# Supplementary material for: p300 Serine 89: A Critical Signaling Integrator and Its Effects on Intestinal Homeostasis and Repair
Source: Cancers (Basel). 2021 Mar 14;13(6):1288. doi: 10.3390/cancers13061288 (PMC7999107; doi:10.3390/cancers13061288)
Supplement: Supplementary file 1 [file cancers-13-01288-s001.zip]

Archive with 6 entries (5 files):
- cancers-1116787-supplementary/
- cancers-1116787-supplementary/cancers-1116787-supp.docx
- cancers-1116787-supplementary/Table S2.xlsx
- cancers-1116787-supplementary/Table S3.xlsx
- cancers-1116787-supplementary/Table S4.xlsx
- cancers-1116787-supplementary/Table S5.xlsx
