# Supplementary material for: p300 Serine 89: A Critical Signaling Integrator and Its Effects on Intestinal Homeostasis and Repair
Source: Cancers (Basel). 2021 Mar 14;13(6):1288. doi: 10.3390/cancers13061288 (PMC7999107; doi:10.3390/cancers13061288)
Supplement: Supplementary file 1 [file cancers-13-01288-s001.zip › cancers-1116787-supplementary/Table S2.xlsx]

## Sheet: gsa_result_for_export_annotated
Chromosome	Start	Stop	gene_symbol	Contrast 2	MultiModel p-value	FDR Step Up	MultiModel Ratio	MultiModel Fold-Change	Total reads, raw	Total reads, normalized	Wild Type Organoid A1_CCGTCC_L008_R1_001	Wild Type Organoid A2_GTCCGC_L008_R1_001	S89A Organoid F1_GTGAAA_L008_R1_001	S89A Organoid F2_CGTACG_L008_R1_001
10	80148272	80158369	Midn	S89A vs Wild Type	1.21266e-06	0.000336604	1.17285	1.17285	29546.1	728.502	77.8414	81.284	91.8291	94.8006
5	87000860	87011675	Ugt2b35	S89A vs Wild Type	0.231094	0.886217	1.13025	1.13025	13235.1	412.629	16.0482	13.9953	16.0976	17.859
4	86648386	86670061	Plin2	S89A vs Wild Type	0.603475	1	0.956368	-1.04562	141385	4758.02	36.8283	38.2362	35.5162	36.2731
18	44425061	44812183	Mcc	S89A vs Wild Type	0.0399994	0.405079	0.856493	-1.16755	9906.65	313.316	12.3684	11.7721	9.99876	10.6774
17	78949405	79020817	Prkd3	S89A vs Wild Type	0.196983	0.834552	0.822277	-1.21613	49052.6	1639.26	18.2701	18.1387	15.0431	14.895
5	113842436	113908759	Coro1c	S89A vs Wild Type	0.00331025	0.100849	1.10087	1.10087	38314.8	807.361	138.658	145.255	152.576	159.974
15	102406143	102436405	Sp1	S89A vs Wild Type	0.182439	0.81153	1.04057	1.04057	28164.9	674.227	89.0246	83.1963	88.648	90.5592
11	12236608	12464961	Cobl	S89A vs Wild Type	0.785472	1	1.02028	1.02028	18751	434.746	65.4976	60.1551	65.2503	62.951
8	121881150	121907695	Slc7a5	S89A vs Wild Type	0.873156	1	1.00961	1.00961	16262	320.072	69.702	72.9454	73.2539	70.7645
6	113424634	113435761	Cidec	S89A vs Wild Type	0.236421	0.891257	1.21468	1.21468	2149	68.8249	4.95212	4.801	5.26576	6.58117
1	171217802	171222515	Tomm40l	S89A vs Wild Type	0.241429	0.897909	1.10155	1.10155	8886.52	219.398	26.1202	27.7195	29.6525	29.6547
4	103170649	103215165	Slc35d1	S89A vs Wild Type	0.000575373	0.0319419	1.13386	1.13386	24323.6	780.419	18.4327	18.317	20.9872	20.6817
7	48908716	49610091	Nav2	S89A vs Wild Type	0.338727	0.97935	1.05824	1.05824	16218.4	479.844	26.1113	24.1112	25.2506	27.8969
18	57354733	57392720	Prrc1	S89A vs Wild Type	0.0030469	0.095765	1.13032	1.13032	17604	489.957	33.7178	35.8082	38.7878	39.7988
17	47630690	47686739	Usp49	S89A vs Wild Type	0.0213263	0.286016	0.829909	-1.20495	7661.83	169.454	33.5879	32.7745	28.1458	26.9289
9	78109192	78172108	Ick	S89A vs Wild Type	0.0827376	0.577489	1.09316	1.09316	11218.2	267.921	36.2441	35.4318	38.92	39.4333
M	70	1025	mt-Rnr1	S89A vs Wild Type	0.119797	0.68436	1.07283	1.07283	212334	5573.39	482.545	469.584	507.021	514.449
17	27556620	27563675	Hmga1	S89A vs Wild Type	0.429476	1	1.02557	1.02557	84673.8	1657.65	346.264	364.445	372.046	356.836
11	102430315	102437049	Grn	S89A vs Wild Type	0.691048	1	0.959023	-1.04273	82613.2	2610.03	70.9012	74.7039	70.2819	69.3567
15	98737621	98763215	Arf3	S89A vs Wild Type	0.547578	1	1.01846	1.01846	38104.1	933.024	108.061	111.873	111.881	112.114
17	88440711	88490534	Foxn2	S89A vs Wild Type	0.278003	0.935699	1.06383	1.06383	7083.74	190.057	19.3349	17.8169	20.3513	19.1717
12	35497974	35535039	Ahr	S89A vs Wild Type	0.847535	1	0.93994	-1.0639	12596.4	413.967	8.8862	9.11565	8.92752	7.99314
1	166254139	166316824	Ildr2	S89A vs Wild Type	0.00523513	0.127367	0.800185	-1.24971	18583.7	646.18	1.77608	1.79587	1.41532	1.4429
11	115462474	115474399	Slc16a5	S89A vs Wild Type	0.788258	1	0.930502	-1.07469	22123.6	741.48	11.099	11.6627	10.0854	11.0944
17	79848392	79896124	Atl2	S89A vs Wild Type	0.652555	1	1.0565	1.0565	50786.5	1536.09	64.1865	62.2454	68.1575	65.4176
13	3882565	3918221	Net1	S89A vs Wild Type	3.87431e-08	1.85286e-05	1.21326	1.21326	52833.1	1124.03	182.46	183.284	217.379	226.363
1	180976155	181020905	Ephx1	S89A vs Wild Type	0.0936784	0.614681	1.18406	1.18406	72017.7	2161.72	84.1202	89.9628	99.6023	106.522
4	155601416	155623341	Slc35e2	S89A vs Wild Type	0.471827	1	1.05021	1.05021	20070.2	639.692	18.3903	16.7215	17.9006	18.9742
5	87065927	87092556	Ugt2b36	S89A vs Wild Type	0.685143	1	1.02062	1.02062	88935	3061.11	3.14979	2.96899	2.97398	3.27096
15	78842647	78850903	Cdc42ep1	S89A vs Wild Type	0.00140594	0.0582732	0.850215	-1.17617	15097	385.97	43.4988	46.2524	39.1842	37.1237
5	117976770	118010192	Fbxo21	S89A vs Wild Type	0.016292	0.246669	0.775146	-1.29008	29395.5	959.867	20.345	20.1054	16.1918	15.1632
5	123133723	123141667	AI480526	S89A vs Wild Type	0.0328135	0.365215	1.14859	1.14859	8052.75	217.45	19.7861	18.7551	21.3284	22.9398
9	77754535	77794486	Gclc	S89A vs Wild Type	0.433526	1	1.11083	1.11083	41013	1232.44	52.3054	49.9507	54.7561	58.8325
11	45852051	45910626	Clint1	S89A vs Wild Type	0.134809	0.71912	1.04676	1.04676	37778.5	915.961	113.269	107.552	113.328	117.819
5	36584788	36696025	D5Ertd579e	S89A vs Wild Type	0.99729	1	0.999861	-1.00014	22556.6	664.057	35.922	35.6447	35.6564	35.9003
12	73543114	73546396	Tmem30b	S89A vs Wild Type	1.12532e-08	7.63548e-06	1.18712	1.18712	40135	933.392	122.83	117.992	137.523	148.362
9	108572313	108578671	Wdr6	S89A vs Wild Type	0.000467723	0.0280023	0.802865	-1.24554	10525.2	263.995	33.0587	36.2364	28.1374	27.4973
19	4496790	4498584	2010003K11Rik	S89A vs Wild Type	0.55083	1	0.939314	-1.06461	3582	127.304	2.76853	2.71216	2.39675	2.75133
8	33652523	33698164	Gsr	S89A vs Wild Type	4.04153e-17	8.22676e-14	1.34039	1.34039	51862.1	1126.37	160.405	168.693	214.771	226.348
14	51091077	51106152	Rnase4	S89A vs Wild Type	0.0568436	0.484802	0.890555	-1.12289	291911	9650.33	112.997	108.918	98.3714	99.2557
M	9459	9807	mt-Nd3	S89A vs Wild Type	0.144889	0.739683	0.888918	-1.12496	71450.8	2185.76	84.0479	88.4006	75.1288	78.1637
7	3289038	3299346	Myadm	S89A vs Wild Type	3.24234e-07	0.000112075	1.29153	1.29153	44167.2	962.474	139.111	146.722	185.229	183.933
3	94760069	94786493	Cgn	S89A vs Wild Type	0.0241054	0.308996	1.13276	1.13276	32918.2	685.307	123.618	123.041	136.537	142.868
11	116470845	116494203	Prpsap1	S89A vs Wild Type	0.0339755	0.372045	1.10684	1.10684	26922.6	686.045	69.3029	67.9977	74.837	77.1329
7	110308013	110614923	Sbf2	S89A vs Wild Type	0.0294523	0.343672	1.14082	1.14082	22372.8	551.705	62.4079	60.8598	69.9569	70.6699
7	72077830	72306596	Mctp2	S89A vs Wild Type	0.0898459	0.603487	1.10107	1.10107	5637	154.246	14.7693	13.9782	14.9487	16.7043
5	135149657	135163874	Tbl2	S89A vs Wild Type	0.619336	1	1.03396	1.03396	14715.3	360.799	44.1847	44.8313	45.7927	46.246
2	27079379	27108982	Adamtsl2	S89A vs Wild Type	0.902006	1	0.98388	-1.01638	3063.68	115.637	1.01805	1.03428	1	1.01925
12	54178981	54203861	Egln3	S89A vs Wild Type	9.83843e-13	1.28743e-09	1.32017	1.32017	98032	1872.07	369.901	379.353	482.144	507.001
5	3343893	3523219	Cdk6	S89A vs Wild Type	0.758337	1	1.03191	1.03191	8745.71	199.234	32.8258	31.6241	31.5134	34.9929
9	46242621	46243530	Gm10680	S89A vs Wild Type	0.583294	1	1.31126	1.31126	2632.29	95.3001	2.38203	2.40023	3.13735	3.13341
8	36216064	36249517	Lonrf1	S89A vs Wild Type	0.446663	1	1.08324	1.08324	5076.53	137.652	13.7884	13.9638	14.4223	15.6401
15	102150526	102163475	Soat2	S89A vs Wild Type	8.21564e-09	6.02042e-06	1.38424	1.38424	13536.2	395.273	20.0285	20.4748	27.5016	28.5647
19	45015176	45027105	Lzts2	S89A vs Wild Type	0.937339	1	0.992468	-1.00759	16465.5	343.86	61.9189	72.2109	65.1111	68.0084
8	94214597	94315067	Nup93	S89A vs Wild Type	0.0139987	0.230006	0.850602	-1.17564	8618.56	186.67	37.9959	37.0596	34.1832	29.6593
8	85036915	85057584	Tnpo2	S89A vs Wild Type	0.305511	0.958978	1.04093	1.04093	22637.4	551.075	65.8433	68.2116	69.3461	70.195
6	38123174	38254010	D630045J12Rik	S89A vs Wild Type	0.0546389	0.476634	0.852176	-1.17347	2294.87	81.1778	3.50992	3.33959	2.88998	2.947
10	61098642	61147704	Sgpl1	S89A vs Wild Type	0.00120447	0.0524918	1.10813	1.10813	24890.8	656.402	56.3612	58.6704	63.8639	63.6066
11	116598165	116627020	Rhbdf2	S89A vs Wild Type	0.00581754	0.137165	1.15498	1.15498	9852.95	225.511	33.0502	34.301	38.2219	39.567
2	35279663	35307893	Gsn	S89A vs Wild Type	0.0706612	0.541933	0.854845	-1.1698	14391	381.359	38.861	38.7019	32.1251	34.1792
11	69803603	69805625	Tmem102	S89A vs Wild Type	0.226854	0.879936	1.07693	1.07693	9422	203.455	35.3961	38.171	38.5236	40.7033
2	27262104	27427034	Vav2	S89A vs Wild Type	0.328928	0.971322	1.02749	1.02749	17984	546.267	24.8212	23.1723	24.2542	25.0585
13	36725625	36734478	Nrn1	S89A vs Wild Type	0.00500961	0.124358	3.93065	3.93065	68591.1	2358.33	1.79403	2.07866	8.81426	6.40796
6	48062395	48086594	Zfp746	S89A vs Wild Type	0.31517	0.966081	0.955007	-1.04711	8280.43	221.397	22.3989	22.397	21.3267	21.4537
19	37697808	37701529	Cyp26a1	S89A vs Wild Type	0.977526	1	1.00944	1.00944	1445	59.1424	1	1	1.01888	1
5	100845713	100899103	Agpat9	S89A vs Wild Type	0.898391	1	1.03681	1.03681	7441.69	231.425	10.2914	11.5141	11.3914	11.2167
5	86889767	86906938	Ugt2b34	S89A vs Wild Type	0.058296	0.490897	1.14043	1.14043	129320	3689.68	213.765	197.892	228.869	240.598
M	2751	3708	mt-Nd1	S89A vs Wild Type	0.320509	0.969017	0.975633	-1.02498	1338190	37279.8	2586.03	2464.85	2556.98	2370.82
1	131285251	131527353	Srgap2	S89A vs Wild Type	0.112897	0.665897	0.890373	-1.12312	8480.72	244.07	18.5981	17.7367	17.2581	15.0935
14	47540894	47568435	Atg14	S89A vs Wild Type	0.555605	1	0.963641	-1.03773	6599	211.928	8.18239	8.19108	7.94602	7.83213
15	79286228	79328391	Pla2g6	S89A vs Wild Type	0.344556	0.984031	1.09994	1.09994	12341	366.883	18.2703	20.5358	21.6304	21.0538
10	120923413	120979333	Lemd3	S89A vs Wild Type	0.315371	0.966081	1.04826	1.04826	7140.22	186.529	20.9592	19.5085	21.3285	21.0922
16	38248323	38294825	Nr1i2	S89A vs Wild Type	0.469264	1	1.1234	1.1234	29667	901.278	35.3058	36.5958	40.0902	40.6841
12	8771323	8793716	Sdc1	S89A vs Wild Type	0.0761687	0.559885	1.11432	1.11432	114804	3027.06	247.928	259.552	275.067	290.429
6	58932090	59024550	Fam13a	S89A vs Wild Type	0.347101	0.986163	0.888507	-1.12548	14531	387.685	36.9842	37.9143	34.4278	32.12
7	66644565	66689597	Asb7	S89A vs Wild Type	0.0822022	0.577489	1.09238	1.09238	5451.45	148.574	14.4078	14.3454	15.2487	16.1608
1	161070767	161086725	Cenpl	S89A vs Wild Type	0.860303	1	0.988672	-1.01146	3001.7	85.2147	8.578	9.27303	9.35681	8.292
2	67565871	68122690	B3galt1	S89A vs Wild Type	0.889833	1	1.01023	1.01023	3394	126.323	1	1.01712	1.03775	1
7	80349098	80371376	Man2a2	S89A vs Wild Type	0.0186479	0.263603	0.89115	-1.12215	13862.8	432.246	17.1518	17.1749	15.2811	15.3092
3	136670124	136937728	Ppp3ca	S89A vs Wild Type	0.0401632	0.405841	1.09821	1.09821	18644.9	489.83	45.0146	44.609	49.582	48.8435
1	183326725	183369530	Mia3	S89A vs Wild Type	0.617957	1	1.05863	1.05863	70226.5	2219.31	59.8665	55.8585	61.0792	61.4307
5	77265491	77286433	Rest	S89A vs Wild Type	0.27569	0.93367	0.919707	-1.0873	8090.16	220.319	21.6989	20.5188	20.045	18.7829
X	60223290	60592699	Atp11c	S89A vs Wild Type	0.934887	1	0.97913	-1.02132	38558.4	1300.61	11.142	8.9958	10.211	9.50648
11	6105691	6200416	Nudcd3	S89A vs Wild Type	0.413536	1	0.964207	-1.03712	16169.3	405.066	46.7757	48.2246	45.8486	45.7513
18	75431224	75697697	Ctif	S89A vs Wild Type	0.561934	1	1.1238	1.1238	15645.2	517.828	9.60239	9.69443	11.2146	10.4711
14	55618037	55625396	Rec8	S89A vs Wild Type	0.128193	0.70465	0.838136	-1.19312	2220.4	53.9611	10.3191	11.6325	8.77652	9.62194
11	84832361	84870818	Ggnbp2	S89A vs Wild Type	0.00825425	0.169908	1.06787	1.06787	31026.9	850.824	62.9165	64.1103	66.2507	69.3977
7	79273201	79365509	Abhd2	S89A vs Wild Type	0.223654	0.874801	1.19208	1.19208	102446	3068.22	123.782	122.473	140.748	152.809
10	125966219	126015360	Lrig3	S89A vs Wild Type	0.989006	1	0.999165	-1.00084	6885	161.891	24.6225	25.5182	24.3107	25.7881
18	4920540	5119300	Svil	S89A vs Wild Type	0.380653	1	0.941754	-1.06185	10102.9	281.194	23.2148	23.2288	22.0873	21.6511
1	97606318	97662075	D1Ertd622e	S89A vs Wild Type	0.721428	1	1.01683	1.01683	10091.6	258.664	28.6257	28.8602	29.4026	29.051
10	62071015	62072610	Gm5424	S89A vs Wild Type	1	1	1	-1	254.467	18.7669	1	1	1	1
7	126886171	126922918	Tmem219	S89A vs Wild Type	0.0342742	0.372831	1.09589	1.09589	9041.67	269.458	14.5647	15.2111	16.1721	16.4589
X	140539528	140600660	Tsc22d3	S89A vs Wild Type	0.740457	1	1.06609	1.06609	30702	990.067	21.8253	21.4602	22.7252	23.4209
10	52233619	52321379	Dcbld1	S89A vs Wild Type	0.481817	1	1.0537	1.0537	9449.68	205.623	36.2441	37.3668	40.1879	37.3758
X	36328353	36362342	Lonrf3	S89A vs Wild Type	0.0483112	0.450413	1.20007	1.20007	2588	65.8181	9.28321	9.869	10.4753	12.5088
11	5528887	5542188	Ccdc117	S89A vs Wild Type	0.0517106	0.46302	0.891732	-1.12141	9795	293.521	16.61	16.9573	15.3073	14.6258
11	120653788	120661176	Notum	S89A vs Wild Type	0.577691	1	0.953402	-1.04888	12692.6	444.026	1.75697	1.61072	1.55298	1.65779
11	20823576	20831057	Lgalsl	S89A vs Wild Type	0.592057	1	1.04749	1.04749	6896.86	167.164	23.3374	23.1357	24.2842	24.3958
3	9427011	9610086	Zfp704	S89A vs Wild Type	0.193184	0.828449	1.07417	1.07417	18904.9	421.084	69.8682	63.5565	70.533	72.788
7	46923539	46958528	Uevld	S89A vs Wild Type	0.0413875	0.413188	1.1124	1.1124	7960.44	197.929	25.2648	22.9727	26.8419	26.8174
7	128611328	128696426	Inpp5f	S89A vs Wild Type	0.010482	0.19615	0.887261	-1.12706	8827.59	250.789	19.9592	19.4846	17.9971	16.9998
5	73481002	73560795	Dcun1d4	S89A vs Wild Type	0.0350005	0.37696	0.880841	-1.13528	11119	353.331	12.8022	12.4201	11.3247	10.8922
2	181582103	181592804	Znf512b	S89A vs Wild Type	0.11479	0.671438	0.916577	-1.09102	7400.39	240.88	8.02279	7.89743	6.98647	7.60564
7	19937305	19950744	Igsf23	S89A vs Wild Type	0.00999267	0.190584	1.25073	1.25073	16777	321.033	70.3155	67.021	83.9936	87.7776
8	48227682	48844027	Tenm3	S89A vs Wild Type	0.914047	1	1.00903	1.00903	9248.31	327.108	1.18046	1.2397	1.19182	1.25019
7	25242561	25250762	Erf	S89A vs Wild Type	0.920486	1	0.98914	-1.01098	15767	430.671	34.8007	36.9381	36.1263	34.8334
19	42045610	42070954	Hoga1	S89A vs Wild Type	0.59335	1	0.941219	-1.06245	22778.1	789.699	1.77599	1.89032	1.604	1.8468
3	86545581	86548284	Mab21l2	S89A vs Wild Type	0.589643	1	0.991512	-1.00856	99	13.3982	1	1.01712	1	1
3	96525185	96529217	Hfe2	S89A vs Wild Type	0.977931	1	1.00229	1.00229	11753	415.521	1.01805	1.03424	1.03775	1.01925
11	121259990	121309897	Foxk2	S89A vs Wild Type	0.411252	1	0.958081	-1.04375	19607	460.674	66.8145	64.4358	62.7778	62.9705
3	95434388	95497241	Arnt	S89A vs Wild Type	1.72853e-05	0.00270655	1.1823	1.1823	16840.1	447.356	38.6315	37.6798	44.6835	45.5396
6	35252654	35263497	1810058I24Rik	S89A vs Wild Type	0.720324	1	1.07114	1.07114	21258.1	647.549	25.2221	26.4597	26.9722	28.3863
9	50751072	50752355	Hspb2	S89A vs Wild Type	1	1	1	-1	51	11.7598	1	1	1	1
3	117781497	117868937	Snx7	S89A vs Wild Type	0.953444	1	1.00224	1.00224	11177	256.264	39.6728	40.551	40.3543	40.049
2	32682609	32704138	Fpgs	S89A vs Wild Type	0.685807	1	0.933154	-1.07163	29840.9	975.072	19.8222	20.0906	19.3088	17.936
6	42264985	42282509	Casp2	S89A vs Wild Type	0.485803	1	1.0369	1.0369	8519	183.87	33.0501	35.4315	35.6168	35.3916
4	107903981	107923611	Cpt2	S89A vs Wild Type	0.437673	1	1.10583	1.10583	51886.8	1620.05	49.003	49.5576	53.6423	55.3492
6	129533200	129542332	Gabarapl1	S89A vs Wild Type	0.596421	1	1.03273	1.03273	85980	2894.36	21.4644	21.6144	22.8384	21.6503
4	149176319	149307694	Kif1b	S89A vs Wild Type	0.0538275	0.472556	1.2503	1.2503	65011.6	2013	59.8392	59.6177	71.2974	78.0601
7	100176670	100184870	Kcne3	S89A vs Wild Type	0.000637455	0.0340471	0.691932	-1.44523	6132	125.567	31.2817	33.9249	23.1026	22.0159
4	72117142	72200920	Tle1	S89A vs Wild Type	0.191915	0.826295	1.1514	1.1514	25285.1	704.582	46.5941	47.2739	53.941	54.1383
5	143249697	143270023	Zfp316	S89A vs Wild Type	0.120254	0.685244	1.12812	1.12812	3505.35	95.9348	9.95562	10.6147	11.4988	11.7071
16	21794347	21809038	1300002E11Rik	S89A vs Wild Type	0.183054	0.812491	1.11064	1.11064	3761.19	109.438	8.78362	9.27096	10.3657	9.68642
17	21657582	21662541	3110052M02Rik	S89A vs Wild Type	0.968422	1	1.00123	1.00123	1122.71	42.5475	2.70602	2.71689	2.64061	2.78899
7	141297176	141327726	Deaf1	S89A vs Wild Type	0.36186	0.99921	1.0481	1.0481	9224	213.582	30.4695	34.5241	33.7482	34.3716
2	177897096	177905785	Gm14327	S89A vs Wild Type	0.419999	1	0.907597	-1.10181	347.195	21.13	1.15654	1.33616	1.00024	1.26212
2	91710852	91721546	Harbi1	S89A vs Wild Type	0.777161	1	1.00679	1.00679	4162.94	126.014	8.65981	8.70416	8.92804	8.55375
4	138972888	139059172	Tmco4	S89A vs Wild Type	0.0612234	0.506172	1.1105	1.1105	9434	271.775	16.7544	18.7209	19.5731	19.8221
1	185284726	185329397	Iars2	S89A vs Wild Type	0.0164305	0.247743	1.078	1.078	33374.6	849.291	85.1949	85.7026	92.0089	92.2181
4	123917446	123936998	Rragc	S89A vs Wild Type	0.0140787	0.230906	1.08084	1.08084	21581	581.388	48.4255	47.1265	52.738	50.5381
8	57511843	57516000	Hmgb2	S89A vs Wild Type	0.135098	0.720107	0.907532	-1.10189	34161.2	648.139	157.568	162.376	150.592	139.767
1	75435930	75443180	Gmppa	S89A vs Wild Type	0.454042	1	1.02657	1.02657	12135	286.087	39.2938	41.6812	41.8269	41.2999
4	132311763	132329539	Trnau1ap	S89A vs Wild Type	0.475183	1	1.04207	1.04207	6601	174.978	17.7469	18.6866	18.818	19.1484
15	76380261	76453039	Mroh1	S89A vs Wild Type	1.42576e-08	9.17541e-06	1.27831	1.27831	21795.5	538.493	56.7932	56.5631	71.1518	73.7525
1	90765923	90843972	Col6a3	S89A vs Wild Type	0.989097	1	1.00087	1.00087	2972	112.491	1	1.01712	1.01888	1
8	126930664	126945922	Tomm20	S89A vs Wild Type	0.0125928	0.217027	1.07853	1.07853	39053.3	942.94	110.211	116.433	122.898	121.544
2	80315466	80354044	Dnajc10	S89A vs Wild Type	0.127764	0.703597	0.946587	-1.05643	15732	398.103	47.6676	43.4103	43.4314	42.7817
12	78748947	78840712	Mpp5	S89A vs Wild Type	0.00371976	0.106645	1.18377	1.18377	10589	269.299	29.4769	27.5727	33.2197	34.3138
13	43538412	43560192	Mcur1	S89A vs Wild Type	0.0332214	0.367536	0.909423	-1.0996	13372.6	421.747	15.437	15.4849	13.4953	14.6258
4	116221618	116303057	Pik3r3	S89A vs Wild Type	0.000166573	0.0140628	0.663424	-1.50733	3605	81.029	18.4868	19.303	13.0045	12.0661
17	63896018	64139495	Fer	S89A vs Wild Type	0.153683	0.757461	1.08439	1.08439	3317	93.5743	9.24715	9.37248	9.62592	10.565
9	21104069	21127347	Tyk2	S89A vs Wild Type	0.267857	0.926926	1.05019	1.05019	11702	319.149	27.2031	26.6311	28.7274	27.8089
17	25261916	25274623	Ube2i	S89A vs Wild Type	0.844045	1	0.995257	-1.00477	38785.6	894.709	127.431	129.806	128.99	127.026
9	44348106	44361671	Vps11	S89A vs Wild Type	0.288958	0.946997	1.03234	1.03234	11669	319.952	26.2827	26.5112	27.5006	27.0006
17	6438524	6467023	Tmem181b-ps	S89A vs Wild Type	0.683725	1	0.959176	-1.04256	4225.34	101.626	17.8541	15.1971	16.2688	15.4331
1	86582904	86609376	Cops7b	S89A vs Wild Type	0.445055	1	0.936889	-1.06736	4664.13	127.558	13.2125	13.6766	12.5889	12.6032
8	105312341	105326277	Lrrc29	S89A vs Wild Type	0.525402	1	1.09625	1.09625	938	36.3053	2.58807	2.55807	2.75538	2.88605
5	35652041	35679783	Htra3	S89A vs Wild Type	0.627455	1	1.07989	1.07989	822	37.5618	1.10828	1.27395	1.24538	1.32717
5	151037628	151233837	Stard13	S89A vs Wild Type	0.00657715	0.148757	0.821094	-1.21789	6488	188.952	14.8235	14.4918	11.9853	12.0854
3	95228732	95236410	Cdc42se1	S89A vs Wild Type	0.569545	1	1.01202	1.01202	19776	444.067	69.3774	71.524	71.2713	71.3238
9	46240696	46243460	Apoa4	S89A vs Wild Type	0.0123712	0.214535	2.09808	2.09808	57906.5	1932.99	16.6537	14.5127	26.6656	38.7241
12	83987861	83993874	Acot2	S89A vs Wild Type	0.832306	1	1.07682	1.07682	9098.59	307.733	5.63361	5.41296	5.96092	5.93424
5	151642756	151651243	Rfc3	S89A vs Wild Type	0.0639847	0.51616	0.841581	-1.18824	4548	103.684	19.6597	20.8439	17.4214	16.6657
17	83706163	83821517	Mta3	S89A vs Wild Type	0.130796	0.71061	1.08228	1.08228	7803.4	187.811	24.8685	26.5134	27.4558	28.1536
12	80167542	80260372	Actn1	S89A vs Wild Type	0.468458	1	0.964682	-1.03661	30561.6	690.138	108.655	107.238	104.469	103.8
16	93919031	94008838	Cldn14	S89A vs Wild Type	0.00795307	0.165683	0.816992	-1.224	2078	79.3131	1.77599	1.83896	1.453	1.50038
8	104734003	104741635	Ces2a	S89A vs Wild Type	0.000146794	0.0128673	1.75301	1.75301	75631.8	2451.57	35.3604	35.2151	54.131	69.5888
8	11728105	11835220	Arhgef7	S89A vs Wild Type	0.144581	0.739683	1.11493	1.11493	14100	364.759	36.2441	36.3049	41.1658	39.7215
8	80980734	81014907	Usp38	S89A vs Wild Type	0.355763	0.993853	1.04375	1.04375	10525.3	293.313	23.617	22.2696	23.1839	24.7104
11	118132019	118248593	Cyth1	S89A vs Wild Type	0.42145	1	1.04944	1.04944	18430	580.83	18.8296	18.2585	19.1766	19.745
11	61684091	61709952	Fam83g	S89A vs Wild Type	0.333482	0.973173	0.966424	-1.03474	9193.21	192.632	40.0787	39.0218	37.3655	39.0791
18	60593973	60660143	Synpo	S89A vs Wild Type	0.231248	0.88629	1.38728	1.38728	6396	189.254	11.5931	10.1429	13.8539	16.3001
4	83525545	83864671	Ccdc171	S89A vs Wild Type	0.315488	0.966081	1.07715	1.07715	1586.8	56.2696	3.25423	3.22499	3.2322	3.74686
12	25093801	25096093	Id2	S89A vs Wild Type	0.696232	1	1.04075	1.04075	32709	804.499	92.0251	94.1074	97.3571	96.3611
6	148921035	148946468	Fam60a	S89A vs Wild Type	0.235714	0.889818	0.948574	-1.05421	10689.2	215.45	48.1707	48.077	46.7172	44.5809
4	116720948	116805957	Tesk2	S89A vs Wild Type	5.71342e-05	0.00658301	1.26166	1.26166	7530.2	200.871	17.9034	18.4401	22.6209	23.2324
1	174833785	174921820	Grem2	S89A vs Wild Type	0.837575	1	1.01995	1.01995	3727	137.557	1	1.01712	1.01888	1.03849
18	46501746	46525972	Fem1c	S89A vs Wild Type	0.525606	1	0.954055	-1.04816	8851	230.001	26.3369	24.7648	24.1974	24.5564
3	94974731	95006844	Pi4kb	S89A vs Wild Type	0.76512	1	0.988184	-1.01196	14297.4	396.482	31.2996	30.7427	29.3412	31.9679
4	126743750	126753439	Ncdn	S89A vs Wild Type	0.273298	0.932264	0.941846	-1.06174	9488.01	233.847	29.2787	32.4865	29.6522	28.5211
1	125560595	125595821	Slc35f5	S89A vs Wild Type	0.000414888	0.0263915	1.14182	1.14182	23862	617.285	57.9357	57.7581	65.5908	66.5109
2	114516416	114654965	Dph6	S89A vs Wild Type	0.729875	1	1.0129	1.0129	3242.59	83.9836	11.8283	11.337	11.4313	12.0329
4	141301240	141329385	Epha2	S89A vs Wild Type	0.109576	0.655509	1.19625	1.19625	24922.2	539.996	83.2946	89.1502	104.379	101.907
10	127172426	127180646	Slc26a10	S89A vs Wild Type	0.111546	0.66176	1.13306	1.13306	729	34.0028	1.21655	1.20546	1.32088	1.4234
7	7366611	7374637	Gm3912	S89A vs Wild Type	0.349111	0.987756	0.950029	-1.0526	246.509	16.228	1.76305	1.58375	1.54726	1.63229
8	76899442	77245013	Nr3c2	S89A vs Wild Type	0.959276	1	1.01246	1.01246	7257.64	204.404	17.2929	15.4814	15.8471	17.3357
5	92603051	92606580	Stbd1	S89A vs Wild Type	0.367993	1	1.26069	1.26069	20167	691.069	2.93094	3.3799	4.45413	3.50191
7	30899176	30914874	Mag	S89A vs Wild Type	0.479962	1	1.02428	1.02428	71.7068	12.2088	1.01805	1.10805	1.09438	1.08334
X	48341358	48408050	Bcorl1	S89A vs Wild Type	0.196153	0.833569	1.10708	1.10708	5777.38	147.761	18.055	16.8724	19.4792	19.1884
10	81292963	81319974	Pip5k1c	S89A vs Wild Type	0.117259	0.678518	0.941668	-1.06195	14872	388.639	39.8711	39.5069	37.2778	37.47
5	96997689	97091868	Bmp2k	S89A vs Wild Type	0.273471	0.932264	1.10595	1.10595	9809.09	239.691	31.3627	29.2048	32.0005	34.984
X	160502166	160598879	Phka2	S89A vs Wild Type	0.830258	1	1.0163	1.0163	8978.99	267.612	15.6535	15.211	15.7602	15.6073
11	53902190	53903569	Gm12217	S89A vs Wild Type	0.690402	1	1.00944	1.00944	122	14.1956	1	1	1.01888	1
7	3660098	3665841	Leng1	S89A vs Wild Type	0.81228	1	0.984329	-1.01592	5283.64	142.371	14.6769	15.6538	14.2351	15.6204
1	191906767	191913248	Slc30a1	S89A vs Wild Type	0.580335	1	1.07376	1.07376	18885.3	578.217	23.7752	23.2589	24.9028	25.6004
12	17544873	17551503	Odc1	S89A vs Wild Type	0.745802	1	0.970085	-1.03084	40204.8	1012.7	110.89	111.371	112.289	103.324
10	122448499	122453454	Avpr1a	S89A vs Wild Type	0.983571	1	1.00191	1.00191	4514	165.01	1	1.03424	1.01888	1.01925
19	56529167	56548223	Dclre1a	S89A vs Wild Type	0.817481	1	1.01657	1.01657	7892.98	234.8	13.7601	14.355	14.6474	13.9335
8	70697739	70700617	Jund	S89A vs Wild Type	0.0514382	0.462616	1.11259	1.11259	91275.7	1968.66	301.045	338.288	342.836	368.477
1	133309823	133329902	Gm28040	S89A vs Wild Type	0.961669	1	0.997952	-1.00205	7827.99	224.268	16.5558	16.9744	15.949	17.5126
2	30960627	30967934	Tor1a	S89A vs Wild Type	0.410268	1	0.976322	-1.02425	16727	502.676	24.0992	25.5352	24.4993	23.9598
2	152393611	152398064	Sox12	S89A vs Wild Type	0.0219219	0.2906	1.08554	1.08554	2886	83.5374	8.01999	7.90003	8.7954	8.48647
3	90248172	90253613	Slc39a1	S89A vs Wild Type	0.0455904	0.435916	1.06537	1.06537	32895.6	898.197	67.3018	68.6558	71.0992	73.7458
6	29272488	29275447	Hilpda	S89A vs Wild Type	0.296732	0.952588	1.15022	1.15022	2430	62.251	9.22908	9.28686	11.0981	10.1993
11	116142285	116168167	Fbf1	S89A vs Wild Type	0.895246	1	0.945539	-1.0576	9966.97	301.006	16.8265	16.3238	15.9301	15.4148
9	44686304	44735199	Phldb1	S89A vs Wild Type	0.0040028	0.109777	1.16937	1.16937	7322.01	167.268	25.3083	26.3742	30.0675	30.3687
11	35838400	35980528	Wwc1	S89A vs Wild Type	0.14605	0.74201	1.17941	1.17941	33155.1	878.114	71.1637	72.3974	82.5591	86.7576
2	130590002	130630039	Ubox5	S89A vs Wild Type	0.825308	1	0.986129	-1.01407	3565.58	94.0829	12.1737	11.9091	12.117	11.6318
16	33974258	34573533	Kalrn	S89A vs Wild Type	0.683058	1	0.949103	-1.05363	7905.63	249.978	10.2036	10.3331	10.4305	9.06096
4	109660876	109667190	Cdkn2c	S89A vs Wild Type	0.784201	1	1.03168	1.03168	4557	118.812	13.3256	15.3993	14.8165	14.8182
2	119208617	119217050	Zfyve19	S89A vs Wild Type	0.925043	1	0.994883	-1.00514	7462.21	194.015	20.957	22.3402	21.986	21.0896
8	107388225	107403207	Nqo1	S89A vs Wild Type	0.023385	0.302552	1.29864	1.29864	8480	201.233	25.7414	26.0147	31.9362	35.2761
14	25459185	25666744	Zmiz1	S89A vs Wild Type	0.00933906	0.183541	1.25075	1.25075	24455.4	596.165	69.1196	63.1625	81.0612	84.3905
9	109931460	110083948	Map4	S89A vs Wild Type	0.0585518	0.492172	1.08371	1.08371	26770	672.32	71.4523	71.8667	76.1229	79.1936
9	27004503	27030095	Vps26b	S89A vs Wild Type	0.121093	0.687031	1.04572	1.04572	18831.2	485.417	48.3625	49.3603	50.6224	51.5683
1	127205015	127488337	Mgat5	S89A vs Wild Type	0.0806245	0.573838	1.0918	1.0918	22419.1	456.768	92.1944	86.5371	94.2114	100.927
11	99477974	99493138	Krt23	S89A vs Wild Type	0.573284	1	0.901223	-1.1096	7488	164.974	30.2168	32.9489	28.4632	28.4632
14	47648448	47736565	Ktn1	S89A vs Wild Type	0.00117451	0.0517235	1.1038	1.1038	19784.2	460.306	63.7297	62.847	69.5626	70.1527
3	87971078	87980452	Nes	S89A vs Wild Type	0.000136857	0.0122765	0.708395	-1.41164	6197.96	130.872	31.4437	31.305	23.782	20.6688
10	70922832	71159701	Bicc1	S89A vs Wild Type	0.762797	1	1.01173	1.01173	1666.28	67.2811	1.01805	1.03439	1.03779	1.03872
1	58029931	58106414	Aox1	S89A vs Wild Type	0.93302	1	0.995409	-1.00461	8129.39	288.512	1.11326	1.1072	1.14754	1.06273
Y	90784738	90816465	Erdr1	S89A vs Wild Type	0.700246	1	0.954535	-1.04763	22961.2	526.944	76.6044	81.0794	68.3599	82.1549
4	120921196	120925018	Exo5	S89A vs Wild Type	0.673691	1	0.963679	-1.03769	2896	71.2554	12.1345	12.0434	12.0419	11.2578
15	99702287	99713996	Smarcd1	S89A vs Wild Type	0.073968	0.551354	1.12554	1.12554	6336.97	143.75	22.7169	24.3284	27.0256	25.9256
15	39006280	39038187	Fzd6	S89A vs Wild Type	0.269366	0.928638	0.925749	-1.08021	2470	76.0544	6.21535	7.04393	6.02077	6.254
2	181227615	181242028	Helz2	S89A vs Wild Type	0.367322	1	1.14169	1.14169	29799.9	935.369	28.322	27.4359	29.6524	34.0058
13	102732486	103334498	Mast4	S89A vs Wild Type	0.490694	1	1.05146	1.05146	4173.76	101.67	16.154	14.6469	16.476	15.9099
5	65391497	65410694	Lias	S89A vs Wild Type	0.44404	1	1.0419	1.0419	8685.27	242.771	19.2267	19.4069	20.1959	20.0567
7	30355514	30362773	Lrfn3	S89A vs Wild Type	0.0618431	0.507852	1.29637	1.29637	3990	95.6791	12.9646	14.5603	17.5157	18.1669
13	37778400	37952003	Rreb1	S89A vs Wild Type	0.228626	0.882333	1.15296	1.15296	27287.7	701.229	70.3238	63.7061	74.4752	80.0553
17	33909414	33915590	Daxx	S89A vs Wild Type	0.488616	1	1.03007	1.03007	7158.03	186.712	19.5335	21.4438	21.3095	20.8997
1	167226090	167285128	Uck2	S89A vs Wild Type	0.256457	0.913971	1.03847	1.03847	12352.8	257.774	50.3884	50.4301	51.8116	52.8857
6	54577604	54597345	Fkbp14	S89A vs Wild Type	0.551661	1	0.941937	-1.06164	1795.99	62.527	3.9212	3.58537	3.58588	3.48483
X	12036740	12160356	Bcor	S89A vs Wild Type	0.679111	1	1.05445	1.05445	10480	257.182	33.9706	31.1001	34.0689	34.5448
8	107412486	107425052	Nob1	S89A vs Wild Type	0.798092	1	0.986322	-1.01387	8599.17	201.882	29.6144	31.6311	30.6577	29.75
14	56722441	56778317	Pspc1	S89A vs Wild Type	0.842846	1	0.983284	-1.017	5580	129.375	22.1681	21.3404	21.5928	21.1885
2	23068168	23114511	Acbd5	S89A vs Wild Type	0.986288	1	0.997353	-1.00265	44369.7	1457.36	23.5218	21.9397	22.5553	22.7859
4	134496697	134510236	Paqr7	S89A vs Wild Type	0.725121	1	1.04291	1.04291	13165.4	451.994	4.50439	4.69613	4.92112	4.67415
2	11471430	11502102	Pfkfb3	S89A vs Wild Type	0.215765	0.862334	1.17287	1.17287	17781.4	411.005	55.9196	56.3219	65.425	66.2195
11	119343425	119355537	Sgsh	S89A vs Wild Type	0.734332	1	0.977938	-1.02256	4206.8	112.504	13.3718	12.8559	12.6633	12.9858
1	45908068	45926524	Slc40a1	S89A vs Wild Type	0.211141	0.854325	1.14356	1.14356	52483.3	1511.56	84.3918	78.2701	83.9553	102.059
10	127349402	127351773	Inhbe	S89A vs Wild Type	0.963477	1	0.992035	-1.00803	11852	417.77	1.05424	1	1.03788	1
13	63014934	63326097	2010111I01Rik	S89A vs Wild Type	0.106895	0.649739	0.958547	-1.04325	8073.14	202.443	25.3817	25.8702	24.9631	24.1643
8	114591303	114594901	Gm16116	S89A vs Wild Type	0.288638	0.946905	1.02931	1.02931	53	11.7355	1	1.01712	1.03775	1.03849
5	36490604	36593277	Tbc1d14	S89A vs Wild Type	0.00554544	0.13305	1.15607	1.15607	13001.6	318.853	38.3943	36.9397	42.9038	44.1876
2	36230426	36252273	Ptgs1	S89A vs Wild Type	0.0185266	0.262971	0.803628	-1.24436	3301	113.545	3.8513	4.37296	3.45376	3.15549
12	108206345	108275418	Ccdc85c	S89A vs Wild Type	0.310118	0.961999	1.10886	1.10886	3870	99.0604	12.8564	12.8482	13.6652	14.8375
17	62604184	62881318	Efna5	S89A vs Wild Type	0.637196	1	1.02479	1.02479	1253.11	52.7439	1.07248	1.19842	1.17167	1.15553
17	46122035	46144217	Rsph9	S89A vs Wild Type	0.208295	0.851588	0.944015	-1.05931	227.342	15.3243	1.79201	1.71932	1.63816	1.67659
15	54952948	54964643	Gm26684	S89A vs Wild Type	1	1	1	-1	231	17.9334	1	1	1	1
8	45336717	45382292	Fam149a	S89A vs Wild Type	0.377172	1	1.06615	1.06615	3616	130.546	2.02863	1.97593	2.057	2.21246
4	97521428	97522333	Gm12696	S89A vs Wild Type	0.779765	1	0.976631	-1.02393	2790.43	74.201	9.88673	10.4077	10.1761	9.64408
17	50509547	50688494	Plcl2	S89A vs Wild Type	0.460808	1	0.946723	-1.05627	11085	280.828	32.5267	33.9077	30.2941	32.601
8	105305601	105310624	Elmo3	S89A vs Wild Type	0.0129526	0.220736	1.15582	1.15582	16050	383.238	48.0465	48.6327	53.6614	58.0819
9	104002544	104153484	Nphp3	S89A vs Wild Type	0.127027	0.701787	1.08791	1.08791	3542.35	99.2304	9.62055	9.99241	10.0926	11.2447
11	106036872	106059325	Dcaf7	S89A vs Wild Type	0.261691	0.920012	1.02824	1.02824	26881.3	657.095	79.2284	77.9912	82.427	79.2327
15	97784355	97792693	Slc48a1	S89A vs Wild Type	0.70873	1	1.01637	1.01637	13547	413.039	18.2883	19.1831	18.667	19.4179
12	84149176	84218882	Elmsan1	S89A vs Wild Type	0.424654	1	1.08155	1.08155	8167.13	207.222	23.7382	24.0117	26.0485	25.5957
1	55237177	55248471	Mars2	S89A vs Wild Type	0.421046	1	1.02738	1.02738	5212.01	121.535	20.4899	19.492	20.1959	20.8805
6	125306571	125313886	Ltbr	S89A vs Wild Type	0.331124	0.972588	1.10516	1.10516	36293	967.348	78.6709	80.8552	86.504	89.7985
4	19876841	19922606	Atp6v0d2	S89A vs Wild Type	0.812336	1	0.975323	-1.0253	6536	234.275	1.03609	1.03424	1	1.01925
1	175600374	175625636	Fh1	S89A vs Wild Type	0.958527	1	0.994397	-1.00563	68065	2030.48	90.1308	96.3171	92.4873	92.916
17	86963082	87000070	Rhoq	S89A vs Wild Type	0.764512	1	1.02344	1.02344	8257.36	198.184	28.6493	27.2232	28.1317	29.0506
3	142743661	142744682	Gm15540	S89A vs Wild Type	0.787147	1	0.972412	-1.02837	484.057	26.4613	1.0301	1.02664	1	1
11	116198855	116215319	Ten1	S89A vs Wild Type	0.417732	1	0.938698	-1.06531	5851.85	125.9	25.1396	26.7771	23.4323	25.3018
2	6100025	6130212	Proser2	S89A vs Wild Type	0.007016	0.154283	1.16801	1.16801	11778	292.545	31.8951	34.5757	37.0702	40.5682
2	27540426	27543363	Gm13421	S89A vs Wild Type	0.882765	1	1.01395	1.01395	429	20.6694	2.06473	2.18139	2.18913	2.11623
8	79338395	79399519	Smad1	S89A vs Wild Type	0.658424	1	1.02043	1.02043	7884.01	195.976	24.839	25.1587	25.4621	25.5573
19	18631950	18652195	Nmrk1	S89A vs Wild Type	0.539193	1	1.0493	1.0493	12859.4	438.465	5.18289	4.71719	4.93959	5.44858
10	85102627	85117748	Tmem263	S89A vs Wild Type	0.600482	1	1.05905	1.05905	3357.05	97.579	9.68853	7.76179	9.37383	9.10694
19	7864388	7966028	Slc22a27	S89A vs Wild Type	0.912841	1	1.02859	1.02859	7446.95	265.837	1	1.00017	1.01888	1.03849
1	165763746	165775309	Creg1	S89A vs Wild Type	0.929593	1	0.992646	-1.00741	91320.9	3040.81	34.1151	33.4626	33.7485	33.3322
17	32036100	32062866	Rrp1b	S89A vs Wild Type	0.52441	1	0.968791	-1.03221	6481.83	147.917	26.2068	24.8478	25.1156	24.3457
3	89377644	89394777	Zbtb7b	S89A vs Wild Type	1.98898e-05	0.00301141	1.20152	1.20152	40181.4	971.506	107.846	112.708	130.483	134.516
5	116408491	116422865	Hspb8	S89A vs Wild Type	0.0306759	0.352766	0.814728	-1.2274	33746.3	1173.83	1.48725	1.41092	1.2265	1.13472
19	10245265	10304878	Dagla	S89A vs Wild Type	0.125638	0.6984	1.15024	1.15024	2820.01	66.8059	12.2248	11.0504	12.6082	14.1639
1	105518422	105663678	Pign	S89A vs Wild Type	0.502154	1	1.03271	1.03271	8352.74	212.954	25.198	23.8818	24.4098	26.2754
13	47122720	47247992	Rnf144b	S89A vs Wild Type	0.0776288	0.563857	1.20922	1.20922	7015.04	249.107	1.21655	1.05136	1.41525	1.32717
4	122859047	122886057	Cap1	S89A vs Wild Type	0.00958158	0.186938	1.05423	1.05423	49917.7	1184.93	153.494	148.584	159.705	158.755
19	29608214	29648416	Ermp1	S89A vs Wild Type	0.199893	0.838296	1.05023	1.05023	14476.9	392.982	33.0007	32.8983	34.1321	35.0771
1	164796732	164824267	Dpt	S89A vs Wild Type	0.716731	1	0.974521	-1.02614	1216	51.794	1.01805	1.03424	1	1
5	97082329	97111597	Paqr3	S89A vs Wild Type	0.674557	1	1.07363	1.07363	2275.83	84.5015	1.92766	2.22164	2.55198	1.90284
1	21285246	21298313	Gm4956	S89A vs Wild Type	1	1	1	-1	91	13.1482	1	1	1	1
4	97772734	98118875	Nfia	S89A vs Wild Type	0.717076	1	1.02203	1.02203	15060.2	447.582	23.5338	23.6292	25.6396	22.5623
11	114851152	114872618	Gprc5c	S89A vs Wild Type	0.00164248	0.0637295	1.19139	1.19139	21003.5	730.803	1.60234	1.70358	2.01624	1.92241
11	103070304	103101659	Plcd3	S89A vs Wild Type	0.111481	0.66176	0.94614	-1.05693	663	26.2277	2.87681	3.00323	2.812	2.75133
2	92403646	92434044	Cry2	S89A vs Wild Type	1.33768e-07	5.32744e-05	1.3113	1.3113	12145	395.903	8.92767	9.13339	11.3712	12.3123
6	53815466	53820831	Tril	S89A vs Wild Type	0.013812	0.228569	1.22509	1.22509	202.458	16.361	1.05415	1.08561	1.22659	1.3948
9	64185770	64253632	Map2k1	S89A vs Wild Type	0.00441848	0.116432	1.10624	1.10624	31010.4	726.063	92.801	98.6631	107.024	104.782
15	79724070	79742537	Sun2	S89A vs Wild Type	0.165962	0.7791	0.862363	-1.1596	40735.7	1346.86	20.562	21.528	18.1846	18.1122
14	121878606	122021035	Ubac2	S89A vs Wild Type	0.80984	1	1.01448	1.01448	11572	323.534	25.4165	24.3196	25.7074	24.7489
1	58113130	58200699	Aox3	S89A vs Wild Type	0.962608	1	0.996388	-1.00363	40245.6	1392.65	1.14449	1.17164	1.09438	1.21339
16	49855618	49915011	Cd47	S89A vs Wild Type	5.90551e-09	4.79624e-06	1.20843	1.20843	27913.6	813.993	41.5908	41.1325	50.294	49.6713
6	34863146	34874947	Tmem140	S89A vs Wild Type	0.868194	1	1.01312	1.01312	5912.01	210.145	1.72094	1.87758	1.94824	1.69749
5	38526814	38561667	Wdr1	S89A vs Wild Type	0.156523	0.763651	1.07433	1.07433	55052.8	1162.58	203.515	205.004	215.892	222.993
7	143557230	143600091	Cars	S89A vs Wild Type	0.274555	0.932353	1.09716	1.09716	22137.7	481.142	76.362	82.6159	91.8067	82.6181
13	9276528	9668929	Dip2c	S89A vs Wild Type	0.0765569	0.560226	1.11131	1.11131	7160.99	214.85	12.4232	11.9236	12.7969	14.2601
11	77515121	77538608	Abhd15	S89A vs Wild Type	0.61562	1	0.952749	-1.04959	10210	361.184	1.59552	1.59891	1.55367	1.48982
7	13639107	13642573	RP23-356O13.2	S89A vs Wild Type	0.997671	1	1.00039	1.00039	155.843	15.209	1.01928	1	1	1.02007
4	136310942	136345982	Hnrnpr	S89A vs Wild Type	0.0669831	0.528268	0.906322	-1.10336	12394.4	301.984	41.1728	40.5601	36.976	37.1004
13	111746428	111808994	Map3k1	S89A vs Wild Type	0.0086012	0.175864	1.18582	1.18582	14070.4	309.935	50.3744	47.919	55.582	60.9766
6	115618067	115676636	Raf1	S89A vs Wild Type	0.925515	1	0.994588	-1.00544	33500.1	875.685	80.0403	84.5064	81.699	81.9572
15	54571366	54602847	Mal2	S89A vs Wild Type	0.481019	1	1.05056	1.05056	38854.8	831.103	143.385	144.462	148.093	154.308
9	80165031	80311730	Myo6	S89A vs Wild Type	0.00294568	0.0935265	1.12038	1.12038	54399.4	1194.21	190.049	181.651	201.164	215.28
7	16309616	16318206	Bbc3	S89A vs Wild Type	0.328075	0.970844	1.0635	1.0635	4890.01	116.657	17.6746	18.2929	19.0069	19.2447
10	75636619	75644009	Susd2	S89A vs Wild Type	0.00313246	0.0971011	0.738945	-1.35328	939	40.0874	2.02863	1.73623	1.35863	1.4234
2	78868124	78921294	Ube2e3	S89A vs Wild Type	0.852634	1	0.991253	-1.00882	12677.9	344.372	29.6766	29.9879	30.3327	28.8099
6	122707489	122714634	Nanog	S89A vs Wild Type	0.0697501	0.5369	1.07225	1.07225	77.8185	11.9412	1.16579	1.18077	1.26619	1.2499
16	93883901	93906116	Chaf1b	S89A vs Wild Type	0.0412395	0.412596	0.841237	-1.18873	4474.11	98.8793	20.0427	21.7787	17.4058	17.7758
2	3613758	3782143	Fam107b	S89A vs Wild Type	0.503601	1	0.920664	-1.08617	23797	687.577	42.1815	42.7254	39.3919	38.7789
12	111828458	111908056	Ppp1r13b	S89A vs Wild Type	0.867023	1	1.01169	1.01169	13201.7	309.947	44.2587	44.6729	44.6054	45.3662
11	78507055	78512173	Tmem199	S89A vs Wild Type	0.0178967	0.259389	0.949848	-1.0528	4540	122.015	13.7767	13.8755	12.929	13.3364
14	76110891	76137380	Nufip1	S89A vs Wild Type	0.461422	1	0.954769	-1.04737	5017.08	128.197	16.8987	16.7348	16.2547	15.8575
14	51091077	51102008	Ang	S89A vs Wild Type	0.209466	0.852954	0.865925	-1.15483	62910.5	2092.03	23.7617	23.0988	20.7434	19.8343
5	35893319	36003924	Afap1	S89A vs Wild Type	0.7814	1	0.977784	-1.02272	2614.06	63.6254	11.1043	11.7237	11.1253	11.1955
12	70227841	70234166	F730035M05Rik	S89A vs Wild Type	0.759273	1	0.98786	-1.01229	72.2975	12.0271	1.11588	1.16324	1.08216	1.16929
5	150608007	150665613	N4bp2l2	S89A vs Wild Type	0.870753	1	0.996165	-1.00385	13934.6	374.542	33.7961	33.5503	33.3819	33.7063
9	90163069	90208072	Adamts7	S89A vs Wild Type	0.120081	0.684872	0.780904	-1.28057	1242.25	50.8412	1.62107	1.70527	1.24684	1.35072
2	59160850	59355209	Pkp4	S89A vs Wild Type	0.996305	1	0.999766	-1.00023	35787.1	953.02	83.1279	82.1906	82.313	82.9669
19	39389556	39463076	Cyp2c38	S89A vs Wild Type	0.96978	1	1.00605	1.00605	18594.9	649.102	1.09023	1.05136	1.05663	1.09792
5	20758663	20882125	Phtf2	S89A vs Wild Type	0.465948	1	0.966074	-1.03512	2775.15	88.0754	6.36009	5.6742	5.73767	5.88834
4	95049034	95052223	Jun	S89A vs Wild Type	0.996582	1	0.998089	-1.00191	23419.8	519.008	78.5676	91.7956	86.0283	84.0094
3	137671524	137672541	Gm21962	S89A vs Wild Type	0.950535	1	1.01378	1.01378	426.414	24.2871	1.13138	1.07432	1.09561	1.14049
10	82178235	82198386	Gm15608	S89A vs Wild Type	0.0110272	0.201014	1.10007	1.10007	68.3338	11.7818	1.11008	1.10565	1.23539	1.20208
9	108051534	108083347	Rnf123	S89A vs Wild Type	0.000119048	0.0112421	1.14657	1.14657	19334	580.118	25.6554	26.3688	30.1957	29.4535
13	4049011	4090423	Akr1c14	S89A vs Wild Type	0.210087	0.852954	1.20247	1.20247	61625.9	2045.27	23.1786	21.4773	25.2732	28.4243
6	113531682	113597018	Fancd2	S89A vs Wild Type	0.332369	0.973128	0.961738	-1.03978	2544.67	57.9464	12.5848	12.3174	11.9988	11.9506
19	39269405	39330714	Cyp2c29	S89A vs Wild Type	0.487941	1	1.08693	1.08693	283720	9734.81	4.80059	4.85307	5.1268	5.36604
5	95956928	95961068	Cxcl13	S89A vs Wild Type	0.992457	1	1.00112	1.00112	615	29.4198	1.50529	1.44516	1.43413	1.51963
2	66184327	66256618	Ttc21b	S89A vs Wild Type	0.0309491	0.354811	0.857985	-1.16552	3790.89	98.234	14.0161	13.8326	11.5295	12.3643
2	157560078	157562523	Nnat	S89A vs Wild Type	0.0254094	0.318378	1.1568	1.1568	338.692	18.5806	1.68576	1.80472	2.09475	1.94303
5	136218149	136244904	Sh2b2	S89A vs Wild Type	0.82698	1	0.969822	-1.03112	787	35.0659	1.73989	1.47941	1.6795	1.44264
11	75830999	75938430	Rph3al	S89A vs Wild Type	0.000348454	0.0234694	1.28662	1.28662	10211	207.023	37.7962	41.2355	50.4338	51.2494
16	35926511	35939152	Dtx3l	S89A vs Wild Type	0.310037	0.961999	1.05311	1.05311	17703	576.716	12.9005	12.6285	13.2367	13.6481
X	77511013	77662984	Tbl1x	S89A vs Wild Type	0.417453	1	1.0311	1.0311	25624.1	606.876	81.9906	79.315	85.2025	81.1193
2	153345845	153404008	Asxl1	S89A vs Wild Type	0.934916	1	1.00777	1.00777	19109.5	468	59.1387	56.1125	58.5072	57.6392
1	178529125	178932856	Kif26b	S89A vs Wild Type	0.000125696	0.0115716	0.727109	-1.37531	2540.65	57.9284	13.5718	14.2693	9.89017	10.3533
7	123377982	123430359	Lcmt1	S89A vs Wild Type	0.587051	1	0.954284	-1.04791	5564	137.889	18.7214	20.0564	17.7988	19.2062
11	51692264	51763635	Sec24a	S89A vs Wild Type	0.190479	0.82535	1.22896	1.22896	38508.1	1211.19	34.794	31.4159	39.3258	42.0434
4	43578715	43587488	Rgp1	S89A vs Wild Type	0.0554755	0.479773	1.09641	1.09641	19677.7	552.256	37.6693	37.7506	40.835	41.8563
8	13869641	13881640	Champ1	S89A vs Wild Type	0.136163	0.722324	0.942725	-1.06075	7369.98	172.878	28.394	26.5453	26.2547	25.5379
19	41582370	41586537	Gm340	S89A vs Wild Type	0.138278	0.726905	1.19806	1.19806	1842	52.9955	6.2334	6.18785	7.54964	7.33174
7	25295049	25297987	Pafah1b3	S89A vs Wild Type	0.654165	1	0.977525	-1.02299	16226	311.787	71.2905	77.4824	72.9137	72.5155
5	65413202	65435947	Ugdh	S89A vs Wild Type	0.475546	1	1.07248	1.07248	50867.3	1300.81	130.76	124.191	134.666	138.764
10	58255497	58305600	Gcc2	S89A vs Wild Type	0.416296	1	0.98023	-1.02017	15327	397.842	42.0008	40.0541	39.8448	40.5879
1	193168049	193177833	A130010J15Rik	S89A vs Wild Type	0.388925	1	1.05857	1.05857	3835.83	103.656	11.4486	11.566	12.3865	11.9761
9	44107301	44108961	Gm20444	S89A vs Wild Type	0.602389	1	1.04427	1.04427	71.6675	12.3404	1.00003	1	1.03775	1.05083
1	39650176	39657391	D930019O06Rik	S89A vs Wild Type	0.947769	1	1.00304	1.00304	289.764	19.4108	1.10867	1.22345	1.16988	1.16933
17	28177207	28205887	Zfp523	S89A vs Wild Type	0.0456933	0.436217	0.933099	-1.0717	7670.99	212.022	18.8116	19.3544	18.1385	17.4741
17	46755663	46763713	Ptcra	S89A vs Wild Type	0.00189298	0.069359	0.889215	-1.12459	62.5888	11.4752	1.28534	1.23402	1.10896	1.13129
15	81848270	81858327	Tob2	S89A vs Wild Type	0.0167713	0.251398	1.11904	1.11904	28957.4	900.895	28.0126	30.4332	32.5388	32.8644
8	86723940	86746007	Siah1a	S89A vs Wild Type	0.620315	1	0.961244	-1.04032	4202.45	113.291	13.3931	12.5928	13.1335	11.8452
1	172261641	172319842	Igsf8	S89A vs Wild Type	0.557275	1	1.04175	1.04175	13085.1	300.697	43.8418	46.6811	48.0178	46.2843
10	34297442	34301321	Tspyl4	S89A vs Wild Type	0.953431	1	1.00667	1.00667	509.56	26.4604	1.34288	1.29431	1.38527	1.26951
3	88744700	88775165	Syt11	S89A vs Wild Type	0.865276	1	1.01642	1.01642	1611.01	52.218	4.64417	4.85079	4.58009	5.07075
12	30584443	30591214	Tmem18	S89A vs Wild Type	0.844416	1	0.992407	-1.00765	5052	148.267	11.2683	10.9305	11.0227	11.0076
X	152004582	152016296	Ribc1	S89A vs Wild Type	0.432444	1	0.96594	-1.03526	702	27.448	2.96704	2.95186	2.812	2.9053
15	103344289	103366764	Itga5	S89A vs Wild Type	0.036547	0.386348	0.907911	-1.10143	3572	129.542	2.173	2.04442	1.94375	1.88529
1	82316452	82445367	Rhbdd1	S89A vs Wild Type	0.0034937	0.10322	1.15463	1.15463	9155.97	237.097	24.4959	23.8571	28.4442	27.3855
8	11198423	11312827	Col4a1	S89A vs Wild Type	0.548274	1	0.936085	-1.06828	9012	319.906	1.12632	1.27395	1.16988	1.07698
X	170009659	170019282	Gm21887	S89A vs Wild Type	0.765686	1	0.954186	-1.04801	14059.8	349.672	39.7545	43.939	40.059	39.8002
14	55679083	55681818	Tinf2	S89A vs Wild Type	0.515507	1	0.952494	-1.04988	6610	163.88	21.302	23.2581	22.1401	20.3032
11	69846376	69852059	Plscr3	S89A vs Wild Type	0.267737	0.926926	1.0658	1.0658	12305	265.673	46.4466	47.8538	49.6002	50.9053
4	15997121	16013889	Osgin2	S89A vs Wild Type	0.547271	1	0.965563	-1.03567	1147	38.4353	4.50097	3.9278	3.98226	4.15625
5	5537454	5559539	Gtpbp10	S89A vs Wild Type	0.0753918	0.556254	0.915741	-1.09201	7659.69	211.654	19.2267	19.3887	18.1763	17.1854
16	90727512	90729121	Gm17518	S89A vs Wild Type	0.393897	1	0.971062	-1.0298	69	11.8334	1.16242	1.17122	1.16988	1.09623
5	66298861	66618829	Apbb2	S89A vs Wild Type	0.332217	0.973128	0.964304	-1.03702	6517.56	161.137	22.3298	21.7722	21.8079	20.7198
1	131127455	131138341	Dyrk3	S89A vs Wild Type	0.122451	0.690697	0.89472	-1.11767	2162	54.7863	10.1855	9.52656	9.34277	8.29401
15	78428564	78438910	Kctd17	S89A vs Wild Type	0.178715	0.805096	1.17238	1.17238	975	38.9281	1.95645	2.35261	2.39675	2.65511
8	110215665	110224487	Cmtr2	S89A vs Wild Type	0.25349	0.910719	0.945751	-1.05736	2847	74.0327	10.781	11.0333	10.7395	9.89139
16	20535478	20544910	Ap2m1	S89A vs Wild Type	0.98724	1	1.00081	1.00081	82262.3	2093.99	208.983	216.176	207.362	218.141
4	151047300	151057964	Vamp3	S89A vs Wild Type	0.675468	1	1.01917	1.01917	17826.3	387.619	68.1329	66.487	68.1584	69.0426
5	113086323	113163352	2900026A02Rik	S89A vs Wild Type	0.971562	1	0.995259	-1.00476	36663	1080.03	54.4097	56.2332	55.3783	54.74
7	99345375	99353231	Serpinh1	S89A vs Wild Type	0.875217	1	1.01027	1.01027	3168.99	119.099	1.03609	1	1.03775	1.01925
5	108660331	108684558	Idua	S89A vs Wild Type	0.302558	0.957531	1.06215	1.06215	3958.76	107.542	12.1278	11.1259	12.4966	12.2022
5	108461232	108506977	Pcgf3	S89A vs Wild Type	0.00702358	0.154283	1.09758	1.09758	18302.6	445.885	54.1515	52.8882	58.232	59.2528
9	103482947	103761838	Tmem108	S89A vs Wild Type	0.0395824	0.40316	1.16784	1.16784	743.986	24.9538	3.52622	3.91068	4.56738	4.11776
X	74281912	74290152	Taz	S89A vs Wild Type	0.0173722	0.255847	1.14994	1.14994	17326.3	420.108	49.2226	51.3547	55.685	59.973
1	180641150	180690519	Lin9	S89A vs Wild Type	0.00419561	0.112046	0.844794	-1.18372	1963	56.3253	7.98388	7.12955	6.39826	6.36947
5	76913249	76951579	Ppat	S89A vs Wild Type	1.3438e-05	0.00221788	0.795013	-1.25784	10030	291.27	21.4094	20.4803	16.9361	16.3668
3	144188530	144205221	Lmo4	S89A vs Wild Type	0.205477	0.846629	1.05773	1.05773	7353.26	174.46	24.2162	26.656	26.9993	26.81
9	123066160	123113206	Zdhhc3	S89A vs Wild Type	0.927916	1	0.996542	-1.00347	23763.9	547.347	81.3964	79.9023	79.9833	80.7576
7	128744870	128784837	Sec23ip	S89A vs Wild Type	0.046538	0.441063	0.931127	-1.07397	12523.7	333.501	32.1217	32.818	30.8479	29.6193
17	34604262	34613450	Agpat1	S89A vs Wild Type	0.0205161	0.279238	1.13127	1.13127	18525.6	393.203	65.9464	71.818	76.2099	79.6391
11	51643063	51650843	N4bp3	S89A vs Wild Type	0.547952	1	0.940732	-1.063	2435	63.928	9.03057	10.3484	9.49376	8.73666
10	57486385	57513134	Hsf2	S89A vs Wild Type	0.0676976	0.530235	0.789159	-1.26717	5129.04	172.705	5.14268	5.18533	4.06334	4.0871
7	141429739	141437893	Slc25a22	S89A vs Wild Type	0.0901	0.603487	1.26344	1.26344	79987.4	2672.78	24.4239	23.6006	30.5772	30.0991
1	132298626	132307358	Klhdc8a	S89A vs Wild Type	0.142028	0.733994	0.885582	-1.1292	483	23.9822	1.79403	1.90745	1.58513	1.69284
4	134228041	134238400	Cnksr1	S89A vs Wild Type	0.0119223	0.209814	1.17356	1.17356	4543	94.5819	19.2808	20.2619	22.2343	24.1714
11	116220559	116238078	Evpl	S89A vs Wild Type	0.0180826	0.259926	1.2432	1.2432	8479	168.893	34.6742	35.0207	39.071	47.5739
8	70835155	70839721	Arrdc2	S89A vs Wild Type	0.751809	1	1.09087	1.09087	6869	204.336	11.7555	13.3104	12.8913	14.4526
18	67933257	68255550	Ldlrad4	S89A vs Wild Type	0.966799	1	0.997182	-1.00283	1899	70.3598	2.4076	2.38685	2.47225	2.30869
19	14448072	14598052	Tle4	S89A vs Wild Type	0.94508	1	0.992251	-1.00781	5867.21	166.775	13.3343	13.8451	13.461	13.5078
2	25624666	25628031	Fcna	S89A vs Wild Type	0.67385	1	1.05117	1.05117	9097.81	317.123	2.53393	2.5067	2.48983	2.80874
9	123366940	123462665	Lars2	S89A vs Wild Type	1.77971e-21	4.65775e-18	0.646777	-1.54613	225509	5936.6	640.843	598.547	413.84	387.768
10	81084324	81098875	Creb3l3	S89A vs Wild Type	0.000116875	0.011094	1.45589	1.45589	85506.3	2944.26	4.24832	4.03053	5.54889	6.50419
12	112820237	112829390	Cdca4	S89A vs Wild Type	0.0817361	0.57659	0.918718	-1.08847	6923	152.388	29.3325	29.1651	27.8969	25.8458
12	100110186	100123365	Psmc1	S89A vs Wild Type	0.00202131	0.0727512	0.902686	-1.10781	31724.3	873.048	66.237	71.1451	62.4334	61.5795
9	101105084	101251796	Ppp2r3a	S89A vs Wild Type	0.00364382	0.105458	1.15185	1.15185	16350.6	383.538	51.1301	50.9614	56.7231	60.8707
X	85574022	85634470	Tab3	S89A vs Wild Type	0.165698	0.778456	1.0917	1.0917	3980	110.141	11.4488	10.5881	12.6459	11.4118
4	137741733	137796385	Alpl	S89A vs Wild Type	0.497355	1	1.1469	1.1469	4731	172.247	1.07218	1.13697	1.26425	1.26944
16	45959263	46010219	Plcxd2	S89A vs Wild Type	0.612002	1	1.13502	1.13502	17686.9	588.593	8.66995	8.68761	9.90927	9.79181
11	113043895	113201839	2610035D17Rik	S89A vs Wild Type	0.556857	1	0.971814	-1.029	3478.1	75.4075	16.5132	16.7008	15.5296	16.7482
10	59221953	59226435	Sowahc	S89A vs Wild Type	0.944204	1	1.0064	1.0064	5008.11	126.095	16.7904	17.0258	17.2514	16.7812
2	145675367	145753673	BC039771	S89A vs Wild Type	0.152991	0.755472	0.9498	-1.05285	397.546	20.9089	1.77604	1.86989	1.76181	1.70109
12	85086385	85106432	Prox2	S89A vs Wild Type	0.280325	0.938332	0.953849	-1.04838	564.564	27.4734	1.58743	1.60114	1.48228	1.55914
7	144435733	144471010	Cttn	S89A vs Wild Type	0.37055	1	1.04535	1.04535	42066.6	952.486	139.651	142.771	146.112	149.117
6	67036599	67080655	E230016M11Rik	S89A vs Wild Type	0.0320834	0.362173	1.35737	1.35737	752.784	28.8516	2.46448	2.65696	3.47232	3.47939
6	17306335	17341453	Cav1	S89A vs Wild Type	0.137662	0.725536	0.957679	-1.04419	766	36.3011	1.05414	1.03424	1	1
9	96823336	96892670	Pxylp1	S89A vs Wild Type	0.938877	1	0.99256	-1.0075	5672.98	135.545	20.1291	21.443	20.4979	20.7649
X	96455359	96574486	Heph	S89A vs Wild Type	0.464856	1	1.02134	1.02134	11379	225.734	50.5909	50.1558	50.3964	52.5002
19	29808108	29812975	Ranbp6	S89A vs Wild Type	0.0214164	0.286805	1.13661	1.13661	5613.69	165.02	11.5931	10.7422	12.3003	13.0861
8	70768176	70776714	Pik3r2	S89A vs Wild Type	0.0401343	0.405841	1.13453	1.13453	16990	401.032	52.269	53.0502	57.1913	62.2966
4	43566928	43578874	Gba2	S89A vs Wild Type	0.0233193	0.302129	0.868444	-1.15149	3564.09	114.729	6.35466	6.53001	5.81042	5.37919
19	4035407	4037922	Gstp1	S89A vs Wild Type	3.82668e-05	0.00493695	1.24437	1.24437	114268	2680.45	314.428	331.619	377.506	426.418
19	28258851	28680078	Glis3	S89A vs Wild Type	0.0943287	0.617179	0.925659	-1.08031	467.589	24.7111	1.45674	1.43322	1.36449	1.31063
17	44078813	44086568	Enpp5	S89A vs Wild Type	0.283685	0.943215	1.09176	1.09176	6977.84	197.207	15.5452	15.1942	16.7544	16.8058
16	23451785	23520591	Masp1	S89A vs Wild Type	0.440828	1	0.967323	-1.03378	13357	469.681	1.03609	1.05136	1	1.01925
13	112288451	112384003	Ankrd55	S89A vs Wild Type	0.874605	1	1.00995	1.00995	136.022	14.662	1.01805	1	1.01888	1.01925
10	128092783	128129304	Baz2a	S89A vs Wild Type	0.0254917	0.318378	1.16168	1.16168	32348	754.677	98.2504	98.3701	110.514	117.897
8	84699876	84800345	Nfix	S89A vs Wild Type	0.394556	1	0.901862	-1.10882	32388.1	1011.03	34.7338	35.7789	31.959	31.6337
1	190118035	190170715	Prox1	S89A vs Wild Type	0.925103	1	1.01266	1.01266	30830.8	1061.02	4.85564	5.34266	5.03926	5.28813
12	80945504	80950508	Srsf5	S89A vs Wild Type	0.438661	1	1.05046	1.05046	95028.1	2408.07	243.209	242.667	253.812	256.579
2	32535332	32569757	Fam102a	S89A vs Wild Type	0.499142	1	1.08812	1.08812	25648.9	726.692	46.2423	46.6964	48.2815	52.8474
8	90247040	90348344	Tox3	S89A vs Wild Type	0.239447	0.895336	0.946092	-1.05698	3733.01	78.7415	19.1725	17.6251	17.6478	17.1662
12	51593341	51605774	Coch	S89A vs Wild Type	8.76686e-05	0.00928375	1.07714	1.07714	47	10.9164	1.16242	1.15409	1.26425	1.23095
17	36055816	36058372	Gm11127	S89A vs Wild Type	0.837802	1	1.03457	1.03457	732.29	32.0743	1.98113	1.70376	1.85352	1.95874
19	38132781	38183948	Pde6c	S89A vs Wild Type	0.848465	1	1.02913	1.02913	379	22.922	1	1.01712	1.05663	1.01925
6	115004381	115037877	Tamm41	S89A vs Wild Type	0.53428	1	0.949589	-1.05309	3201	76.8275	13.2173	13.9268	13.3632	12.4125
2	28840406	28905572	Ddx31	S89A vs Wild Type	0.0166892	0.250611	0.895872	-1.11623	3158	86.5126	10.4923	10.7593	9.49377	9.54497
12	48554182	48559972	Gm1818	S89A vs Wild Type	0.100533	0.632612	1.11728	1.11728	1099.09	42.2376	2.35909	2.54215	2.72322	2.75287
15	11839896	11905675	Npr3	S89A vs Wild Type	0.996946	1	1.00064	1.00064	748.166	35.5559	1.01805	1	1	1.01933
11	50602084	50807574	Adamts2	S89A vs Wild Type	0.0925501	0.610338	1.12496	1.12496	2346.7	89.6586	1.29398	1.26812	1.43499	1.44728
9	108508005	108515942	Qars	S89A vs Wild Type	0.0487882	0.452407	1.05351	1.05351	39303.6	900.583	128.078	129.369	134.899	136.323
1	88211959	88218998	Ugt1a1	S89A vs Wild Type	0.00356767	0.104076	1.28145	1.28145	232816	7690.85	83.715	80.2849	100.94	109.218
19	6306456	6325653	Cdc42bpg	S89A vs Wild Type	0.00482766	0.121762	1.12795	1.12795	21636	493.643	68.0597	73.4758	78.199	81.4459
6	115853470	115926700	Ift122	S89A vs Wild Type	0.0726225	0.54601	0.835901	-1.19631	1887	62.3004	5.24086	4.71539	4.41638	3.90606
11	97627389	97629703	E130012A19Rik	S89A vs Wild Type	0.210797	0.854027	1.10351	1.10351	8426	192.993	28.2678	31.5621	31.7475	34.2753
8	105844678	105852009	Cenpt	S89A vs Wild Type	0.0243059	0.310795	0.892724	-1.12017	2342	57.1795	10.8532	11.1702	10.1544	9.50648
6	86195251	86275450	Tgfa	S89A vs Wild Type	0.186122	0.817112	1.08492	1.08492	10005	261.164	27.546	25.2613	27.5006	29.7912
8	13176869	13200625	Grtp1	S89A vs Wild Type	0.595108	1	1.01844	1.01844	11013	273.401	33.0681	33.8564	33.7482	34.4101
18	37843601	37935477	Diap1	S89A vs Wild Type	0.00745522	0.160274	1.1525	1.1525	36208.1	915.513	92.0069	90.5126	102.925	107.429
13	69573449	69611443	Srd5a1	S89A vs Wild Type	0.922988	1	0.982018	-1.01831	13187.8	369.532	28.3996	28.7204	27.9233	28.1696
8	56294552	56321047	Hpgd	S89A vs Wild Type	0.457236	1	0.872351	-1.14633	26956	853.743	26.6076	26.2201	22.9328	23.1515
6	31220351	31337405	2210408F21Rik	S89A vs Wild Type	0.622362	1	0.9847	-1.01554	2232	86.843	1.01805	1.05136	1.03775	1
18	34598615	34624602	Brd8	S89A vs Wild Type	0.721128	1	0.980512	-1.01987	15828	355.825	58.9364	56.7995	57.6684	55.8121
7	80904889	80947781	Sec11a	S89A vs Wild Type	0.0689118	0.534097	0.944458	-1.05881	15810.3	405.837	43.9382	44.2487	42.0856	41.2032
8	118283733	119324922	Cdh13	S89A vs Wild Type	0.00985995	0.189996	0.762809	-1.31094	640.918	29.8295	1.88624	1.73848	1.43596	1.329
11	77508099	77515981	Trp53i13	S89A vs Wild Type	0.013645	0.226543	1.24489	1.24489	2628.96	69.7653	8.77792	8.75478	10.167	11.6593
8	105768308	105827351	Ranbp10	S89A vs Wild Type	0.327586	0.970508	1.04043	1.04043	21637	648.02	30.5416	30.9115	32.0872	31.8504
2	173224458	173276534	Pmepa1	S89A vs Wild Type	0.772436	1	1.03364	1.03364	2718	71.7824	9.86068	9.88612	10.1733	10.2378
1	97024681	97025929	Gm6430	S89A vs Wild Type	0.418666	1	0.965869	-1.03534	47.7772	11.1214	1.20398	1.12055	1.17115	1.07403
3	24333046	24333553	Gm7536	S89A vs Wild Type	0.752818	1	0.929844	-1.07545	547.153	21.6523	2.46196	3.78885	2.47217	3.34012
8	104511028	104534638	Nae1	S89A vs Wild Type	0.727184	1	0.982281	-1.01804	9920.39	256.631	27.5352	28.479	28.4228	26.5988
4	62559847	62704002	Rgs3	S89A vs Wild Type	0.566114	1	1.13926	1.13926	8156.03	221.513	19.1906	19.7653	22.461	21.9198
1	155275701	155417416	Xpr1	S89A vs Wild Type	0.877302	1	0.990065	-1.01003	18339	504.071	40.7439	39.1286	38.5825	40.4965
12	76580488	76710548	Sptb	S89A vs Wild Type	0.678054	1	1.03229	1.03229	1154.46	43.8486	2.73344	2.5068	2.83102	2.57841
4	123233556	123249876	Heyl	S89A vs Wild Type	0.826074	1	1.02868	1.02868	426	24.6569	1	1	1.01888	1.03849
4	155608300	155624756	Gm16023	S89A vs Wild Type	0.995086	1	1.0004	1.0004	433.738	22.9818	1.44104	1.55735	1.49327	1.50633
17	15396246	15433581	Fam120b	S89A vs Wild Type	0.875656	1	0.993415	-1.00663	9655	264.199	23.2329	23.1725	23.1216	22.9783
3	20122084	20155318	Gyg	S89A vs Wild Type	0.0107957	0.198984	0.821979	-1.21658	2959	87.1894	8.68771	8.72186	7.22875	7.08155
X	71555918	71560677	Hmgb3	S89A vs Wild Type	0.00581199	0.137165	0.875342	-1.14241	13867.7	307.952	54.9846	54.727	50.3772	45.658
5	74592446	74702912	Lnx1	S89A vs Wild Type	0.900184	1	1.00621	1.00621	4356.68	93.8722	20.3734	18.9997	19.7955	19.8221
11	70943058	70969974	Nup88	S89A vs Wild Type	0.943398	1	0.997395	-1.00261	16925.7	412.751	52.7121	51.2696	52.4848	51.226
X	144317812	144374451	Alg13	S89A vs Wild Type	0.078218	0.565938	1.06979	1.06979	2296.78	73.6016	5.27054	5.10919	5.45451	5.64958
7	19716644	19749574	Pvrl2	S89A vs Wild Type	0.101594	0.636195	1.14634	1.14634	40867	911.183	131.885	139.125	151.169	159.501
7	25619414	25625552	Atp5sl	S89A vs Wild Type	0.193641	0.828857	1.09343	1.09343	14305	428.88	21.338	20.7241	21.7436	24.2486
14	51984719	52006252	Arhgef40	S89A vs Wild Type	0.533862	1	1.03578	1.03578	7169.59	194.021	18.3258	18.6262	19.301	18.9733
1	193272161	193273189	G0s2	S89A vs Wild Type	0.934286	1	0.975865	-1.02473	24560	848.104	3.52647	3.20869	3.35938	3.21322
11	54902453	54910378	Gpx3	S89A vs Wild Type	0.589165	1	0.94241	-1.06111	1385	56.1667	1.57748	1.3938	1.41525	1.38491
1	134075170	134079121	Btg2	S89A vs Wild Type	0.786563	1	1.11288	1.11288	15317.6	366.798	45.7366	48.4045	52.1513	52.6162
11	3202392	3244589	Eif4enif1	S89A vs Wild Type	0.833092	1	0.991259	-1.00882	14021.4	357.533	39.0706	39.4799	40.3518	37.5122
18	61712440	61726332	Grpel2	S89A vs Wild Type	0.871524	1	0.972172	-1.02862	29519	827.157	57.9358	58.1691	56.8513	56.0227
11	75164565	75169520	Hic1	S89A vs Wild Type	0.862111	1	1.00801	1.00801	829	38.1292	1.10828	1.10273	1.11325	1.11547
4	12089439	12096244	Rbm12b2	S89A vs Wild Type	0.851866	1	1.01028	1.01028	2970.84	83.2177	9.8374	8.47683	9.53189	8.97063
9	119901616	120068284	Cx3cr1	S89A vs Wild Type	0.795486	1	0.980908	-1.01946	266.172	18.8129	1.14066	1.07684	1.02087	1.15429
9	75441524	75466433	Leo1	S89A vs Wild Type	0.0231946	0.301494	0.842247	-1.1873	3909.34	99.713	15.0911	14.4885	13.08	11.8333
12	76370266	76396951	Zbtb1	S89A vs Wild Type	0.0484672	0.451275	0.83799	-1.19333	5722.95	153.449	18.9085	16.0381	14.9127	14.3722
7	6371364	6379492	Zfp78	S89A vs Wild Type	0.332481	0.973167	1.05083	1.05083	116	13.7193	1.01805	1.08561	1.05663	1.15396
9	14748459	14752123	Fut4	S89A vs Wild Type	0.0185787	0.263031	0.861448	-1.16084	2053	48.3592	11.4848	10.2457	9.07852	9.6412
11	70017085	70045533	Dlg4	S89A vs Wild Type	0.0287022	0.338746	1.1402	1.1402	474	22.6706	1.88426	1.94169	2.22688	2.13548
5	123973628	124003212	Hip1r	S89A vs Wild Type	0.381564	1	1.11402	1.11402	21448	518.392	60.751	64.8809	68.4032	71.5532
4	129600668	129624060	Tmem234	S89A vs Wild Type	0.794739	1	0.988926	-1.0112	24449.9	621.202	65.0178	67.6543	65.5392	65.6637
8	47826083	47990544	Wwc2	S89A vs Wild Type	0.735539	1	1.02912	1.02912	5368.01	187.718	2.89485	2.95186	3.24637	2.77058
17	47737030	47792420	Tfeb	S89A vs Wild Type	0.246051	0.904169	1.06587	1.06587	5196	143.74	12.7842	14.0125	13.5896	14.9722
3	87778244	87795163	Ntrk1	S89A vs Wild Type	0.864924	1	1.01888	1.01888	187	16.373	1	1	1.03775	1
13	81778773	81783750	Gm17259	S89A vs Wild Type	0.303812	0.958385	0.9304	-1.07481	402.893	19.7224	2.20868	2.27321	1.97617	2.19377
10	118859349	118868904	Dyrk2	S89A vs Wild Type	0.0237096	0.304894	1.1737	1.1737	10139.3	260.287	26.3604	27.2817	30.9169	32.0429
15	86057695	86137635	Gramd4	S89A vs Wild Type	0.0856423	0.589394	1.09481	1.09481	7814.03	174.624	29.5313	29.131	31.2377	32.9861
9	106152857	106158139	Glyctk	S89A vs Wild Type	0.313483	0.965949	1.04354	1.04354	51229.8	1765.45	3.88836	3.72623	4.14256	3.80353
1	106171752	106394251	Phlpp1	S89A vs Wild Type	0.00786276	0.164984	1.13702	1.13702	10021	304.984	13.9752	14.7144	16.0434	16.5772
11	121510978	121519334	Zfp750	S89A vs Wild Type	0.829741	1	1.05195	1.05195	2921	110.024	1.18046	1.13697	1.24538	1.19245
18	56562443	56587713	Phax	S89A vs Wild Type	0.00409728	0.111056	0.869773	-1.14973	8420.11	234.545	20.1829	21.2903	18.1241	17.9481
1	88134809	88218998	Ugt1a6a	S89A vs Wild Type	0.236485	0.891257	0.795237	-1.25749	28725.2	918.021	29.6044	24.0327	20.6155	22.0387
1	130826684	130852250	Pigr	S89A vs Wild Type	0.447522	1	0.950881	-1.05166	615715	17539.8	1094.17	1038.13	997.401	1030.16
3	122274414	122285270	Dnttip2	S89A vs Wild Type	0.124441	0.6955	0.939305	-1.06462	12215	307.803	37.1466	36.339	35.6546	33.3708
5	31486629	31495180	4930566F21Rik	S89A vs Wild Type	0.407492	1	1.02632	1.02632	110.186	12.9418	1.20125	1.24255	1.25138	1.25674
10	7792891	7823136	Ppil4	S89A vs Wild Type	0.408596	1	0.954033	-1.04818	7420.14	197.716	21.3321	19.8181	19.7854	19.4733
11	22005828	22342293	Ehbp1	S89A vs Wild Type	0.910878	1	1.00852	1.00852	4176	119.459	10.3841	10.8278	11.1548	10.2378
12	85086374	85088229	Prox2os	S89A vs Wild Type	0.527491	1	1.03257	1.03257	194.913	15.0829	1.40806	1.46343	1.50173	1.4633
X	74369217	74373350	Slc10a3	S89A vs Wild Type	0.0468445	0.442184	0.836972	-1.19478	2671.31	74.2861	9.18163	9.84249	7.99385	7.9288
4	53826045	53862020	Tmem38b	S89A vs Wild Type	0.0572194	0.48547	1.05852	1.05852	14655	482.545	9.6548	9.68252	10.161	10.308
15	36174010	36177011	Polr2k	S89A vs Wild Type	0.933635	1	1.00819	1.00819	3155.99	92.2357	8.21846	8.65323	8.9275	8.0823
10	100488289	100573656	Cep290	S89A vs Wild Type	0.235127	0.88969	0.877353	-1.13979	1838.58	54.0582	7.32169	6.39829	6.13072	5.90654
19	45047576	45056384	Sfxn3	S89A vs Wild Type	0.302132	0.957364	0.96575	-1.03546	2631.62	65.7409	10.975	11.1127	10.4617	10.8696
13	38151328	38198578	Dsp	S89A vs Wild Type	0.313989	0.965949	1.06051	1.06051	77841	1706.31	272.339	270.975	280.521	295.667
12	108825873	108835884	Slc25a29	S89A vs Wild Type	0.959431	1	1.00388	1.00388	1395	51.0643	2.6783	3.27717	3.22726	2.75133
8	119394878	119411103	Mlycd	S89A vs Wild Type	0.531907	1	1.1031	1.1031	33935.4	1120.27	16.4293	17.8305	18.8748	18.9173
11	110025634	110095979	Abca8a	S89A vs Wild Type	0.276548	0.934809	1.05839	1.05839	21545.7	752.581	1.03678	1.05243	1.13402	1.07718
9	44295673	44305672	Hinfp	S89A vs Wild Type	0.775591	1	1.01826	1.01826	2683	75.0032	8.50722	8.79034	8.56889	9.04459
6	107529726	107570229	Lrrn1	S89A vs Wild Type	0.314691	0.965949	0.943168	-1.06026	99	12.8255	1.18046	1.22258	1.151	1.11547
13	75967739	75998969	Spata9	S89A vs Wild Type	0.634907	1	1.0109	1.0109	114	12.9445	1.25265	1.29107	1.302	1.26944
15	76119517	76126597	BC024139	S89A vs Wild Type	0.0260895	0.321727	1.25122	1.25122	2819.74	95.241	3.58535	4.16177	4.77375	4.91963
19	10208272	10240749	Myrf	S89A vs Wild Type	0.0807322	0.573928	1.15333	1.15333	21241.4	508.722	61.5632	63.3411	71.6485	72.407
X	150397773	150459155	Tmem29	S89A vs Wild Type	0.25865	0.9156	0.919388	-1.08768	1970	61.5777	5.71006	5.79405	5.26577	5.31098
1	58900449	58973431	Trak2	S89A vs Wild Type	0.679764	1	0.978712	-1.02175	16346	420.058	44.3647	44.6257	42.5627	44.5332
11	120464866	120467608	Arl16	S89A vs Wild Type	0.90972	1	1.00683	1.00683	1832.57	59.287	4.89823	4.88278	5.07245	4.77535
14	67751928	67933573	Dock5	S89A vs Wild Type	0.170101	0.787382	1.14368	1.14368	16592.1	431.582	41.4596	39.8832	45.1676	47.8626
12	41451673	41485752	Lrrn3	S89A vs Wild Type	0.136624	0.723813	0.873637	-1.14464	367	21.3215	1.34288	1.51365	1.24538	1.25019
2	25399351	25409495	Npdc1	S89A vs Wild Type	0.554907	1	1.06237	1.06237	11687.8	242.312	45.4939	50.0854	49.5255	52.0151
5	146209192	146221556	Rnf6	S89A vs Wild Type	0.393448	1	1.03241	1.03241	16753.9	434.971	43.3926	43.3856	46.1829	43.408
14	59402009	59440885	Setdb2	S89A vs Wild Type	0.445303	1	0.929772	-1.07553	2809	94.8459	4.37464	4.5613	4.15213	4.15625
16	20548577	20561380	Abcf3	S89A vs Wild Type	0.0395898	0.40316	0.926532	-1.07929	14569	415.566	29.6575	28.5316	26.0283	27.8857
17	47699971	47701997	Frs3os	S89A vs Wild Type	0.801109	1	0.988309	-1.01183	81.2299	12.1142	1.23471	1.16578	1.1271	1.24533
7	13813443	13815043	RP23-207H22.4	S89A vs Wild Type	1	1	1	-1	197.914	16.7694	1	1	1	1
1	180851151	180868098	Sde2	S89A vs Wild Type	0.506159	1	0.962351	-1.03912	6690.95	174.182	20.1831	19.9536	19.5542	19.0715
X	73342621	73359081	Zfp275	S89A vs Wild Type	0.165548	0.778449	0.881006	-1.13507	6026	171.384	15.3287	14.5775	13.6463	12.7012
1	156653617	156674357	Tor3a	S89A vs Wild Type	0.81592	1	0.956581	-1.04539	3383	98.2335	9.12079	9.33824	8.28577	9.37178
18	58659482	58679571	Isoc1	S89A vs Wild Type	0.250463	0.907713	1.07798	1.07798	23721.8	708.191	33.6095	33.0859	35.4271	36.4693
17	34392403	34392691	Gm15321	S89A vs Wild Type	0.282125	0.940724	0.957089	-1.04484	67.8248	11.6723	1.19851	1.22048	1.18047	1.13472
11	100956733	100970888	Ptrf	S89A vs Wild Type	0.603893	1	0.970667	-1.03022	4161	126.881	8.94034	8.32805	8.81427	7.94759
17	8165501	8196805	Fgfr1op	S89A vs Wild Type	0.617831	1	1.01873	1.01873	8504.24	218.433	25.0682	24.1516	25.7016	24.4399
X	13302285	13304421	Gm5380	S89A vs Wild Type	0.625957	1	1.01209	1.01209	105.302	13.118	1.14448	1.12468	1.1617	1.1349
19	46707443	46741096	As3mt	S89A vs Wild Type	0.282162	0.940724	0.832675	-1.20095	14782	482.362	12.8744	12.3174	10.7773	10.1993
5	13121449	13121767	Gm10108	S89A vs Wild Type	0.287731	0.946725	1.16986	1.16986	2078.48	53.2869	6.41009	10.1225	10.3044	9.0364
5	134703781	134747242	Eln	S89A vs Wild Type	0.957881	1	0.991058	-1.00902	337	21.5911	1.01805	1	1	1
11	119077573	119086222	Cbx4	S89A vs Wild Type	0.425768	1	1.20988	1.20988	7060.12	201.848	13.685	14.9563	16.5606	18.0921
9	4383535	4386862	Msantd4	S89A vs Wild Type	0.0247077	0.313249	0.893063	-1.11974	7267	204.307	17.6206	17.8648	15.9679	15.7228
10	127266262	127281960	Dctn2	S89A vs Wild Type	0.576702	1	1.0329	1.0329	38710	1034.65	85.727	87.5498	89.4107	89.5674
15	99702176	99705491	Gm17349	S89A vs Wild Type	0.192209	0.826304	1.06426	1.06426	110.029	12.4903	1.31755	1.33368	1.324	1.49761
15	41447482	41861049	Oxr1	S89A vs Wild Type	0.112017	0.662411	0.94033	-1.06346	16391.9	513.198	19.4431	17.9161	17.2326	17.8975
11	74925823	75164449	Smg6	S89A vs Wild Type	0.910684	1	1.00596	1.00596	12036	349.942	23.0962	20.8841	22.6794	21.5631
1	64690455	64725645	Ccnyl1	S89A vs Wild Type	0.0656914	0.523019	0.863296	-1.15835	2919.15	81.9308	9.38263	10.001	8.59494	8.13884
19	45006558	45012763	Peo1	S89A vs Wild Type	0.619611	1	0.970116	-1.0308	11282.5	321.437	22.3878	23.9059	22.8675	22.0428
14	54883377	54888235	Bcl2l2	S89A vs Wild Type	0.00499631	0.124196	1.12874	1.12874	11428.1	302.403	26.873	28.9879	31.7569	31.2956
5	32863701	32994232	Depdc5	S89A vs Wild Type	0.187303	0.81895	0.940884	-1.06283	6537.26	171.808	19.7309	19.1493	18.7914	17.7904
1	192098656	192138011	Rcor3	S89A vs Wild Type	0.472803	1	1.07525	1.07525	4294.01	111.804	13.4409	13.6526	13.957	15.1753
14	101442360	101609192	Tbc1d4	S89A vs Wild Type	0.390933	1	0.930822	-1.07432	5377	129.59	20.4538	19.8509	19.1956	18.3209
18	61555274	61590062	Csnk1a1	S89A vs Wild Type	0.000493416	0.0288798	1.09172	1.09172	89054.9	2039.76	287.301	277.927	312.363	304.708
17	32196274	32284723	Brd4	S89A vs Wild Type	0.0557641	0.479773	1.07005	1.07005	29847.6	738.531	83.153	82.7041	89.7375	87.7386
12	40446053	40846487	Dock4	S89A vs Wild Type	0.857783	1	0.962945	-1.03848	6179	212.593	3.65279	3.72234	3.85013	3.25171
X	164269371	164373012	Pir	S89A vs Wild Type	0.113683	0.66774	1.07991	1.07991	5998	177.149	11.6653	11.7524	12.6648	12.6242
17	74426295	74459109	Nlrc4	S89A vs Wild Type	0.271361	0.931484	1.12362	1.12362	7781	154.349	34.8547	33.3085	37.5987	38.9905
10	61648552	61674169	Ppa1	S89A vs Wild Type	0.901988	1	0.98445	-1.0158	36926.1	1073.87	58.0441	63.2374	59.9468	59.4488
11	30930774	30954336	Erlec1	S89A vs Wild Type	0.732817	1	0.989292	-1.01082	10591.3	305.253	20.9068	20.3107	20.9509	19.8254
2	26389339	26397123	Pmpca	S89A vs Wild Type	0.99082	1	1.00064	1.00064	27948.1	737.218	67.309	67.2989	68.4819	66.2124
2	153649450	153687731	Dnmt3b	S89A vs Wild Type	0.795671	1	0.972163	-1.02863	1223.49	36.0871	5.42132	5.79405	5.30351	5.59966
15	59648350	59656551	Trib1	S89A vs Wild Type	0.456121	1	1.13886	1.13886	23161.1	601.89	54.4707	57.1593	62.0042	65.1264
9	42412316	42507810	Tbcel	S89A vs Wild Type	0.789122	1	0.934739	-1.06982	19428	650.817	9.37345	8.85883	8.24801	8.79441
2	155956458	155998901	Cep250	S89A vs Wild Type	0.962255	1	0.998299	-1.0017	8590.25	217.227	25.649	26.4428	26.2416	25.7616
13	43195519	43304173	Gfod1	S89A vs Wild Type	0.404423	1	0.942536	-1.06097	871.305	35.5488	2.31805	2.35339	2.13275	2.27025
12	76533560	76579040	Plekhg3	S89A vs Wild Type	0.803008	1	1.03351	1.03351	19994.4	542.564	42.2537	45.749	43.5786	47.3733
17	73107985	73243369	Lclat1	S89A vs Wild Type	0.0644681	0.517922	1.09143	1.09143	25642	714.478	49.3458	49.4543	53.8501	53.9828
18	70508680	70530621	Poli	S89A vs Wild Type	0.0498684	0.456726	1.0974	1.0974	2808.67	76.1216	9.10396	9.38013	10.241	10.0434
15	82808629	82912135	Tcf20	S89A vs Wild Type	0.92371	1	0.99393	-1.00611	18025.3	436.578	57.1583	54.8807	55.816	55.5429
9	61917280	61946800	Kif23	S89A vs Wild Type	0.39276	1	0.96678	-1.03436	12803.7	246.964	58.9599	60.2066	59.5315	55.6763
10	70284235	70284954	Gm7097	S89A vs Wild Type	1	1	1	-1	25.5074	10.8923	1	1	1	1
11	101665541	101667833	Arl4d	S89A vs Wild Type	0.629861	1	1.06734	1.06734	5916.57	209.532	2.11886	2.09578	2.26463	2.23385
2	128955671	128957862	4933427J07Rik	S89A vs Wild Type	0.532631	1	1.07798	1.07798	954.859	39.287	1.88191	1.93315	1.90096	2.21161
12	83213745	83487717	Dpf3	S89A vs Wild Type	0.00150036	0.0607041	1.55751	1.55751	1364	39.6675	4.48292	4.88661	6.54927	8.04383
2	126707328	126759298	Usp8	S89A vs Wild Type	0.761279	1	0.992544	-1.00751	21028.9	595.109	40.593	40.3111	40.656	39.6449
3	31095058	31122578	Skil	S89A vs Wild Type	0.712213	1	1.11023	1.11023	5576.3	161.419	11.918	11.72	13.2152	13.0284
8	95835920	95853540	Slc38a7	S89A vs Wild Type	0.536779	1	1.03885	1.03885	9116	260.454	18.4327	18.8407	19.5731	19.1484
19	8160165	8218901	Slc22a29	S89A vs Wild Type	0.937178	1	0.991605	-1.00847	627.134	31.5056	1	1.01693	1	1
7	13721079	13722466	Gm15436	S89A vs Wild Type	1	1	1	-1	72.3062	12.4881	1	1	1	1
2	181864337	181870831	Polr3k	S89A vs Wild Type	0.192566	0.827154	0.913756	-1.09438	7774.46	182.474	28.8526	29.2281	26.5944	26.4773
5	53555779	53657446	Rbpj	S89A vs Wild Type	0.308468	0.960422	1.03084	1.03084	10641	271.262	30.8848	29.7817	30.8792	31.6582
2	24336853	24351495	Il1rn	S89A vs Wild Type	0.192889	0.827957	0.756727	-1.32148	8049.47	213.217	26.1167	23.6265	19.9887	17.6533
4	40804602	40854006	B4galt1	S89A vs Wild Type	0.160164	0.770539	1.16477	1.16477	27998.1	677.677	78.1978	80.3121	91.3458	93.2823
16	17086555	17111258	Ppil2	S89A vs Wild Type	0.679989	1	1.01341	1.01341	15549	405.368	39.5393	40.9324	40.5139	41.0368
7	142650766	142666817	Igf2	S89A vs Wild Type	0.0226034	0.296205	1.20388	1.20388	380.253	18.5917	2.28563	1.89043	2.53267	2.49482
17	47368887	47381418	Mrps10	S89A vs Wild Type	0.252255	0.909112	1.04793	1.04793	10581.7	282.699	25.7409	26.7865	27.2098	27.8352
14	54567469	54577662	Ajuba	S89A vs Wild Type	0.871682	1	1.01033	1.01033	4751.97	121.041	15.2698	16.3264	15.7133	16.2091
1	195136811	195176716	Cr2	S89A vs Wild Type	0.869333	1	0.991512	-1.00856	49	11.682	1	1.01712	1	1
17	84954967	84957711	1110020A21Rik	S89A vs Wild Type	0.160917	0.772257	1.07475	1.07475	518	22.3052	2.37151	2.57519	2.64213	2.67435
2	150704536	150706877	Gm14136	S89A vs Wild Type	0.00280818	0.0900895	1.21946	1.21946	134.104	13.4302	1.2131	1.21166	1.47784	1.47905
3	145758675	145894278	Ddah1	S89A vs Wild Type	0.28096	0.938923	0.848765	-1.17818	44288	1418.75	37.4717	35.7905	31.3132	30.8692
15	85898758	86033778	Celsr1	S89A vs Wild Type	0.522071	1	0.903704	-1.10656	8697	231.371	25.0195	23.2581	21.5549	22.0737
9	103305215	103350429	Topbp1	S89A vs Wild Type	0.0354133	0.379843	0.890477	-1.12299	19537.3	412.027	84.6103	79.027	73.2877	72.4276
10	110920177	110939600	Csrp2	S89A vs Wild Type	0.255375	0.911984	0.946691	-1.05631	15242	367.002	46.8554	52.4162	46.8097	47.1698
2	70661576	70712637	Gorasp2	S89A vs Wild Type	0.998389	1	1.00005	1.00005	32203.2	828.272	82.2422	83.7266	82.5942	83.3825
2	69758033	69789576	Ccdc173	S89A vs Wild Type	0.128457	0.705158	0.907859	-1.10149	323.52	18.5781	1.88627	1.71842	1.66579	1.60676
7	144588549	144751975	Ano1	S89A vs Wild Type	0.176689	0.800044	0.899238	-1.11205	1734	52.887	5.89053	6.10224	5.47339	5.31097
13	53109312	53286125	Ror2	S89A vs Wild Type	0.0108805	0.199373	1.03398	1.03398	3443.99	73.0682	16.4113	16.5123	16.7607	17.2816
7	112953962	112957458	Rassf10	S89A vs Wild Type	0.000750478	0.0380852	0.76551	-1.30632	596	21.9062	3.95958	3.75658	2.963	2.94379
6	30047988	30153459	Nrf1	S89A vs Wild Type	0.72379	1	0.977288	-1.02324	8145.36	195.902	26.5777	29.2741	27.1736	27.4097
5	88886818	89239654	Slc4a4	S89A vs Wild Type	0.0297264	0.345729	1.24455	1.24455	54912.1	1549.88	92.8982	85.9918	107.068	115.569
8	68099492	68121528	Gm21807	S89A vs Wild Type	0.583576	1	0.977129	-1.02341	69	11.6169	1.21655	1.2397	1.20763	1.19245
7	27158658	27166803	Egln2	S89A vs Wild Type	0.11887	0.681808	1.0627	1.0627	26938.9	747.389	51.7107	54.5555	55.0013	57.9273
10	76595762	76623631	Col6a2	S89A vs Wild Type	1	1	1	-1	1669.16	67.5139	1	1	1	1
3	104453984	104511857	Lrig2	S89A vs Wild Type	0.562106	1	1.03434	1.03434	4632.57	119.675	14.7873	14.9541	14.7788	15.984
4	49489422	49506558	Baat	S89A vs Wild Type	0.466648	1	0.934273	-1.07035	41623.8	1438.18	1.66771	1.51365	1.47188	1.50038
11	67854523	67922154	Usp43	S89A vs Wild Type	0.994168	1	1.00051	1.00051	9137.02	178.046	42.6854	42.2853	42.9348	42.0795
8	84010222	84012172	2210011C24Rik	S89A vs Wild Type	0.0454425	0.435433	1.07367	1.07367	367.784	17.1095	2.56612	2.42109	2.661	2.6936
16	78544012	78576658	D16Ertd472e	S89A vs Wild Type	0.936529	1	1.00976	1.00976	1202	51.3799	1.01805	1	1.03775	1
2	109280738	109341748	Kif18a	S89A vs Wild Type	0.280379	0.938332	0.891438	-1.12178	1637.42	42.4285	8.58906	7.79502	7.3413	7.26409
7	119526304	119543794	Acsm5	S89A vs Wild Type	0.253194	0.910226	1.1115	1.1115	25392	883.282	1.10828	1.05136	1.18875	1.2117
7	141327739	141337157	Tmem80	S89A vs Wild Type	0.166972	0.781142	1.07576	1.07576	4124.88	112.8	11.32	12.0177	12.4828	12.6229
11	58315114	58330340	Zfp672	S89A vs Wild Type	0.963976	1	1.00212	1.00212	6114.43	174.571	13.3067	14.5957	14.5872	13.3742
6	149130170	149130711	Gm10203	S89A vs Wild Type	0.793363	1	0.990163	-1.00993	76.5924	12.3785	1.02056	1.12598	1.05522	1.0702
3	145938014	145944830	2410004B18Rik	S89A vs Wild Type	0.0472675	0.444985	0.85258	-1.17291	2595	74.7879	8.39895	8.63624	7.13439	7.38948
11	69398508	69413676	Kdm6b	S89A vs Wild Type	0.251691	0.908566	1.14688	1.14688	20550.9	472.719	65.8789	66.1632	73.661	77.776
14	48446128	48515136	Tmem260	S89A vs Wild Type	0.224472	0.876133	0.907358	-1.1021	8338	252.75	13.9211	14.7144	12.627	13.3556
11	116803062	116828047	Mxra7	S89A vs Wild Type	0.0025294	0.084714	1.34999	1.34999	1428.06	48.4523	3.47233	3.46846	4.86806	4.50194
11	74830920	74845726	Mnt	S89A vs Wild Type	0.214654	0.86072	1.25937	1.25937	8799	216.381	25.7053	25.2613	32.1816	32.0044
11	69784036	69795944	Chrnb1	S89A vs Wild Type	0.00577202	0.136705	0.684119	-1.46173	995	31.4745	5.40327	5.40026	3.83126	3.55964
4	126435012	126468584	Ago1	S89A vs Wild Type	0.797337	1	0.988349	-1.01179	16159.1	418.704	42.8408	42.9229	42.6355	42.1289
19	5050808	5057072	Rin1	S89A vs Wild Type	0.000705191	0.0364423	1.33785	1.33785	3444.03	74.6974	13.4574	14.6695	19.3449	18.2846
2	162987330	163014128	Sgk2	S89A vs Wild Type	0.513673	1	0.788651	-1.26799	8433.96	296.711	3.09336	2.24988	1.94375	2.2702
4	121059237	121098242	Zmpste24	S89A vs Wild Type	0.000591385	0.0324377	0.874761	-1.14317	17864	542.525	26.0842	25.3419	22.8153	22.1702
19	5603017	5610095	Kat5	S89A vs Wild Type	0.618056	1	0.960269	-1.04138	5616.22	141.367	17.8795	19.9614	19.0173	17.3201
3	108793176	108840527	Stxbp3a	S89A vs Wild Type	0.978109	1	0.998218	-1.00178	10908.2	285.184	28.564	30.1368	28.7497	29.8465
18	64456550	64489067	Fech	S89A vs Wild Type	0.554784	1	1.03432	1.03432	38181	1244.87	23.0344	22.0082	22.7441	23.8443
3	98013538	98150368	Notch2	S89A vs Wild Type	0.393864	1	0.94081	-1.06291	15275.2	462.442	23.269	21.3595	21.1605	20.8265
4	149715375	149738045	Tmem201	S89A vs Wild Type	0.736774	1	1.02181	1.02181	11440.3	317.061	24.8851	25.9467	25.7311	26.2092
4	141814962	141826161	Cela2a	S89A vs Wild Type	0.903707	1	0.990225	-1.00987	134.713	14.5877	1	1.01974	1	1
7	121922839	121981712	Cog7	S89A vs Wild Type	0.00972487	0.189004	1.11714	1.11714	10495	287.023	24.0617	23.1869	26.5984	26.1851
3	127807264	127837493	Ap1ar	S89A vs Wild Type	0.000215462	0.0165851	1.16896	1.16896	17731.4	414.545	54.4293	55.6004	62.5327	66.088
4	148152800	148160483	Fbxo44	S89A vs Wild Type	0.666615	1	0.979459	-1.02097	1503	42.4677	6.61237	6.44467	6.30389	6.48495
4	46662318	46991874	Gabbr2	S89A vs Wild Type	0.752821	1	0.959955	-1.04172	6526.51	234.76	1.0903	1.17136	1.11331	1.05778
1	13668771	13701724	Xkr9	S89A vs Wild Type	0.156038	0.762512	1.17082	1.17082	2856	103.608	2.22714	1.92457	2.32125	2.53963
11	100408456	100414837	Leprel4	S89A vs Wild Type	0.500407	1	0.942975	-1.06047	1240	39.0998	4.69947	5.26328	4.69951	4.69512
8	72723288	72758204	Sin3b	S89A vs Wild Type	0.799618	1	1.01423	1.01423	16193.7	420.56	41.0745	43.2223	41.6945	43.8019
9	63953076	64022060	Smad6	S89A vs Wild Type	0.282217	0.940724	1.16211	1.16211	4208.08	124.901	8.63355	9.20125	9.81465	10.9114
13	100595957	100616972	Marveld2	S89A vs Wild Type	0.826271	1	0.987217	-1.01295	7481.01	183.181	24.7849	25.1586	24.5561	24.749
5	135735485	135744272	Tmem120a	S89A vs Wild Type	0.873719	1	1.03312	1.03312	19406.1	606.831	20.7787	22.2821	19.9883	24.4988
7	27305136	27337693	Ltbp4	S89A vs Wild Type	0.414015	1	1.08933	1.08933	21338.9	726.739	5.61983	6.06799	6.26614	6.4657
7	47966679	47968195	Mrgprc2-ps	S89A vs Wild Type	0.00865335	0.176441	1.11496	1.11496	2210.15	72.4785	4.42817	4.74785	5.00171	5.22916
5	8396973	8422717	Dbf4	S89A vs Wild Type	0.40081	1	0.921535	-1.08515	8156.93	165.232	38.128	37.6914	36.315	33.5552
4	70216856	70410444	Cdk5rap2	S89A vs Wild Type	0.22976	0.884288	0.9118	-1.09673	5784.85	137.993	22.2	21.8938	20.3332	19.8715
11	102887336	102900913	Gfap	S89A vs Wild Type	0.894391	1	1.01185	1.01185	135	14.5297	1.01805	1.03424	1.01888	1.05774
7	67730161	67759743	Synm	S89A vs Wild Type	0.770292	1	0.981529	-1.01882	475	25.3964	1.27069	1.29107	1.26425	1.25019
11	88718645	88728894	C030037D09Rik	S89A vs Wild Type	0.0718668	0.54415	1.10369	1.10369	595.017	22.9173	3.07531	2.93474	3.22758	3.40568
3	122245557	122269985	Gclm	S89A vs Wild Type	0.238647	0.894096	1.11377	1.11377	49238.2	1472.27	62.2197	63.2913	68.4453	71.3449
5	8966033	8997325	Crot	S89A vs Wild Type	0.871856	1	1.01214	1.01214	127757	4299.55	27.2167	25.5214	26.0565	27.3221
15	102102988	102116402	Tenc1	S89A vs Wild Type	0.297304	0.952837	1.23682	1.23682	21023	668.417	17.6386	18.173	22.0646	22.2278
2	101950203	102186386	Ldlrad3	S89A vs Wild Type	0.0841112	0.584481	0.801947	-1.24697	5396.2	154.979	14.4345	13.2814	11.0349	11.1918
3	94693556	94704414	Selenbp2	S89A vs Wild Type	0.317617	0.966926	1.14693	1.14693	5874.55	183.576	8.72307	8.49792	9.7291	10.0222
7	46990396	47008412	Spty2d1	S89A vs Wild Type	0.769218	1	0.984492	-1.01575	9671	264.285	24.0991	22.6588	22.6119	23.4209
10	81153266	81167924	Pias4	S89A vs Wild Type	0.0380887	0.393339	1.10961	1.10961	11208.5	273.667	32.0177	35.7174	37.4077	37.7522
11	120345690	120348543	Actg1	S89A vs Wild Type	7.16841e-13	1.01019e-09	1.16418	1.16418	522990	10060.9	2045.6	2145.52	2433.61	2445.62
10	70097121	70193201	Ccdc6	S89A vs Wild Type	4.24406e-05	0.0052182	1.17253	1.17253	18693.5	459.079	51.4953	52.4327	62.4488	59.4096
7	127256959	127260710	Dctpp1	S89A vs Wild Type	0.0271255	0.328752	0.912641	-1.09572	10027	264.825	27.3475	27.9665	25.3866	25.0953
14	60039610	60040492	Gm9013	S89A vs Wild Type	0.256844	0.914011	0.941305	-1.06235	250.255	15.7283	1.87283	1.85622	1.7431	1.76708
10	85131702	85185055	Cry1	S89A vs Wild Type	0.396014	1	1.09995	1.09995	5728	147.086	17.025	17.5052	19.0257	18.956
14	73362231	73385272	Itm2b	S89A vs Wild Type	0.372499	1	1.06053	1.06053	235077	7364.49	204.164	205.432	210.853	223.535
7	101839990	101845332	Folr2	S89A vs Wild Type	0.802481	1	0.964734	-1.03656	1947	76.2845	1.05414	1.25682	1.0755	1.15396
11	61485431	61488901	Mfap4	S89A vs Wild Type	0.938392	1	1.0097	1.0097	313.488	20.8153	1	1	1	1.0194
16	32608920	32632795	Tfrc	S89A vs Wild Type	0.258585	0.9156	0.918574	-1.08864	43253.8	874.949	195.969	174.159	166.105	173.885
2	145510194	145510658	Gm11759	S89A vs Wild Type	0.00538487	0.129975	0.937439	-1.06674	34.4509	10.7314	1.15147	1.17136	1.07357	1.10394
6	136518802	136611039	Atf7ip	S89A vs Wild Type	0.930541	1	0.998069	-1.00193	13831.7	359.387	37.3801	36.4707	36.6652	37.043
19	10041548	10059672	Fads3	S89A vs Wild Type	0.155369	0.761228	0.826357	-1.21013	8249.11	215.165	24.5942	26.1649	21.7563	20.1888
10	127067317	127070262	Tspan31	S89A vs Wild Type	0.362074	0.99921	0.966589	-1.03457	55725.5	1784	42.8717	43.0721	42.7973	40.275
14	55824795	55833944	Nfatc4	S89A vs Wild Type	0.487316	1	1.05047	1.05047	159.305	15.1438	1.0729	1.0688	1.11393	1.13587
7	44900373	44929497	Ap2a1	S89A vs Wild Type	0.547418	1	1.02572	1.02572	20751.8	518.144	58.348	59.0478	59.9083	60.5073
4	134802759	134853346	Tmem57	S89A vs Wild Type	0.0177355	0.258278	0.890036	-1.12355	17491	527.07	27.6904	25.6379	23.2347	24.2294
1	171213970	171220702	Nr1i3	S89A vs Wild Type	1.41635e-05	0.00229624	1.78011	1.78011	106894	3653.67	5.76428	5.09943	9.00279	10.3358
19	5824708	5845479	Neat1	S89A vs Wild Type	0.0134426	0.225315	1.26486	1.26486	65631.8	1491.27	196.244	199.206	244.524	255.665
1	171275990	171281187	Ppox	S89A vs Wild Type	0.0288119	0.339443	1.11014	1.11014	9155.73	235.067	25.4239	25.018	27.3718	28.6256
8	64739863	64849819	Klhl2	S89A vs Wild Type	0.660598	1	0.965076	-1.03619	10095	281.748	23.5217	21.9911	21.2529	22.6703
13	74639872	74691876	Erap1	S89A vs Wild Type	0.289934	0.947695	0.939693	-1.06418	29036	876.5	40.034	39.0956	36.5795	37.778
15	34495304	34530649	Pop1	S89A vs Wild Type	0.0109046	0.199373	0.827495	-1.20847	3195	91.365	9.77047	10.0402	8.96528	7.42797
12	73280410	73286712	Trmt5	S89A vs Wild Type	0.202606	0.841658	0.911116	-1.09755	2654	75.9817	8.54332	8.55063	8.51227	7.06231
14	20674321	20694851	Sec24c	S89A vs Wild Type	0.0060076	0.139669	1.08536	1.08536	47867.4	1239.84	117.684	112.308	124.483	125.14
7	4706832	4725250	Tmem150b	S89A vs Wild Type	0.0499185	0.456726	1.11056	1.11056	2417.55	54.9742	11.8211	10.7391	12.5852	12.4692
13	56288647	56296552	Cxcl14	S89A vs Wild Type	1	1	1	-1	393	23.5655	1	1	1	1
1	170917576	170927584	Fcrla	S89A vs Wild Type	1	1	1	-1	83	12.875	1	1	1	1
6	136872436	136875806	Mgp	S89A vs Wild Type	0.768053	1	0.974521	-1.02614	356	22.2145	1.01805	1.03424	1	1
7	125552282	125579473	Il4ra	S89A vs Wild Type	0.416005	1	1.04923	1.04923	9717	280.933	18.3965	18.8236	19.3843	19.6681
6	4504814	4541544	Col1a2	S89A vs Wild Type	0.922723	1	1.01091	1.01091	5092	185.238	1.01805	1.01712	1.01888	1.03849
6	42349828	42360147	Zyx	S89A vs Wild Type	0.716282	1	1.02534	1.02534	21044.7	540.192	55.5498	55.4691	55.9249	57.9076
2	157737401	157891615	Ctnnbl1	S89A vs Wild Type	0.0148964	0.237316	0.883806	-1.13147	7213	192.875	20.1651	21.0152	18.4594	17.936
15	32240569	32244663	Snhg18	S89A vs Wild Type	0.523473	1	0.921647	-1.08501	1976	50.7163	9.0847	9.04716	8.45564	8.25553
7	78913424	78920363	Isg20	S89A vs Wild Type	0.0470277	0.443639	0.834668	-1.19808	1268.17	40.0815	5.27694	5.19684	4.60513	4.137
7	109523911	109617148	St5	S89A vs Wild Type	0.973489	1	1.0052	1.0052	11360	274.447	36.4068	37.3153	36.655	37.4505
3	108284091	108361512	Sort1	S89A vs Wild Type	0.9355	1	0.993309	-1.00674	35009	700.101	148.552	145.65	141.958	150.275
15	9273319	9315033	Ugt3a1	S89A vs Wild Type	0.905441	1	1.00747	1.00747	21213.2	738.929	1.09023	1.15165	1.151	1.10763
10	80130451	80140836	Dos	S89A vs Wild Type	0.49401	1	1.07649	1.07649	1942.53	53.0875	7.4825	7.47169	8.29796	7.80015
4	48279760	48431955	Invs	S89A vs Wild Type	0.633173	1	0.961356	-1.0402	3518.9	116.347	5.28442	5.39083	5.29237	4.97034
16	8637674	8657532	Pmm2	S89A vs Wild Type	0.168381	0.783525	1.05168	1.05168	22958.3	561.776	67.2507	66.6619	68.8751	71.9584
4	150917322	151861877	Camta1	S89A vs Wild Type	0.144519	0.739683	1.06274	1.06274	2155.01	60.7683	7.49664	7.35212	7.83277	7.9476
3	32708546	32726969	Actl6a	S89A vs Wild Type	0.136749	0.723848	0.913033	-1.09525	13781.7	312.091	50.2127	53.1855	48.7727	45.6333
11	75531694	75577576	Slc43a2	S89A vs Wild Type	0.114943	0.671905	1.14573	1.14573	10477.4	274.086	27.7591	25.4868	30.8883	30.117
11	109473374	109573331	Arsg	S89A vs Wild Type	0.213387	0.859027	1.14976	1.14976	3639.47	118.189	5.9988	4.98934	6.36051	6.27325
11	98704591	98729436	Med24	S89A vs Wild Type	0.803191	1	0.983632	-1.01664	9505.99	219.93	34.0426	34.901	34.5407	33.2744
10	79736123	79746582	Polrmt	S89A vs Wild Type	0.983507	1	0.998896	-1.00111	9908.99	272.433	22.7998	23.8574	22.8384	23.7673
6	91684067	91759064	Slc6a6	S89A vs Wild Type	0.924626	1	1.00662	1.00662	42499.9	1116.39	105.307	97.9416	100.499	104.096
15	34875496	35155807	Stk3	S89A vs Wild Type	0.720039	1	0.988067	-1.01208	5313	133.258	17.5664	18.3272	17.7987	17.6665
15	59374198	59601684	Nsmce2	S89A vs Wild Type	0.0571136	0.485176	0.890263	-1.12326	4129	111.476	13.3256	13.0365	12.2306	11.2385
11	116030322	116061215	Unk	S89A vs Wild Type	0.0225046	0.295741	1.11027	1.11027	6596.01	166.432	20.2554	19.7482	21.706	22.7088
4	8143362	8239042	Car8	S89A vs Wild Type	0.523718	1	0.911775	-1.09676	24077.1	676.566	48.3465	49.1519	46.151	42.7456
12	24572287	24617392	Grhl1	S89A vs Wild Type	0.681717	1	0.875038	-1.14281	1016	37.9949	3.27382	3.03747	2.92525	2.59737
2	160748708	160872999	Zhx3	S89A vs Wild Type	0.739329	1	0.915756	-1.09199	18354.2	608.655	10.0353	10.8509	9.46804	9.65864
14	45593174	45658144	Ddhd1	S89A vs Wild Type	0.00834408	0.171564	1.09163	1.09163	8405.24	218.481	22.8797	22.9727	25.1634	24.8904
X	75785654	75875183	Pls3	S89A vs Wild Type	0.0373647	0.389471	0.697494	-1.4337	21040	622.868	37.2189	38.137	28.3311	24.2291
6	8630527	8778489	Ica1	S89A vs Wild Type	0.0504848	0.459345	0.848469	-1.17859	2272	56.8506	10.4743	10.7765	8.88977	9.14082
7	141101219	141117807	Ano9	S89A vs Wild Type	0.0650785	0.521311	1.13359	1.13359	14703	280.312	63.476	64.3329	70.3658	74.5175
11	78343482	78349165	Unc119	S89A vs Wild Type	0.398536	1	1.06948	1.06948	2492	72.6321	7.00939	7.5576	7.30427	8.27476
16	10959275	11066158	Litaf	S89A vs Wild Type	0.730995	1	1.03777	1.03777	24900	665.689	55.4999	58.905	60.7017	58.0242
8	57320983	57324518	Hand2	S89A vs Wild Type	0.875993	1	0.991511	-1.00856	2489.27	95.5801	1	1.01712	1	1
4	146239954	146241634	Gm13169	S89A vs Wild Type	0.573499	1	0.954779	-1.04736	37.9202	11.1502	1.07785	1.03018	1	1.0127
4	109061145	109202273	Osbpl9	S89A vs Wild Type	0.141248	0.732843	0.948722	-1.05405	33617.6	1051.12	35.8193	33.1268	32.8819	32.5288
14	75845093	75848526	Tpt1	S89A vs Wild Type	0.408845	1	1.02169	1.02169	494384	11758.4	1459.29	1498.66	1507.64	1514.47
11	85187262	85235131	Appbp2	S89A vs Wild Type	0.516198	1	0.965911	-1.03529	16720.7	420.299	48.8684	48.1882	46.7104	47.0377
18	64887756	65217827	Nedd4l	S89A vs Wild Type	0.387635	1	1.11331	1.11331	20470.6	488.572	62.3229	61.2058	68.2011	69.3245
11	87226906	87359024	Ppm1e	S89A vs Wild Type	0.866295	1	0.987185	-1.01298	112.319	12.7555	1.43575	1.2165	1.2811	1.33717
18	14783245	14900360	Taf4b	S89A vs Wild Type	0.200333	0.838506	0.88855	-1.12543	2495	69.2103	9.30126	8.65336	7.83277	8.12081
7	13752831	13756279	RP23-207H22.6	S89A vs Wild Type	0.951662	1	1.01011	1.01011	356.593	22.0494	1	1	1.02022	1
14	69582164	69683287	Gm27177	S89A vs Wild Type	0.430927	1	0.885845	-1.12887	2688.67	72.3387	11.1411	9.04158	9.70342	8.17531
10	42761496	42832515	Sec63	S89A vs Wild Type	0.241877	0.898639	1.03805	1.03805	42791.3	1216.86	76.9373	72.6483	78.2242	77.0533
11	97136171	97151496	Tbkbp1	S89A vs Wild Type	0.133994	0.717486	1.12208	1.12208	3154	110.718	2.85876	3.2943	3.13288	3.77134
7	75455534	75754610	Akap13	S89A vs Wild Type	0.199042	0.837495	1.19082	1.19082	29670.9	841.952	50.3636	49.0092	57.1159	61.2192
19	11067471	11081103	Ms4a8a	S89A vs Wild Type	0.88673	1	1.01129	1.01129	15166.3	289.737	70.3525	68.3081	68.4037	71.823
M	13552	14071	mt-Nd6	S89A vs Wild Type	0.437013	1	0.949099	-1.05363	319025	9629.63	415.702	378.566	382.691	371.147
16	92391953	92466147	Rcan1	S89A vs Wild Type	0.047579	0.446083	0.879258	-1.13732	7291	225.19	11.557	11.8208	9.7014	10.8537
7	125444676	125462266	Kdm8	S89A vs Wild Type	0.169275	0.78569	0.916157	-1.09152	1303	42.2426	4.87994	4.6469	4.34088	4.38719
17	48454901	48539715	Unc5cl	S89A vs Wild Type	0.0149601	0.237701	0.893814	-1.1188	3653	77.0021	18.5952	18.4811	16.6852	16.4541
X	7894519	7899270	Pqbp1	S89A vs Wild Type	0.0118793	0.209459	0.887457	-1.12682	7948.89	215.081	21.2299	21.8883	19.4057	18.8599
3	93520488	93526288	S100a11	S89A vs Wild Type	0.649597	1	0.965539	-1.03569	24594	479.746	109.663	109.216	107.149	104.186
15	100575318	100599985	Pou6f1	S89A vs Wild Type	0.0269329	0.327412	0.863874	-1.15758	1992.37	65.5423	4.973	4.98086	4.11493	4.48395
2	118900377	118924529	Bahd1	S89A vs Wild Type	0.0516094	0.462669	1.14152	1.14152	10712	273.432	28.6649	29.3876	32.9743	33.2939
9	123694416	123717626	Lztfl1	S89A vs Wild Type	0.582525	1	0.978778	-1.02168	4478.25	134.054	9.80367	9.43499	9.09641	9.73396
1	157506728	157568426	Sec16b	S89A vs Wild Type	0.962139	1	1.00897	1.00897	22740.1	747.945	14.9317	13.1906	13.3254	15.0492
9	52047150	52088738	Rdx	S89A vs Wild Type	0.869052	1	1.01043	1.01043	42917.9	1484.77	1.57748	1.66774	1.5285	1.75057
15	81872309	81915134	Aco2	S89A vs Wild Type	0.0248421	0.314084	1.13591	1.13591	125975	3242.78	295.91	298.052	329.824	344.86
17	80200089	80207306	Srsf7	S89A vs Wild Type	0.10778	0.651989	0.896027	-1.11604	23050.8	508.919	87.9629	89.1421	81.672	77.0188
6	125223933	125231861	Tapbpl	S89A vs Wild Type	0.164142	0.775823	1.15324	1.15324	7373.68	226.189	11.155	10.5783	12.7683	12.2954
1	90998737	91128945	Lrrfip1	S89A vs Wild Type	0.192042	0.826304	1.12587	1.12587	15703.3	420.381	35.5554	36.2252	41.4499	39.3659
7	130577484	130764785	Tacc2	S89A vs Wild Type	0.542103	1	1.08964	1.08964	15958.8	384.568	48.8937	48.3756	53.5664	52.4222
17	29490812	29496112	Pim1	S89A vs Wild Type	0.187829	0.81918	1.09888	1.09888	5865.8	146.645	17.8402	19.4694	20.0372	20.9616
6	71831331	71875258	Immt	S89A vs Wild Type	0.693901	1	1.01161	1.01161	49330.5	1206.44	143.773	140.854	144.948	142.983
7	44986900	44994598	Gm15545	S89A vs Wild Type	0.816704	1	1.01453	1.01453	1883.62	51.1737	7.54881	7.73462	7.38938	8.11615
X	151344175	151471843	Fam120c	S89A vs Wild Type	0.0243985	0.311255	0.871336	-1.14766	2195.89	70.3389	5.35646	5.97712	4.87345	5.00192
5	31514569	31527808	Supt7l	S89A vs Wild Type	0.0441319	0.428663	0.873657	-1.14461	4251.32	121.695	11.5252	11.5464	10.4237	9.73298
5	24586741	24594396	Chpf2	S89A vs Wild Type	0.26623	0.925362	0.938813	-1.06517	9015.68	270.336	15.5534	15.2377	14.3869	14.5201
16	91611468	91623862	Gm15964	S89A vs Wild Type	0.283119	0.942348	0.945895	-1.0572	604.882	23.2822	3.23165	3.21132	3.15773	2.93665
2	135659011	136014594	Plcb4	S89A vs Wild Type	0.0117571	0.208073	0.765311	-1.30666	1574.83	50.4283	5.42367	5.56764	4.50448	3.90729
8	110882463	110902460	Fuk	S89A vs Wild Type	0.067561	0.529845	1.10301	1.10301	8050	190.003	26.3188	28.0522	29.2182	30.7534
10	111506286	111508646	Phlda1	S89A vs Wild Type	0.329679	0.971944	0.90061	-1.11036	26832.8	627.714	89.0163	95.3397	85.6166	80.4163
14	69767472	69784404	Tnfrsf10b	S89A vs Wild Type	0.960139	1	1.00481	1.00481	3567.74	81.2022	15.8429	15.3113	15.5039	15.8002
4	44126210	44233790	Rnf38	S89A vs Wild Type	0.760657	1	1.01304	1.01304	13421	301.174	49.5748	48.639	49.0752	50.4191
19	36614052	36705642	1500017E21Rik	S89A vs Wild Type	0.988857	1	1.00341	1.00341	4528.14	165.456	1.21751	1.17934	1.22561	1.17943
4	118208213	118291406	Ptprf	S89A vs Wild Type	0.0446221	0.431159	1.13223	1.13223	95823.1	2387.2	248.837	245.315	271.345	288.149
1	33453810	33669796	Prim2	S89A vs Wild Type	0.162036	0.772861	0.867196	-1.15314	2569.73	63.941	11.5199	11.4225	9.76184	10.1337
8	85060055	85067125	Fbxw9	S89A vs Wild Type	0.650194	1	1.0386	1.0386	7987.25	210.276	20.2003	23.131	22.9302	22.0737
2	84722104	84727351	Clp1	S89A vs Wild Type	0.568769	1	0.952385	-1.05	4628.41	138.916	10.1835	9.52354	10.0344	8.7343
7	24530648	24538600	Irgq	S89A vs Wild Type	0.604939	1	1.05224	1.05224	10567.6	280.176	27.1087	26.6146	27.2291	29.3006
7	35586244	35639227	Ankrd27	S89A vs Wild Type	0.166454	0.779708	1.07868	1.07868	12775	346.486	29.0257	29.1479	30.7659	31.985
12	81358860	81532906	Gm20498	S89A vs Wild Type	0.387327	1	1.07561	1.07561	2986.25	88.4867	7.22587	7.98139	7.76961	8.58754
8	36094828	36147788	D8Ertd82e	S89A vs Wild Type	0.126388	0.699618	1.14151	1.14151	7071.97	143.609	30.4151	29.9356	34.6352	34.2559
19	41274218	41385071	Pik3ap1	S89A vs Wild Type	0.423176	1	0.851235	-1.17476	18460	624.513	7.37031	7.45485	6.09626	6.52344
11	120467635	120483985	Hgs	S89A vs Wild Type	0.00567837	0.135453	1.08771	1.08771	23262	605.918	54.7048	58.6143	61.1922	62.0661
18	5491503	5593506	Gm10125	S89A vs Wild Type	0.394957	1	1.10092	1.10092	1405.02	54.3737	1.75905	2.22371	2.41371	1.97097
4	116636510	116651681	Akr1a1	S89A vs Wild Type	0.80239	1	0.986681	-1.0135	132998	3353.4	342.599	362.539	352.627	343.119
5	24164963	24184014	Nupl2	S89A vs Wild Type	0.0967776	0.622529	1.0951	1.0951	1702	51.9974	5.51155	5.41738	5.94526	6.02306
7	83879873	83884306	Mesdc1	S89A vs Wild Type	0.39863	1	0.96144	-1.04011	18026	372.408	71.4885	79.1602	73.5746	71.265
6	134396318	134438737	Bcl2l14	S89A vs Wild Type	0.409634	1	0.93605	-1.06832	6607.02	131.969	31.8951	31.7336	29.6146	29.9451
8	45269442	45294860	Klkb1	S89A vs Wild Type	0.708591	1	0.972308	-1.02848	32286.1	1120.98	1.00021	1.1538	1.09426	1.0001
7	70351946	70366736	Nr2f2	S89A vs Wild Type	0.830225	1	1.02373	1.02373	8024.78	251.056	10.6566	10.9377	10.4533	11.6536
9	101074101	101104801	Msl2	S89A vs Wild Type	0.401098	1	0.9627	-1.03874	16004.4	413.012	44.0547	43.3473	40.8653	43.2768
X	73483602	73495934	Bgn	S89A vs Wild Type	0.709878	1	0.972923	-1.02783	31364.5	1091.17	1.07281	1.12025	1.07594	1.05774
4	22357543	22434092	Fbxl4	S89A vs Wild Type	0.896085	1	1.00769	1.00769	6909	212.53	10.5284	11.4613	11.3436	10.8152
10	70440668	70558732	Fam13c	S89A vs Wild Type	0.849906	1	1.00962	1.00962	116.707	14.0199	1	1	1	1.01925
4	34485832	34486294	Gm12350	S89A vs Wild Type	0.975779	1	1.00368	1.00368	60.5252	11.6346	1.1466	1.11503	1.07754	1.19242
15	84553398	84557824	Ldoc1l	S89A vs Wild Type	0.0349415	0.37696	0.841644	-1.18815	325	17.6952	2.06473	2.21563	1.71725	1.88529
4	116685544	116700823	Prdx1	S89A vs Wild Type	0.131114	0.711645	0.929067	-1.07635	238210	6666.19	449.698	455.908	428.508	412.862
3	37419896	37579097	Spata5	S89A vs Wild Type	0.0980731	0.626285	0.83747	-1.19407	2855.9	77.1982	10.5527	10.5685	9.29815	8.39024
6	28416091	28428391	Gcc1	S89A vs Wild Type	0.214713	0.86072	0.94762	-1.05527	6007.2	177.407	11.8638	12.9574	11.5512	11.9699
5	34761740	34912535	Htt	S89A vs Wild Type	0.00461561	0.119096	1.10807	1.10807	18141.7	443.361	54.2492	50.9535	57.457	59.1148
X	140956907	141164271	Atg4a	S89A vs Wild Type	0.990538	1	0.999093	-1.00091	2797	87.8607	6.57628	5.87966	6.19064	6.254
1	166379097	166393622	Tada1	S89A vs Wild Type	0.00775427	0.163942	0.850095	-1.17634	5143.76	141.132	15.1247	14.9565	13.4048	12.1671
18	76930017	76941606	Ier3ip1	S89A vs Wild Type	0.0720061	0.54415	1.10073	1.10073	11114.8	259.515	37.1489	36.7753	40.5113	40.8594
9	108085417	108094481	Apeh	S89A vs Wild Type	0.164557	0.776808	0.956359	-1.04563	22805	633.118	47.8841	47.5194	45.1865	46.0535
13	111686178	111718597	Mier3	S89A vs Wild Type	0.0302895	0.349823	0.858627	-1.16465	6277.1	173.046	17.4314	16.8061	14.367	15.0303
6	56882400	56923933	Nt5c3	S89A vs Wild Type	0.253734	0.910719	1.04276	1.04276	10266.7	276.914	24.442	25.4838	26.9155	25.1451
3	89164795	89176922	Clk2	S89A vs Wild Type	0.733167	1	1.03152	1.03152	9873.31	232.808	33.2774	33.8798	33.9395	35.3347
11	76726602	76763580	Gosr1	S89A vs Wild Type	0.203424	0.843151	1.0521	1.0521	16354	465.89	30.668	30.6204	31.8418	32.6395
17	29549788	29606896	Tbc1d22b	S89A vs Wild Type	0.0576706	0.48781	1.08577	1.08577	6197.31	139.563	24.0428	23.5547	26.1663	25.5139
2	167191805	167240605	Ptgis	S89A vs Wild Type	0.741769	1	1.02858	1.02858	632.456	31.5627	1	1.07323	1.11325	1.01925
5	142960343	142973186	Fscn1	S89A vs Wild Type	0.591281	1	0.932076	-1.07287	1323	54.5275	1.2346	1.46228	1.302	1.2117
3	94837567	94882327	Pogz	S89A vs Wild Type	0.19956	0.837767	0.946354	-1.05669	8511.16	218.837	25.663	25.2289	23.9965	24.1654
2	91674618	91710577	Atg13	S89A vs Wild Type	0.995704	1	1.00035	1.00035	15638.7	458.186	25.9963	26.6854	25.8822	26.8179
19	46312087	46327157	Psd	S89A vs Wild Type	0.795142	1	0.985021	-1.01521	853	29.5479	3.81521	3.80794	3.69913	3.80983
4	99715664	99763461	Alg6	S89A vs Wild Type	0.534798	1	1.03931	1.03931	6007.22	152.327	19.5565	18.315	18.46	20.9001
11	116105752	116127211	Trim47	S89A vs Wild Type	0.559686	1	1.04395	1.04395	1373.11	56.1212	1.21655	1.34243	1.33564	1.33581
17	25188397	25234444	Unkl	S89A vs Wild Type	0.0709486	0.542203	1.07586	1.07586	4302.67	136.329	6.69165	7.09565	7.07301	7.76017
3	96172332	96177565	Sf3b4	S89A vs Wild Type	0.0716317	0.54415	0.920342	-1.08655	13301.2	311.041	46.4035	47.8946	44.5061	42.2803
3	89315439	89318908	Gm15998	S89A vs Wild Type	0.942174	1	1.01001	1.01001	298.23	19.727	1.13659	1.14885	1.13921	1.16911
19	46667165	46672975	Cyp17a1	S89A vs Wild Type	0.829753	1	1.04967	1.04967	45879.5	1600	1.09023	1.05136	1.11325	1.13472
7	31059342	31070936	Lgi4	S89A vs Wild Type	0.90538	1	1.01062	1.01062	47.6524	11.5926	1	1.02028	1.04173	1
2	181380078	181383629	Lime1	S89A vs Wild Type	0.800051	1	0.966574	-1.03458	2349.07	72.3882	5.61322	7.05685	6.19723	6.04933
1	24612775	24613120	RP23-8J15.5	S89A vs Wild Type	0.380807	1	0.914223	-1.09382	82449	2530.28	98.8701	91.648	92.0263	82.1498
9	119071527	119093497	Plcd1	S89A vs Wild Type	0.0176629	0.257631	1.21089	1.21089	3996	86.2856	16.1769	17.2998	20.2525	20.2839
11	105292643	105351140	Mrc2	S89A vs Wild Type	0.938661	1	0.993096	-1.00695	504.12	27.3821	1.01805	1.03425	1.01888	1.01925
16	97855210	97922634	C2cd2	S89A vs Wild Type	0.563088	1	1.11405	1.11405	31499.5	1049.01	13.6678	13.9777	15.7709	15.0275
9	54025606	54068412	Tnfaip8l3	S89A vs Wild Type	0.806782	1	1.05037	1.05037	180	15.9144	1.03609	1.06849	1.05663	1.15396
15	79823896	79834689	Cbx6	S89A vs Wild Type	0.632398	1	0.976004	-1.02459	8362.16	197.647	28.8255	30.4836	30.639	27.247
5	74204816	74531748	Scfd2	S89A vs Wild Type	0.00535212	0.129355	0.831754	-1.20228	2469.17	80.1396	5.93107	5.28928	4.76124	4.57133
19	5460607	5465053	Fibp	S89A vs Wild Type	0.584829	1	0.96692	-1.03421	9049	225.039	28.0513	29.3705	27.4439	28.0783
13	73763697	73816744	Slc12a7	S89A vs Wild Type	0.00325657	0.0996984	1.18519	1.18519	34806	972.385	62.2127	62.6549	70.8377	77.1541
7	127663353	127708934	Bcl7c	S89A vs Wild Type	0.906866	1	0.991518	-1.00855	6477.99	174.72	17.0801	17.8579	17.9639	16.6777
2	167421712	167477001	Slc9a8	S89A vs Wild Type	0.00110674	0.0503113	1.09735	1.09735	16911.8	458.571	36.9349	37.3882	41.1158	40.4424
2	72285637	72442611	Zak	S89A vs Wild Type	0.382232	1	1.08776	1.08776	12391.4	284.585	42.7276	41.9523	46.2225	45.8893
7	62348277	62349929	Ndn	S89A vs Wild Type	1	1	1	-1	212	17.295	1	1	1	1
9	111228228	111271609	Mlh1	S89A vs Wild Type	0.148381	0.746377	0.940573	-1.06318	6399.99	161.028	20.3636	21.9226	19.9127	19.8605
17	32685627	32703353	Cyp4f15	S89A vs Wild Type	0.0999077	0.630599	0.915633	-1.09214	40327.8	1400.3	1.24118	1.26288	1.17407	1.11873
8	70292866	70302490	Ddx49	S89A vs Wild Type	0.0523338	0.466094	0.926925	-1.07884	9867.59	248.668	29.8003	31.276	29.3137	27.2994
13	24801657	24814014	BC005537	S89A vs Wild Type	0.393476	1	1.07006	1.07006	71138.7	2064.48	108.664	111.108	120.007	115.164
11	94343295	94392998	Abcc3	S89A vs Wild Type	0.00272024	0.0883596	1.30031	1.30031	117755	3667.5	98.8282	101.143	128.464	131.56
10	76708792	76726169	Col6a1	S89A vs Wild Type	1	1	1	-1	2677	102.274	1	1	1	1
11	68209364	68400824	Ntn1	S89A vs Wild Type	0.636641	1	1.01768	1.01768	3573.32	132.721	1.03609	1.04189	1.03775	1.07698
3	69067149	69127114	Kpna4	S89A vs Wild Type	0.862947	1	0.988997	-1.01113	18332.1	500.483	42.2308	39.4678	40.6693	40.1303
18	43320979	43438287	Dpysl3	S89A vs Wild Type	0.00700882	0.154283	0.800399	-1.24938	2117.97	55.4421	10.3314	9.04487	7.94601	7.56269
7	44549616	44553952	Nr1h2	S89A vs Wild Type	0.346472	0.985662	1.06646	1.06646	21241	550.046	51.2767	55.4807	55.0582	58.7941
13	45507444	45546383	Gmpr	S89A vs Wild Type	0.0906921	0.60495	0.863593	-1.15795	477	21.6767	2.66025	2.36973	2.18913	2.15473
11	52252371	52283015	Tcf7	S89A vs Wild Type	0.732482	1	0.965361	-1.03588	4508	123.112	13.3617	12.8482	12.9856	12.3163
6	43345001	43666279	Tpk1	S89A vs Wild Type	0.502491	1	1.04526	1.04526	9037.03	229.373	27.5642	25.2271	28.1993	26.9813
2	177464733	177478130	Gm14420	S89A vs Wild Type	0.743318	1	1.07872	1.07872	11019.2	342.207	13.6241	13.2731	13.5803	15.4342
17	34629533	34633127	Prrt1	S89A vs Wild Type	0.791809	1	0.979738	-1.02068	86	12.7512	1.03609	1.10273	1.03775	1.05774
5	44472133	44799708	Ldb2	S89A vs Wild Type	0.896142	1	1.00944	1.00944	776	36.74	1	1	1.01888	1
X	20425688	20519940	Jade3	S89A vs Wild Type	0.74919	1	0.976731	-1.02382	2924	77.4509	10.5104	10.5025	10.3054	10.2185
8	34111143	34111737	Gm10131	S89A vs Wild Type	0.589596	1	1.05396	1.05396	2708.86	66.0118	12.6796	9.91763	12.3167	11.4999
16	35966752	35983231	Gm15564	S89A vs Wild Type	1.02435e-07	4.26501e-05	0.653045	-1.53129	4361.65	123.377	13.8028	13.2312	8.9996	8.65482
10	127660918	127668569	Nab2	S89A vs Wild Type	0.870816	1	1.03635	1.03635	5555.76	167.713	10.2463	10.6028	10.334	11.273
9	108460518	108465946	Ccdc71	S89A vs Wild Type	0.694733	1	0.983357	-1.01692	9384	236.753	27.2572	29.5931	27.5949	28.3093
6	92772699	92943493	Adamts9	S89A vs Wild Type	0.51627	1	0.937179	-1.06703	629.274	30.7948	1.21472	1.32535	1.22653	1.15398
13	119462759	119486118	4833420G17Rik	S89A vs Wild Type	0.0126504	0.217202	1.09151	1.09151	12445.5	347.542	25.6005	25.7319	28.3749	27.655
5	36484588	36488173	Ccdc96	S89A vs Wild Type	0.0443486	0.429649	0.919486	-1.08756	96	12.3529	1.28874	1.34243	1.20763	1.2117
2	29245107	29253007	6530402F18Rik	S89A vs Wild Type	0.491585	1	0.92777	-1.07785	393.666	23.0955	1.15291	1.14868	1.07761	1.05774
11	54910785	54962918	Tnip1	S89A vs Wild Type	0.00118184	0.0519218	1.19133	1.19133	11924	260.465	42.8853	42.3831	49.7166	51.8658
3	95624980	95632103	Ensa	S89A vs Wild Type	0.196859	0.834552	0.964751	-1.03654	19097.6	479.954	54.8831	54.8639	52.4152	53.4634
10	7629373	7681137	Pcmt1	S89A vs Wild Type	0.828804	1	0.994018	-1.00602	16275	450.184	35.199	34.6361	34.517	34.9004
11	120007313	120047168	Aatk	S89A vs Wild Type	0.793246	1	0.983898	-1.01637	856.038	39.4837	1.01805	1.03424	1	1.01925
9	44107245	44109188	C1qtnf5	S89A vs Wild Type	0.839225	1	0.977135	-1.0234	462.903	26.0077	1.0468	1	1	1
12	4689402	4689927	Gm17541	S89A vs Wild Type	0.625317	1	1.02815	1.02815	88.5362	11.9763	1.25645	1.32312	1.33448	1.31768
9	122805539	122836335	Tcaim	S89A vs Wild Type	0.340594	0.980832	0.929961	-1.07531	3254.94	111.3	4.33855	3.87643	3.90676	3.73285
19	7198202	7206317	Otub1	S89A vs Wild Type	0.792126	1	0.992387	-1.00767	19403.6	470.744	58.1172	61.4735	57.8157	60.8645
14	69363504	69503363	Gm28049	S89A vs Wild Type	0.716741	1	1.07274	1.07274	2821.78	78.2253	7.75915	9.8424	8.74853	10.1334
4	148804429	148954890	Casz1	S89A vs Wild Type	0.009431	0.184787	1.24367	1.24367	11571.6	225.831	46.6019	48.2362	57.4093	60.5377
3	108092789	108101433	Gnat2	S89A vs Wild Type	0.801616	1	0.986398	-1.01379	322	17.4677	2.08277	1.99305	2.00038	2.02001
16	22381309	22439720	Etv5	S89A vs Wild Type	0.484097	1	1.08459	1.08459	3235	86.8031	10.5645	10.2799	11.0227	11.585
2	61711694	61800377	Psmd14	S89A vs Wild Type	0.125066	0.697365	0.946201	-1.05686	16690	409.374	51.1685	52.3483	50.5658	47.3819
2	35313986	35336977	Stom	S89A vs Wild Type	0.0196878	0.272623	1.18038	1.18038	18744	527.704	34.4396	34.0105	37.9193	42.878
2	146239879	146512027	Ralgapa2	S89A vs Wild Type	0.185439	0.815861	1.14387	1.14387	39517.7	1029.84	96.3201	86.8653	105.074	104.467
14	11280735	11356727	Gm3839	S89A vs Wild Type	5.02127e-05	0.00597336	1.31805	1.31805	5599.26	147.693	15.058	13.9721	18.1248	20.1382
15	10486018	10499064	Rad1	S89A vs Wild Type	0.47424	1	0.962464	-1.039	3468.31	96.1417	9.8875	11.2083	10.1418	10.1621
7	80232867	80241007	Gdpgp1	S89A vs Wild Type	0.4903	1	1.07239	1.07239	2109.11	59.6201	7.52104	7.10449	7.29119	8.39309
10	115450311	115587781	Lgr5	S89A vs Wild Type	0.00261635	0.0861062	0.773354	-1.29307	32457.3	629.869	160.285	155.9	127.288	117.236
6	39584092	39592785	Gm16272	S89A vs Wild Type	0.51758	1	0.969841	-1.0311	83.5425	12.2996	1.16898	1.19152	1.15055	1.13877
10	63382443	63408841	Dnajc12	S89A vs Wild Type	0.111858	0.662188	0.800049	-1.24992	1734.03	62.6432	3.05727	3.20869	2.43455	2.57853
18	5210031	5334440	Zfp438	S89A vs Wild Type	0.173265	0.792868	0.920034	-1.08692	705.246	28.7593	2.76853	2.57519	2.4345	2.4819
7	28741968	28753880	Sars2	S89A vs Wild Type	0.0632326	0.513286	0.898209	-1.11333	4144	113.889	12.7661	12.3516	11.4379	11.1231
11	65807175	65829240	Zkscan6	S89A vs Wild Type	0.548123	1	1.04853	1.04853	2919.01	76.4817	10.4382	10.3998	11.4191	10.4303
16	36792884	36875004	Eaf2	S89A vs Wild Type	0.81094	1	1.02315	1.02315	1211.79	43.8402	3.29652	3.12063	3.19321	3.37248
6	71588974	71632906	Kdm3a	S89A vs Wild Type	0.0146931	0.236744	1.1608	1.1608	37705	761.357	145.286	144.954	165.652	171.257
15	98903921	98918232	Lmbr1l	S89A vs Wild Type	0.324251	0.970359	1.06945	1.06945	5705.01	157.721	13.867	14.7829	14.6089	16.0307
15	79609576	79658957	Fam227a	S89A vs Wild Type	0.408753	1	0.919982	-1.08698	476.394	23.8829	1.7003	1.85905	1.77291	1.50162
6	122847138	122856162	C3ar1	S89A vs Wild Type	0.778636	1	0.979021	-1.02143	686.309	33.4762	1.05414	1.06871	1.03981	1.0385
4	142083972	142088100	Tmem51os1	S89A vs Wild Type	0.181201	0.80915	1.10517	1.10517	498.696	20.1764	2.83807	2.85086	3.10958	3.17767
12	116405402	116463532	Ncapg2	S89A vs Wild Type	0.259378	0.916454	0.872977	-1.14551	5218	112.069	25.0736	23.7204	21.2152	21.3809
3	100162381	100206982	Gdap2	S89A vs Wild Type	0.832267	1	0.98813	-1.01201	8999.99	277.07	12.8203	13.516	12.4949	13.5287
2	164424247	164443888	Sdc4	S89A vs Wild Type	0.82043	1	1.02107	1.02107	101310	2936.47	156.22	161.775	164.517	160.177
15	54410774	54466359	Colec10	S89A vs Wild Type	0.904112	1	1.00976	1.00976	9372	332.506	1.01805	1	1.03775	1
13	100697027	100730943	Cdk7	S89A vs Wild Type	0.0170391	0.25358	0.896895	-1.11496	8528.9	233.738	21.5532	22.1015	18.9914	20.1623
14	123659971	123975619	Itgbl1	S89A vs Wild Type	0.988755	1	1.001	1.001	137	14.6361	1.03609	1	1.01888	1.01925
12	3365132	3406495	Kif3c	S89A vs Wild Type	0.435119	1	1.07453	1.07453	1214.11	42.2841	3.37248	3.78242	3.83838	3.84974
10	75646110	75764358	Cabin1	S89A vs Wild Type	0.0764364	0.560226	1.15779	1.15779	19529	471.144	56.7628	56.5768	65.2695	65.9533
X	10037977	10117710	Srpx	S89A vs Wild Type	0.905566	1	0.991726	-1.00834	77	12.6118	1.03609	1	1	1.01925
8	58171435	58298867	Gm26905	S89A vs Wild Type	0.623231	1	1.06772	1.06772	82368.4	2585.5	71.8947	67.3087	72.3713	76.2594
7	133686243	133710073	Uros	S89A vs Wild Type	0.0656141	0.523019	0.892752	-1.12013	5181	157.216	10.5645	10.2457	9.41827	9.16006
6	39118408	39148313	4930599N23Rik	S89A vs Wild Type	0.602547	1	1.03098	1.03098	133.6	14.3236	1.04611	1.05984	1.14798	1.02321
2	84838850	84863595	Slc43a1	S89A vs Wild Type	0.632857	1	0.940224	-1.06358	2727	94.6093	3.8513	3.80794	3.68026	3.52115
9	95399292	95406723	Chst2	S89A vs Wild Type	0.395657	1	1.11105	1.11105	935.56	41.7609	1.06621	1.05199	1.11673	1.23669
10	76259429	76345292	Dip2a	S89A vs Wild Type	0.000264029	0.0193481	1.21163	1.21163	5988.84	134.463	21.7171	22.2651	26.2738	27.0165
2	29619720	29740979	Rapgef1	S89A vs Wild Type	0.0625446	0.511069	0.943985	-1.05934	25321.3	742.343	41.7376	41.2864	39.2177	39.1557
8	3587450	3609075	Camsap3	S89A vs Wild Type	0.210045	0.852954	1.08455	1.08455	18375.1	400.835	65.4874	68.2595	70.7394	74.3165
17	79706953	79715042	Cyp1b1	S89A vs Wild Type	0.900128	1	0.983167	-1.01712	247	18.5238	1	1.03424	1	1
9	75311395	75344965	Gnb5	S89A vs Wild Type	0.626032	1	1.01525	1.01525	755	25.3217	4.0859	3.91067	4.02001	4.09851
X	103957163	103981285	Rlim	S89A vs Wild Type	0.871419	1	0.990477	-1.00962	17078.2	440.323	44.9414	46.5003	45.1254	45.4454
6	142422613	142473110	Gys2	S89A vs Wild Type	0.205242	0.846486	1.10222	1.10222	93242	3216.15	1.16242	1.15409	1.24538	1.30793
7	65861006	65861993	Gm20684	S89A vs Wild Type	0.992267	1	1.00105	1.00105	399	23.7558	1	1.01712	1	1.01925
3	63933507	63964769	Slc33a1	S89A vs Wild Type	0.117537	0.679051	0.921851	-1.08477	15259.4	456.639	25.5868	22.2102	21.8457	22.216
13	23427975	23431023	C230035I16Rik	S89A vs Wild Type	0.221921	0.871883	0.9421	-1.06146	92	12.1143	1.34288	1.32531	1.302	1.2117
11	94936224	94953043	Col1a1	S89A vs Wild Type	0.835284	1	1.06218	1.06218	3337.79	124.015	1.30726	1.18836	1.39907	1.25172
7	121015139	121015634	Gm9234	S89A vs Wild Type	0.000497601	0.029032	1.06744	1.06744	52.0608	11.15	1.15313	1.14023	1.2358	1.21224
14	56250069	56251078	Gm4819	S89A vs Wild Type	0.0167178	0.250835	1.10565	1.10565	63.8605	11.3497	1.1723	1.19591	1.35616	1.26226
11	88999376	89020294	Trim25	S89A vs Wild Type	0.297011	0.952764	1.14076	1.14076	45881.6	1370.17	61.2956	59.0151	66.8573	70.3882
7	24507006	24515683	Zfp428	S89A vs Wild Type	0.0285545	0.337548	0.82382	-1.21386	940.268	29.8919	4.84384	5.02358	3.71801	4.41097
6	48395586	48419856	Krba1	S89A vs Wild Type	0.117428	0.679051	1.06883	1.06883	6228	167.444	15.8159	17.3511	17.61	17.8397
15	82338942	82345744	Fam109b	S89A vs Wild Type	0.275274	0.933373	1.04658	1.04658	93.1562	12.3921	1.16244	1.24063	1.24546	1.26954
12	33429624	33439381	Twistnb	S89A vs Wild Type	0.641249	1	0.975383	-1.02524	4553	132.602	10.5464	10.999	10.7773	10.2378
11	86058138	86201194	Brip1	S89A vs Wild Type	0.0320344	0.362173	0.826496	-1.20993	2172.54	58.7827	8.91561	9.22166	6.94851	8.04187
9	20907206	20959889	Dnmt1	S89A vs Wild Type	0.00695873	0.15378	0.890642	-1.12279	24713.8	495.65	108.508	111.182	98.2265	97.4395
6	83115496	83118899	Mogs	S89A vs Wild Type	0.0945405	0.617903	0.961646	-1.03988	23214	581.154	67.6443	65.754	63.0988	65.1832
4	116306762	116464184	Mast2	S89A vs Wild Type	0.225269	0.877251	1.09155	1.09155	19855.2	427.114	74.3945	72.4004	78.5958	81.6376
17	46172004	46202626	Polh	S89A vs Wild Type	0.88005	1	1.012	1.012	2657	73.7134	8.90424	8.75609	9.11627	8.75591
7	39579082	39580590	RP23-402K24.7	S89A vs Wild Type	0.962489	1	1.00032	1.00032	189	15.5266	1.32483	1.20546	1.39638	1.13472
1	89070415	89155069	Sh3bp4	S89A vs Wild Type	0.635822	1	0.966614	-1.03454	9727	197.358	43.7154	43.2048	42.4874	41.5309
3	108256926	108279975	Psma5	S89A vs Wild Type	0.30651	0.960374	0.932233	-1.07269	23274.5	592.961	62.3201	66.644	60.2763	59.9483
8	105713854	105758665	Gfod2	S89A vs Wild Type	0.727376	1	0.945466	-1.05768	3882.76	104.278	11.8068	13.151	11.8511	11.7456
11	70453983	70459985	Cxcl16	S89A vs Wild Type	0.566915	1	1.03152	1.03152	8167.94	198.235	26.1255	27.6923	26.2548	29.2592
7	143634806	143649662	Tnfrsf22	S89A vs Wild Type	0.792127	1	1.01375	1.01375	4101.89	114.558	11.2174	11.3079	11.2913	11.5438
X	159988433	160123352	Map3k15	S89A vs Wild Type	0.542124	1	0.949664	-1.053	3761.02	82.5426	17.3585	17.6789	16.4789	16.7948
2	177498215	177509764	Gm14403	S89A vs Wild Type	0.352581	0.990687	0.92208	-1.0845	2840.22	104.066	2.24382	1.98385	2.0264	1.87185
7	13733505	13779637	Sult2a2	S89A vs Wild Type	0.693124	1	1.05999	1.05999	55310.6	1906.46	1.11905	1.12838	1.17021	1.21205
6	113046225	113068274	Thumpd3	S89A vs Wild Type	0.19524	0.831518	0.944173	-1.05913	9839.59	243.901	32.0615	30.9565	30.2119	29.288
17	56256793	56263609	Fem1a	S89A vs Wild Type	0.906612	1	0.995828	-1.00419	17808.4	473.677	43.9271	43.0955	42.1623	44.4973
3	40531286	40704775	Intu	S89A vs Wild Type	0.422181	1	0.939895	-1.06395	2629.9	78.2027	7.69058	7.37536	7.57999	6.58041
16	84717576	84735743	Mrpl39	S89A vs Wild Type	0.146003	0.74201	0.954863	-1.04727	10432.7	292.51	22.1863	23.9772	22.4986	21.5811
4	155154075	155222593	Ski	S89A vs Wild Type	0.312759	0.965254	1.14535	1.14535	21461.6	563.584	49.896	50.6705	57.1008	58.0832
8	45241170	45262032	F11	S89A vs Wild Type	0.79608	1	0.974083	-1.02661	12252	433.026	1.03609	1.01712	1	1
16	73892306	74411826	Robo2	S89A vs Wild Type	0.731293	1	0.962034	-1.03946	775	36.5539	1.07218	1.08561	1.05663	1.01925
2	91237146	91238353	A330069E16Rik	S89A vs Wild Type	0.59333	1	1.03643	1.03643	513.348	21.7129	2.65389	2.6191	2.96824	2.49686
4	6265612	6275634	Cyp7a1	S89A vs Wild Type	0.68745	1	1.11871	1.11871	73437.2	2551.02	1.16242	1.17122	1.26425	1.34642
7	103550368	103555505	Olfr613	S89A vs Wild Type	0.666323	1	1.03735	1.03735	3818.79	112.261	9.60784	8.50476	9.9081	8.88101
7	44532746	44548850	Pold1	S89A vs Wild Type	0.0898756	0.603487	0.951387	-1.0511	12893	258.113	56.9427	58.4259	55.6812	54.0789
1	133045667	133108688	Pik3c2b	S89A vs Wild Type	4.19403e-05	0.00519153	1.24155	1.24155	18745.9	382.163	69.9367	71.1845	84.8357	90.3728
8	69887788	69902713	Yjefn3	S89A vs Wild Type	0.133544	0.716759	1.15953	1.15953	232	15.7548	1.63162	1.42804	1.56625	1.98152
7	105558483	105581654	Apbb1	S89A vs Wild Type	0.194471	0.830466	1.09158	1.09158	320	19.239	1.45116	1.42804	1.604	1.53887
15	79761453	79777850	Dnal4	S89A vs Wild Type	0.507795	1	0.962045	-1.03945	2980	84.6933	8.63355	9.50942	8.83315	8.6212
2	34852088	34874969	Psmd5	S89A vs Wild Type	0.589731	1	0.972546	-1.02823	12402	330.979	31.4797	31.1855	31.5962	29.3486
17	35972541	35980237	Prr3	S89A vs Wild Type	0.621142	1	0.939231	-1.0647	3073.85	94.2284	7.43895	7.25206	7.14952	6.64874
3	144796559	144819495	Clca2	S89A vs Wild Type	0.0163856	0.247409	0.894144	-1.11839	810.005	25.3778	4.67282	4.87118	4.19118	4.34253
7	138890836	138909520	Bnip3	S89A vs Wild Type	0.00590482	0.138082	1.27321	1.27321	92757.1	2754.14	112.895	115.521	142.276	148.543
10	11281330	11298053	Fbxo30	S89A vs Wild Type	0.307856	0.960422	0.888552	-1.12543	4099.26	124.007	9.08492	9.09918	7.81772	8.3398
9	69989466	70008318	Bnip2	S89A vs Wild Type	0.0272005	0.328873	0.92508	-1.08099	11325.5	349.922	15.697	15.5671	14.5936	14.3282
4	155469114	155470859	Tmem52	S89A vs Wild Type	6.64039e-05	0.00744604	1.1621	1.1621	79	11.5259	1.2346	1.25682	1.47188	1.4234
3	131318985	131344941	Sgms2	S89A vs Wild Type	0.15884	0.767641	1.14981	1.14981	17565.3	507.976	29.3998	29.3194	32.7325	34.7837
16	21891969	21931878	Map3k13	S89A vs Wild Type	0.737443	1	1.11412	1.11412	5904.99	182.267	9.3193	9.40671	10.6829	10.1801
14	54883441	54898138	Gm20521	S89A vs Wild Type	0.556565	1	0.823096	-1.21492	656.255	26.2504	3.72875	2.40103	1.67434	3.37105
19	5482345	5488403	Mus81	S89A vs Wild Type	0.0750596	0.555317	0.898517	-1.11294	4971	126.3	16.9709	17.745	15.8358	15.3571
5	76140271	76155505	Srd5a3	S89A vs Wild Type	0.213642	0.859638	0.937148	-1.06707	5186.4	144.464	13.7097	13.9035	13.9549	11.9229
6	136848451	136857734	Art4	S89A vs Wild Type	1	1	1	-1	1019	45.0423	1	1	1	1
12	57519043	57520625	Gm2568	S89A vs Wild Type	0.505861	1	1.03934	1.03934	83	12.6811	1.03609	1.01712	1.03775	1.09623
18	46713205	46728343	Cdo1	S89A vs Wild Type	0.000312046	0.0221577	0.734621	-1.36125	270388	9241.98	24.9654	25.1586	19.271	17.5511
4	11579665	11587592	Fsbp	S89A vs Wild Type	0.138478	0.726905	0.841335	-1.18859	500.252	20.5865	3.22997	2.99774	2.74674	2.49285
5	118064981	118155459	Fbxw8	S89A vs Wild Type	0.629206	1	0.977599	-1.02291	18984.5	501.897	46.13	48.4421	46.4485	46.005
3	123267496	123365636	Sec24d	S89A vs Wild Type	0.696429	1	1.07128	1.07128	21257.6	645.248	28.9848	26.1859	28.677	30.4263
9	90054152	90076090	Ctsh	S89A vs Wild Type	0.874277	1	1.01429	1.01429	63476.7	1990.24	57.0445	59.3376	56.2649	61.7803
9	117252536	117254697	Gm17396	S89A vs Wild Type	0.643145	1	0.980506	-1.01988	49.4475	11.5957	1.04251	1.03906	1.04099	1
2	172440556	172469909	Rtfdc1	S89A vs Wild Type	0.629398	1	0.928423	-1.07709	27269.5	812.84	39.2749	42.3662	38.7121	37.0854
8	46033261	46152160	Snx25	S89A vs Wild Type	0.0211264	0.284376	1.10688	1.10688	10866.7	264.377	32.5086	34.045	35.2205	38.4464
3	115887837	115934362	Dph5	S89A vs Wild Type	0.731661	1	0.989307	-1.01081	3649.13	105.734	9.57795	9.38763	9.49776	9.26503
13	104205121	104228845	Ppwd1	S89A vs Wild Type	0.433091	1	0.962065	-1.03943	3111.61	90.7647	8.15271	9.03605	8.30927	8.22744
10	91147571	91171583	Tmpo	S89A vs Wild Type	0.0120643	0.211343	0.899428	-1.11182	40746.4	883.883	157.446	158.303	143.006	140.987
12	28675231	28682176	Adi1	S89A vs Wild Type	0.729669	1	1.05297	1.05297	39717.8	1237.6	39.3156	39.9038	41.6277	41.7882
X	150519519	150589869	Apex2	S89A vs Wild Type	0.00621519	0.142685	0.792279	-1.26218	2472.14	79.4054	6.1044	5.85991	5.09211	4.38696
15	36477668	36496792	Ankrd46	S89A vs Wild Type	0.0106576	0.19802	1.10755	1.10755	14670	458.296	16.5558	16.2382	18.3273	17.9937
M	14145	15289	mt-Cytb	S89A vs Wild Type	1.28511e-05	0.00217992	0.832934	-1.20058	1929400	60937.7	1744.08	1654.25	1411.06	1419.52
8	83669762	83699180	Pkn1	S89A vs Wild Type	0.124826	0.696774	1.10585	1.10585	19594.7	452.937	60.7965	65.9945	67.5869	72.6244
19	46501648	46516445	Trim8	S89A vs Wild Type	0.169966	0.787299	1.06893	1.06893	18603.9	495.12	41.9819	45.1272	46.1114	47.0022
8	105984944	105996424	Dpep2	S89A vs Wild Type	0.231105	0.886217	1.09685	1.09685	101.941	12.4862	1.19048	1.28247	1.29253	1.41994
8	27042377	27043043	Proscos	S89A vs Wild Type	0.254557	0.911471	1.06821	1.06821	115.038	13.5547	1.08518	1.059	1.12989	1.16056
11	4091480	4095446	Mtfp1	S89A vs Wild Type	0.438001	1	1.06194	1.06194	6132	191.561	8.74182	9.54369	9.7769	9.64119
4	115828092	115836186	Mob3c	S89A vs Wild Type	0.454072	1	1.03472	1.03472	4698.54	147.987	7.84223	7.31713	7.9684	7.71724
5	30933146	30945481	Cgref1	S89A vs Wild Type	0.487531	1	1.12679	1.12679	7150	147.356	30.8845	29.3192	32.4836	35.3531
12	112678828	112682748	Zbtb42	S89A vs Wild Type	0.931474	1	1.00623	1.00623	4058.48	100.727	14.7693	14.9027	15.2695	14.5873
8	94977109	95014209	Gpr56	S89A vs Wild Type	0.00531869	0.128887	0.83222	-1.20161	7798.02	168.864	35.0531	34.3361	28.8217	28.9253
19	29251828	29313081	Jak2	S89A vs Wild Type	0.000661178	0.0349756	1.18394	1.18394	14045	335.002	42.65	41.955	49.2257	50.9419
11	62602877	62604808	2410006H16Rik	S89A vs Wild Type	0.0494654	0.454924	1.07476	1.07476	16120	341.625	59.9028	64.2301	65.4583	67.9548
11	3330401	3342972	Pik3ip1	S89A vs Wild Type	0.695167	1	0.961423	-1.04012	790.539	29.9593	3.07384	3.12308	3.30276	2.65511
7	6172226	6191350	Zfp444	S89A vs Wild Type	0.296311	0.952522	0.942114	-1.06144	8261.42	224.588	20.4611	22.371	19.8695	20.4832
5	20986645	21055912	Ptpn12	S89A vs Wild Type	0.198827	0.837164	0.950496	-1.05208	8949.01	246.468	21.663	21.82	20.9887	20.3416
7	30552178	30555444	Hspb6	S89A vs Wild Type	0.253507	0.910719	1.13001	1.13001	2528.94	81.2794	4.81859	5.46797	5.6246	5.99934
17	28951950	28969550	Kctd20	S89A vs Wild Type	0.479278	1	0.969801	-1.03114	13773	377.027	31.6605	31.8015	30.4072	31.1383
8	57482707	57487861	Sap30	S89A vs Wild Type	0.598737	1	0.953499	-1.04877	5914	128.94	23.9909	26.905	24.8581	23.6711
10	43479140	43515397	Bend3	S89A vs Wild Type	0.40232	1	0.887644	-1.12658	4287.97	121.583	12.2459	11.3918	10.5516	10.4304
3	157947414	158006834	Ankrd13c	S89A vs Wild Type	0.910928	1	1.0069	1.0069	10281	279.768	25.3804	24.0798	24.7446	25.057
17	48410014	48417267	Oard1	S89A vs Wild Type	0.834261	1	0.976292	-1.02428	8356	220.022	21.6088	24.6962	22.5176	22.6896
4	49447105	49473913	Acnat1	S89A vs Wild Type	0.648918	1	1.07886	1.07886	7826.5	252.182	8.89176	7.7565	8.83405	9.1271
11	107207892	107470700	Pitpnc1	S89A vs Wild Type	0.353365	0.991712	0.932044	-1.07291	11390.6	382.96	6.63043	6.46192	6.21786	5.98478
17	23556769	23564227	Zfp213	S89A vs Wild Type	0.0551469	0.478584	0.86453	-1.1567	3474.97	102.803	8.32615	9.98119	8.35664	7.47059
16	11219292	11254271	Gspt1	S89A vs Wild Type	0.704756	1	0.981492	-1.01886	38883.1	1016.15	97.7322	93.6112	92.0123	95.7897
19	41593363	41596159	AI606181	S89A vs Wild Type	0.635862	1	1.02965	1.02965	1841.04	50.8287	7.00939	7.55819	7.41752	7.58194
19	45578254	45660313	Fbxw4	S89A vs Wild Type	0.11614	0.675969	1.14892	1.14892	4810.56	144.502	8.74334	9.65906	10.3662	10.7767
5	100518309	100547804	Cops4	S89A vs Wild Type	0.975483	1	1.00082	1.00082	17741	439.134	52.0893	52.5355	52.0755	52.6354
6	149147519	149147866	Gm10011	S89A vs Wild Type	0.345069	0.984347	0.951862	-1.05057	71.5102	11.9576	1.18212	1.15612	1.09253	1.13315
15	54838898	54920147	Enpp2	S89A vs Wild Type	0.955461	1	0.994364	-1.00567	15670.9	546.891	1.05414	1.03424	1.01888	1.05774
9	40800984	40805201	Hspa8	S89A vs Wild Type	0.195573	0.832518	0.90478	-1.10524	623571	16692.4	1411.89	1422.3	1290.38	1273.94
14	21845861	21848978	Comtd1	S89A vs Wild Type	0.639828	1	1.03423	1.03423	4097.28	96.7672	15.8409	16.4069	15.7611	17.5906
2	177138660	177142332	Gm14416	S89A vs Wild Type	0.462519	1	1.1613	1.1613	82.415	12.4244	1.00719	1.00147	1.26886	1.06378
16	56032609	56037820	Trmt10c	S89A vs Wild Type	0.123817	0.694105	0.923374	-1.08298	6805	193.042	15.8159	16.2211	14.5523	15.0299
7	15946977	15967568	Ehd2	S89A vs Wild Type	0.688521	1	0.973831	-1.02687	1179.05	47.7705	1.90231	1.73623	1.79275	1.75057
11	3288874	3309084	Patz1	S89A vs Wild Type	0.0278527	0.333069	0.866174	-1.1545	5848.52	143.464	20.197	22.8135	19.2183	18.0363
X	41400854	41678602	Gria3	S89A vs Wild Type	0.630223	1	1.05069	1.05069	240.408	18.155	1	1.03424	1.06658	1.07078
14	65819038	65833995	Esco2	S89A vs Wild Type	0.390388	1	0.941037	-1.06266	3197.29	69.85	16.0856	15.2096	15.3823	14.0677
7	16815889	16840932	Strn4	S89A vs Wild Type	0.905997	1	1.00538	1.00538	22409.1	541.421	67.492	69.9235	66.2968	71.8584
1	150361305	150393081	BC003331	S89A vs Wild Type	0.0557728	0.479773	1.09613	1.09613	10141.1	304.826	15.9867	15.4856	17.6009	16.897
11	116530925	116536675	Sphk1	S89A vs Wild Type	0.000198582	0.015912	1.75332	1.75332	1703.42	44.7631	5.57117	5.96985	9.13923	11.0958
6	38694390	38876166	Hipk2	S89A vs Wild Type	0.423849	1	1.11938	1.11938	16858.3	435.783	44.3811	40.4246	44.3783	50.5515
18	32240300	32270152	Ercc3	S89A vs Wild Type	0.877644	1	1.01126	1.01126	8261.02	210.649	25.2179	23.9261	25.1791	24.5181
1	85308659	85327307	Gm2619	S89A vs Wild Type	0.92008	1	0.991512	-1.00856	43.1847	11.4425	1	1.01712	1	1
13	73912462	73937768	Trip13	S89A vs Wild Type	0.157835	0.76579	0.9003	-1.11074	2617	59.838	13.1451	12.831	12.5327	10.8537
5	137350109	137378670	Ephb4	S89A vs Wild Type	0.00393081	0.10932	0.918652	-1.08855	26056.2	598.413	88.9947	94.3991	84.296	84.1791
14	68563388	68582087	Adamdec1	S89A vs Wild Type	1	1	1	-1	483	26.5447	1	1	1	1
4	43531519	43562692	Tln1	S89A vs Wild Type	0.00130055	0.0549205	1.09263	1.09263	39763.2	1086.64	81.0017	79.6109	85.8353	89.6546
3	9250602	9285334	Zbtb10	S89A vs Wild Type	0.0547658	0.47692	0.790498	-1.26503	1594.19	58.8433	3.16593	2.88404	2.49172	2.29077
5	25689812	25705826	Xrcc2	S89A vs Wild Type	0.643344	1	0.947326	-1.0556	885.235	31.5334	3.74972	3.43744	3.47433	3.33425
11	103219762	103267473	Map3k14	S89A vs Wild Type	0.411273	1	1.12953	1.12953	1618	51.6735	4.62729	4.74963	5.49226	5.09928
19	40831279	40848573	Ccnj	S89A vs Wild Type	0.968114	1	1.00683	1.00683	1717.12	51.8486	5.65606	6.03939	6.37996	5.39536
18	44828665	44889721	Ythdc2	S89A vs Wild Type	0.329341	0.971417	1.08441	1.08441	3995.14	109.565	11.918	10.6908	11.9314	12.5857
2	152736251	152737411	Id1	S89A vs Wild Type	0.487316	1	1.09239	1.09239	16023.3	344.105	57.0174	63.222	62.8558	68.493
17	26269336	26270380	Gm16580	S89A vs Wild Type	0.0719894	0.54415	1.07627	1.07627	54.132	11.2927	1.11144	1.131	1.23437	1.1791
3	62338344	62462222	Arhgef26	S89A vs Wild Type	0.294153	0.950586	0.837058	-1.19466	21873.9	640.29	39.0107	36.917	32.9348	30.6211
10	87826377	87863382	Igf1os	S89A vs Wild Type	0.892725	1	1.02083	1.02083	343	21.7449	1	1.03424	1.01888	1.05774
7	128246812	128253713	Tgfb1i1	S89A vs Wild Type	0.794245	1	0.980174	-1.02023	479	26.2941	1.10828	1.06849	1.05663	1.07698
1	93299211	93305916	Mterfd2	S89A vs Wild Type	0.411434	1	0.954309	-1.04788	4798.12	147.763	9.13764	8.86427	7.96516	9.21422
8	91217030	91313263	Rpgrip1l	S89A vs Wild Type	0.0249071	0.314688	0.858074	-1.1654	1482.37	47.5272	5.34916	4.97222	4.66177	4.19474
18	61953075	62015716	Sh3tc2	S89A vs Wild Type	0.00865834	0.176441	0.767241	-1.30337	638	26.2978	2.71439	3.07172	2.22688	2.21246
8	125012997	125034193	Tsnax	S89A vs Wild Type	0.0797203	0.570216	1.05896	1.05896	17701.9	452.011	46.6028	47.6393	49.3767	50.4217
12	70974621	70996348	Psma3	S89A vs Wild Type	0.140941	0.732069	0.951255	-1.05124	39107	1055.72	86.7389	88.8675	87.1965	79.85
14	54541785	54554362	Haus4	S89A vs Wild Type	0.162816	0.773786	0.853025	-1.1723	5670	147.297	17.6025	19.6968	16.3832	15.4341
13	55635027	55681257	Ddx46	S89A vs Wild Type	0.178533	0.805001	0.920954	-1.08583	25514.9	641.755	73.7824	72.7195	67.9852	66.9362
2	35084046	35101544	AI182371	S89A vs Wild Type	0.211553	0.855291	1.07766	1.07766	32431.1	1125.67	1.2346	1.20546	1.28313	1.34642
10	18213676	18234999	Ccdc28a	S89A vs Wild Type	0.251628	0.908518	1.04286	1.04286	4252	116.28	12.0984	12.1633	13.0045	12.2971
X	7673164	7681252	Magix	S89A vs Wild Type	0.305172	0.958963	1.04881	1.04881	2513	96.2314	1.09023	1.01712	1.0755	1.13472
7	118972040	118995212	Gprc5b	S89A vs Wild Type	0.745956	1	0.972034	-1.02877	375.67	20.6292	1.75794	1.59368	1.62288	1.63501
16	14705852	14709396	Snai2	S89A vs Wild Type	0.86896	1	1.04258	1.04258	1288.53	54.2201	1.05667	1.01813	1.04986	1.11329
2	28513125	28553082	Ralgds	S89A vs Wild Type	0.684989	1	1.05176	1.05176	8334.02	172.892	34.638	35.911	36.7495	37.4511
3	52982123	53017224	Cog6	S89A vs Wild Type	0.994679	1	1.00002	1.00002	11707	301.609	31.3537	33.5824	33.1253	31.8119
3	95499286	95509363	Ctsk	S89A vs Wild Type	0.713513	1	0.965694	-1.03552	266	18.5732	1.19851	1.18834	1.151	1.15396
7	5007057	5014698	Fiz1	S89A vs Wild Type	0.586318	1	0.96648	-1.03468	10530	263.219	31.101	33.7024	31.9549	30.6763
15	77391702	77392382	Gm20688	S89A vs Wild Type	0.755929	1	1.01958	1.01958	53	11.7428	1	1.01712	1.05663	1
6	136813654	136828234	Wbp11	S89A vs Wild Type	0.772942	1	1.01872	1.01872	21162	518.357	61.2205	64.589	64.193	63.9716
8	95633559	95645060	Gins3	S89A vs Wild Type	0.00356558	0.104076	0.815821	-1.22576	1001	30.2999	5.20477	5.72557	4.51076	4.40644
12	17690814	17791927	Hpcal1	S89A vs Wild Type	0.462538	1	1.05012	1.05012	11907	280.308	38.292	40.8765	41.4993	41.6369
2	129369897	129375749	Il1bos	S89A vs Wild Type	0.561959	1	0.964913	-1.03636	45.4482	11.2229	1.12789	1.10273	1.11325	1.03911
8	67494867	67502581	Nat2	S89A vs Wild Type	0.183377	0.812491	1.13878	1.13878	4006.79	125.888	6.4136	7.11242	7.43638	7.96684
13	14613242	14625672	Psma2	S89A vs Wild Type	0.366321	1	0.952176	-1.05023	24941	622.844	70.9832	72.8937	69.2144	67.7816
15	5206661	5244188	Ptger4	S89A vs Wild Type	0.593213	1	0.98299	-1.0173	2421.77	56.4121	11.3772	11.7186	11.1555	11.5473
12	103321142	103356002	Asb2	S89A vs Wild Type	1	1	1	-1	443	25.2974	1	1	1	1
12	110850279	110869999	Zfp839	S89A vs Wild Type	0.571589	1	1.02687	1.02687	3719.96	105.346	10.3061	9.97199	10.0988	10.7241
7	126623249	126630862	Nupr1	S89A vs Wild Type	0.497667	1	0.921926	-1.08469	15068.1	288.237	69.2436	74.0053	64.7926	67.2723
7	44467980	44471653	Josd2	S89A vs Wild Type	0.892328	1	1.01768	1.01768	12111	356.334	20.544	21.4946	21.555	21.2269
2	153341157	153346074	2500004C02Rik	S89A vs Wild Type	0.783049	1	1.01226	1.01226	715.6	27.91	2.89124	2.88095	2.99416	2.84882
11	95044474	95076802	Itga3	S89A vs Wild Type	0.0135456	0.226214	1.08552	1.08552	19383.9	394.362	78.4172	77.8067	82.6523	86.9323
10	39134023	39151059	Tube1	S89A vs Wild Type	0.319574	0.968471	0.923468	-1.08287	1551.22	40.859	7.51389	7.78016	7.45527	6.6683
12	31390871	31473918	Slc26a3	S89A vs Wild Type	0.859126	1	0.99495	-1.00508	2820.37	61.9884	13.9159	13.6994	13.9569	13.5189
2	121193281	121271408	Trp53bp1	S89A vs Wild Type	0.562157	1	0.964151	-1.03718	10490.1	241.566	38.5906	38.0301	36.3156	37.5583
10	105573953	105583875	Gm15663	S89A vs Wild Type	0.0697258	0.5369	0.898624	-1.11281	298.982	17.9783	1.66771	1.8017	1.63957	1.47813
8	70646436	70659739	Pgpep1	S89A vs Wild Type	0.254043	0.910774	1.17086	1.17086	22736.8	618.414	47.4062	46.9183	53.5705	56.8707
11	116171888	116199046	Acox1	S89A vs Wild Type	0.316502	0.966278	1.12898	1.12898	741174	25202.6	85.7453	84.2277	93.9704	97.9264
5	110135840	110171973	Chfr	S89A vs Wild Type	0.816467	1	1.01434	1.01434	11981.9	291.478	37.18	38.4157	37.6481	39.0319
4	41638144	41640325	Enho	S89A vs Wild Type	0.948595	1	0.991994	-1.00807	4529	165.695	1.01805	1.01712	1.01888	1
5	112343083	112378415	Hps4	S89A vs Wild Type	0.621826	1	1.04808	1.04808	8185.54	202.565	24.5832	26.8863	26.4427	27.5018
15	75993769	75999153	Mapk15	S89A vs Wild Type	0.580602	1	0.918141	-1.08916	926	39.4835	1.73989	1.78759	1.62288	1.61585
13	21312217	21319625	Gpx6	S89A vs Wild Type	1	1	1	-1	331	21.3184	1	1	1	1
12	79208914	79222666	Rdh12	S89A vs Wild Type	0.438345	1	0.955281	-1.04681	135.705	13.1209	1.51763	1.41958	1.45048	1.35538
9	30899155	30922453	Adamts15	S89A vs Wild Type	0.304544	0.958819	1.13271	1.13271	2619	63.1527	10.1675	11.4613	11.721	12.7782
7	16498732	16499530	RP23-321G17.2	S89A vs Wild Type	0.784683	1	0.989315	-1.0108	44.6624	11.0656	1.07799	1.19933	1.14409	1.1089
12	105705982	105782448	Ak7	S89A vs Wild Type	0.0321135	0.362173	0.873925	-1.14426	75.0115	12.0565	1.25265	1.18834	1.0755	1.05774
5	87124960	87140319	Ugt2b5	S89A vs Wild Type	0.935991	1	0.993692	-1.00635	107245	3690.63	4.16318	3.81904	3.71788	4.21399
4	62522649	62525069	Pole3	S89A vs Wild Type	0.000578205	0.0320022	0.833889	-1.1992	8506.01	227.245	22.7639	25.5696	20.2903	20.0145
7	41372923	41393261	AI987944	S89A vs Wild Type	0.487419	1	0.958311	-1.0435	3913.08	121.351	7.67236	7.83026	7.31602	7.54032
9	106838312	106891980	Manf	S89A vs Wild Type	0.403451	1	0.905519	-1.10434	22686.8	535.749	74.7989	76.2558	69.309	67.4739
3	145924378	145934284	Bcl10	S89A vs Wild Type	0.909348	1	1.00644	1.00644	9308	231.859	28.3941	29.1651	30.2752	27.6549
9	63646767	63757995	Smad3	S89A vs Wild Type	0.897953	1	0.989842	-1.01026	10567	251.29	35.4864	36.0137	34.8241	35.9497
4	49059273	49340260	E130309F12Rik	S89A vs Wild Type	0.920412	1	0.984342	-1.01591	116.621	13.9796	1	1.05136	1	1.01925
4	124735730	124751355	Gm12915	S89A vs Wild Type	0.713732	1	1.02159	1.02159	165.687	14.9879	1.14958	1.22648	1.20411	1.22324
5	115478010	115484726	Sirt4	S89A vs Wild Type	0.0762298	0.559917	1.13297	1.13297	3011	90.1515	6.7026	7.72879	8.21028	8.14005
8	67490758	67492105	Nat1	S89A vs Wild Type	0.871577	1	0.990935	-1.00915	283.212	19.6872	1.0183	1	1	1
5	90561209	90597907	5830473C10Rik	S89A vs Wild Type	0.787067	1	1.02036	1.02036	6533	233.662	1.01805	1.01712	1.01888	1.05774
11	5276324	5444848	Znrf3	S89A vs Wild Type	0.0914008	0.606343	0.865192	-1.15581	7083.7	196.95	17.8218	18.4927	15.7091	15.71
4	11485958	11550685	1110037F02Rik	S89A vs Wild Type	0.0146579	0.236744	0.957578	-1.0443	12464	329.962	32.4906	32.5895	31.2192	31.1
5	121711337	121816494	Atxn2	S89A vs Wild Type	0.293415	0.950579	1.13821	1.13821	24581.4	678.755	48.9354	47.7819	53.3833	56.7015
7	43463151	43471914	Vsig10l	S89A vs Wild Type	0.638362	1	0.950676	-1.05188	364	20.4371	1.72185	1.56501	1.54738	1.57736
2	25500750	25505472	Fbxw5	S89A vs Wild Type	0.00781927	0.164465	1.13089	1.13089	14054.4	381.109	31.2455	30.8942	34.0503	36.223
7	66226912	66388351	Lrrk1	S89A vs Wild Type	0.873606	1	1.00675	1.00675	9864.04	265.88	26.0481	23.2555	24.9582	24.6784
14	30879257	30881609	Mustn1	S89A vs Wild Type	0.694702	1	0.966458	-1.03471	809	37.4289	1.14437	1.10273	1.0755	1.09623
6	55090049	55133017	Crhr2	S89A vs Wild Type	0.981224	1	1.00202	1.00202	84	12.7593	1.03609	1.01712	1.01888	1.03849
14	47472561	47531963	Fbxo34	S89A vs Wild Type	0.915522	1	1.00658	1.00658	11630.6	309.807	29.4706	28.8344	29.552	29.1367
16	31422280	31458902	Bdh1	S89A vs Wild Type	0.199237	0.837543	1.13208	1.13208	83107.7	2497.6	97.9225	100.489	111.395	113.222
1	58462771	58505110	Orc2	S89A vs Wild Type	0.00350059	0.10322	0.796379	-1.25568	3932.11	100.096	15.8351	14.6905	12.246	12.064
5	139200637	139249841	Sun1	S89A vs Wild Type	0.17964	0.808005	1.08463	1.08463	14961.6	348.746	49.62	48.5765	54.0684	52.439
10	84370905	84440598	Nuak1	S89A vs Wild Type	0.963801	1	1.00512	1.00512	789.828	35.044	1.55633	1.66774	1.5285	1.71208
19	39992424	40012244	Cyp2c37	S89A vs Wild Type	0.3362	0.976098	1.23353	1.23353	167038	5745.55	1.36859	1.36949	1.73323	1.64427
M	9877	10174	mt-Nd4l	S89A vs Wild Type	0.331909	0.972891	0.922371	-1.08416	183238	5856.78	143.548	128.653	122.332	128.738
12	110975353	110979041	Ankrd9	S89A vs Wild Type	0.458221	1	1.13933	1.13933	3651	89.3385	13.0368	13.6186	14.6466	15.7227
9	106470322	106476950	Parp3	S89A vs Wild Type	0.195261	0.831518	0.895076	-1.11722	3983.24	140.542	3.03922	2.88341	2.49204	2.80916
19	3323301	3385733	Cpt1a	S89A vs Wild Type	0.0946266	0.618245	1.2008	1.2008	185930	6252.87	46.4223	41.4926	50.5847	54.9834
11	51763687	51791926	Sar1b	S89A vs Wild Type	0.806785	1	1.03225	1.03225	43448.9	1371.32	38.3735	38.9073	40.1281	39.645
6	124663027	124704419	Lpcat3	S89A vs Wild Type	0.0270533	0.32844	1.14107	1.14107	55052.9	1479.87	115.936	113.146	129.953	131.444
8	23172946	23208454	Agpat6	S89A vs Wild Type	0.299488	0.954896	0.839466	-1.19123	45528	1411.9	54.2363	50.9438	45.2054	43.0897
1	172271709	172298065	Atp1a2	S89A vs Wild Type	0.854984	1	1.02009	1.02009	325.915	21.0768	1.07343	1	1.05708	1.058
13	98263158	98274751	Ankra2	S89A vs Wild Type	0.766107	1	1.01472	1.01472	5014	135.194	13.7046	14.8171	14.8354	14.1061
9	22225714	22243198	Zfp809	S89A vs Wild Type	0.726993	1	1.0483	1.0483	2590.8	81.4697	5.63788	6.05088	6.13401	6.11928
4	109651529	109657854	9630013D21Rik	S89A vs Wild Type	0.939817	1	1.00822	1.00822	1739.71	69.2606	1.09023	1.11985	1.13213	1.09613
17	45586120	45588378	Gm17080	S89A vs Wild Type	0.778828	1	1.02941	1.02941	744.55	34.7024	1.29075	1.16267	1.22924	1.29634
8	123042466	123044603	RP23-460F21.1	S89A vs Wild Type	0.858116	1	0.982125	-1.0182	3971.69	105.916	13.1825	12.0809	12.5725	12.2393
8	33599621	33619795	Ppp2cb	S89A vs Wild Type	0.0540827	0.474064	1.06667	1.06667	21462.4	523.554	60.3469	65.1556	68.1246	65.7449
5	76196625	76197095	Apc-ps1	S89A vs Wild Type	0.0263184	0.3226	1.06995	1.06995	49.4206	11.178	1.13326	1.09237	1.15794	1.22337
10	75589340	75617201	Ggt5	S89A vs Wild Type	0.984992	1	1.00348	1.00348	863.009	39.7027	1.01805	1.05137	1.01888	1.05774
14	70602184	70636049	Dmtn	S89A vs Wild Type	0.862136	1	0.987528	-1.01263	127.042	13.9606	1.12651	1.13718	1.13606	1.0994
2	164053540	164071170	Tomm34	S89A vs Wild Type	0.23962	0.895336	0.964321	-1.037	8006.6	194.424	27.8712	26.7031	26.4928	26.1343
11	120578104	120581625	Arhgdia	S89A vs Wild Type	0.241981	0.898815	1.05269	1.05269	78457	1700.49	272.806	286.923	291.839	297.384
19	8871559	8875664	Ubxn1	S89A vs Wild Type	0.697341	1	1.03439	1.03439	31000	820.669	68.2762	76.3009	74.8768	74.6718
16	19198401	19200352	Iglc2	S89A vs Wild Type	1	1	1	-1	89	13.0869	1	1	1	1
13	47025170	47044738	Tpmt	S89A vs Wild Type	0.31161	0.962842	0.935129	-1.06937	4350	140.297	6.7387	6.75287	6.26614	6.35022
4	80910646	80955629	Lurap1l	S89A vs Wild Type	0.843058	1	0.970086	-1.03084	20761	577.091	41.1528	44.8313	41.9966	41.4154
4	81278500	81442816	Mpdz	S89A vs Wild Type	0.977583	1	1.00331	1.00331	5138.01	186.826	1.03609	1.05136	1.09438	1
16	4639941	4650803	Vasn	S89A vs Wild Type	0.168301	0.783354	1.1424	1.1424	2649.4	87.5285	4.97017	4.14057	5.18716	5.22092
X	162760402	162779093	Rbbp7	S89A vs Wild Type	0.80254	1	1.00803	1.00803	48167.5	1066.74	171.061	169.957	175.794	167.961
15	76296597	76328016	Oplah	S89A vs Wild Type	0.492189	1	1.11349	1.11349	43836.7	1471.78	13.8626	14.5288	15.1003	16.5134
7	44812257	44816659	Atf5	S89A vs Wild Type	0.135937	0.722245	1.15678	1.15678	80785	2442.99	88.7309	97.6188	107.78	107.786
16	17406003	17430827	Snap29	S89A vs Wild Type	0.0504512	0.459345	1.06394	1.06394	10103.6	305.444	15.3911	15.2614	15.8828	16.7298
17	48419231	48432729	Apobec2	S89A vs Wild Type	0.362712	0.99968	1.0312	1.0312	117	12.4054	1.50529	1.37668	1.49075	1.48114
13	67729262	67756839	Zfp85os	S89A vs Wild Type	0.233375	0.888679	1.0794	1.0794	171.591	15.0046	1.22099	1.2154	1.34297	1.28686
2	155097789	155100082	2310005A03Rik	S89A vs Wild Type	0.234703	0.889337	0.943717	-1.05964	66.0144	12.1374	1.05419	1.08561	1	1.01937
18	63662801	63692360	Txnl1	S89A vs Wild Type	0.537952	1	0.977382	-1.02314	32378	852.103	76.5414	80.5642	77.7837	75.7685
10	80578647	80580678	Gm26710	S89A vs Wild Type	0.365287	1	1.01744	1.01744	173.665	15.5262	1.12361	1.11648	1.13195	1.14721
19	36379067	36456193	Pcgf5	S89A vs Wild Type	0.0225408	0.295741	1.15429	1.15429	3705	105.603	9.68023	9.13276	11.3624	10.3533
17	17876471	17883941	Fpr1	S89A vs Wild Type	1	1	1	-1	538	28.4468	1	1	1	1
14	61598226	61605947	Trim13	S89A vs Wild Type	0.294525	0.950659	0.925485	-1.08051	809	30.1881	3.25578	3.32854	3.24613	2.84756
6	72385223	72390704	Vamp8	S89A vs Wild Type	0.00577564	0.136705	0.919984	-1.08698	23409	681.063	40.8098	40.5176	36.599	38.2208
1	73522095	73529791	RP24-392J14.2	S89A vs Wild Type	0.253648	0.910719	0.93247	-1.07242	55.4665	11.5123	1.19079	1.1054	1.04053	1.10059
13	77043088	77135474	Ankrd32	S89A vs Wild Type	0.0528861	0.469679	0.87634	-1.14111	2276	65.2086	8.09216	7.93425	7.04002	7.00457
1	146802965	146806023	A230059L01Rik	S89A vs Wild Type	0.0736995	0.55081	0.884807	-1.13019	375.724	20.1331	1.9391	1.85221	1.65554	1.69904
11	121204433	121222656	Hexdc	S89A vs Wild Type	0.168751	0.784819	1.07586	1.07586	16310.7	410.308	46.0472	44.1562	48.1236	48.9223
10	24773814	24836196	Enpp3	S89A vs Wild Type	0.492165	1	1.06991	1.06991	6180	219.088	2.01059	1.92457	2.1325	2.07774
1	86014403	86015887	RP24-139E15.2	S89A vs Wild Type	0.523249	1	1.1396	1.1396	247.171	16.4256	1.50193	1.50411	1.85303	1.57267
9	65890237	65903267	2810417H13Rik	S89A vs Wild Type	0.0638524	0.515547	0.87663	-1.14073	13471.9	258.466	65.5821	65.7229	59.7779	55.3279
5	143909964	143937310	Pms2	S89A vs Wild Type	0.0882497	0.599235	0.877599	-1.13947	2261.83	60.6583	9.26761	9.19103	7.84341	8.35588
1	151136507	151137781	Gm8941	S89A vs Wild Type	0.947849	1	0.991288	-1.00879	1226.08	52.2169	1	1.01758	1	1
7	13623967	13670808	Sult2a5	S89A vs Wild Type	0.985953	1	1.00419	1.00419	2170.36	84.1759	1	1.01944	1	1.02791
8	70131333	70133740	Nr2c2ap	S89A vs Wild Type	0.162262	0.773119	0.901072	-1.10979	4291.7	105.276	16.4915	16.7344	15.4032	14.5357
8	114439655	115352709	Wwox	S89A vs Wild Type	0.290532	0.947695	1.10248	1.10248	4307.63	114.698	12.9398	12.5168	14.7104	13.355
1	107590006	107610485	Serpinb8	S89A vs Wild Type	0.938464	1	1.01044	1.01044	1340.68	56.0733	1	1.01723	1.01904	1.01925
6	4076899	4086973	Bet1	S89A vs Wild Type	0.856497	1	0.993756	-1.00628	9066	261.581	17.9815	18.1387	18.4783	17.4164
17	53674786	53689334	Sgol1	S89A vs Wild Type	0.395169	1	0.935374	-1.06909	3365	72.2781	17.5664	15.7931	16.2699	14.9337
15	82641945	82642002	Gm27463	S89A vs Wild Type	1	1	1	-1	74.4992	12.5539	1	1	1	1
17	14279506	14404791	Smoc2	S89A vs Wild Type	0.000393003	0.0256303	0.78889	-1.2676	26680	531.624	122.252	128.488	102.831	94.9754
2	32646595	32682670	Eng	S89A vs Wild Type	0.351349	0.989339	1.04096	1.04096	20427.4	713.184	1.07218	1.06849	1.13213	1.09623
2	150749042	150771676	Entpd6	S89A vs Wild Type	0.201205	0.839075	1.06513	1.06513	7827.26	176.971	30.3358	28.0694	31.1605	31.0488
8	70539675	70592859	Ell	S89A vs Wild Type	0.340289	0.980832	1.14294	1.14294	11556	342.194	17.801	19.3201	20.9887	21.4386
12	103817856	103822244	Gm8893	S89A vs Wild Type	0.65214	1	0.964977	-1.03629	9418	333.602	1	1.07259	1	1
14	70552212	70573549	Hr	S89A vs Wild Type	0.0452129	0.434575	0.861282	-1.16106	2197	53.4426	10.8712	10.7422	9.49376	9.12155
9	13807792	13827108	Cep57	S89A vs Wild Type	0.188676	0.820836	0.940638	-1.06311	6702.75	167.387	22.8928	21.8602	22.3322	19.7641
5	52363946	52371406	Sod3	S89A vs Wild Type	0.286638	0.946162	0.919943	-1.08702	10955.4	386.825	1.23462	1.29115	1.18878	1.13478
10	22645011	22704286	Slc2a12	S89A vs Wild Type	0.322235	0.970359	0.953625	-1.04863	106.362	13.5794	1.05938	1.03788	1	1
X	8123301	8132893	Wdr13	S89A vs Wild Type	0.35961	0.996378	1.04217	1.04217	14377.2	358.345	41.7082	41.4107	42.763	43.8609
6	17988940	18030586	Wnt2	S89A vs Wild Type	0.994697	1	1.00163	1.00163	578	29.6549	1.01805	1.01712	1	1.03849
8	110741829	110805925	Il34	S89A vs Wild Type	0.700854	1	0.975442	-1.02518	765.907	36.0581	1.12632	1.11985	1.0755	1.11551
18	59175401	59410447	Chsy3	S89A vs Wild Type	0.777425	1	0.975144	-1.02549	1147	49.2697	1.03609	1.03424	1.01888	1
18	61045150	61085062	Pdgfrb	S89A vs Wild Type	0.716742	1	1.04802	1.04802	2452	88.0416	2.73244	2.83201	2.86863	2.96303
2	129016952	129021757	Gm14027	S89A vs Wild Type	0.0169045	0.252396	1.14423	1.14423	207.188	14.4829	1.66982	1.6183	1.79398	1.96838
9	58287723	58313213	Loxl1	S89A vs Wild Type	1	1	1	-1	598	30.6193	1	1	1	1
11	120784272	120789103	Gps1	S89A vs Wild Type	0.143184	0.737246	0.944531	-1.05873	21229.9	545.475	56.4017	58.8875	55.6432	53.2511
14	52294668	52305129	Mettl3	S89A vs Wild Type	0.274085	0.932353	0.939587	-1.0643	4798.29	126.39	15.1396	15.337	14.5467	14.0887
8	13200720	13207715	RP23-185G9.3	S89A vs Wild Type	0.920406	1	0.991326	-1.00875	798	32.4245	2.29933	2.52382	2.45338	2.32793
8	46617449	46638707	Casp3	S89A vs Wild Type	0.0135939	0.226543	0.790628	-1.26482	5676	153.18	17.7288	17.0087	14.59	12.8744
11	117420637	117421718	Gm8624	S89A vs Wild Type	0.00384472	0.109033	1.20923	1.20923	351.82	17.7629	2.03394	2.04534	2.42228	2.51048
10	82748701	82764145	Nfyb	S89A vs Wild Type	0.848812	1	1.01802	1.01802	9562.02	262.05	22.2585	22.7445	22.9895	22.8243
15	25984366	25998483	Zfp622	S89A vs Wild Type	0.627812	1	0.976039	-1.02455	14203	362.351	38.9873	41.2529	37.7875	40.5301
19	53379214	53390574	Smndc1	S89A vs Wild Type	0.785337	1	0.98938	-1.01073	9697.6	244.168	29.0258	29.8157	29.2337	28.9828
3	81982290	82021234	Asic5	S89A vs Wild Type	0.907857	1	1.01906	1.01906	1129	49.1026	1	1	1.01888	1.01925
X	7657260	7668187	Prickle3	S89A vs Wild Type	0.206554	0.848064	1.10173	1.10173	2584.75	70.3951	8.54485	8.83074	9.01661	10.1266
5	148995651	149015814	Gm15411	S89A vs Wild Type	0.731553	1	1.04032	1.04032	136.349	14.4792	1.01805	1.05136	1.05663	1.09623
12	113258768	113260237	Igha	S89A vs Wild Type	1	1	1	-1	2706	103.346	1	1	1	1
5	91074617	91093650	Ereg	S89A vs Wild Type	0.0258129	0.320171	1.23333	1.23333	5897	119.506	24.6766	25.0045	29.5768	31.6965
4	138775735	138782047	Pla2g2d	S89A vs Wild Type	0.112053	0.662411	0.913722	-1.09442	170.321	13.4493	1.74897	1.75562	1.69088	1.51134
19	4625841	4698669	Gm960	S89A vs Wild Type	0.846979	1	0.989043	-1.01108	88	12.7607	1.05414	1.10273	1.0755	1.05774
18	31759824	31784072	Ammecr1l	S89A vs Wild Type	0.127867	0.703669	1.06904	1.06904	24540.5	718.121	38.2672	38.5717	40.6801	41.4637
5	21186267	21291702	Gsap	S89A vs Wild Type	0.451942	1	0.87731	-1.13985	4891	176.529	1.75794	1.56501	1.43413	1.48114
7	4481520	4501681	Ppp1r12c	S89A vs Wild Type	0.840389	1	0.989601	-1.01051	14088	370.075	35.0352	37.8629	35.8245	36.3154
3	109340653	109685699	Vav3	S89A vs Wild Type	0.00127037	0.0541784	0.719392	-1.39006	5558	115.109	30.8304	27.6241	20.5169	21.5348
13	55445334	55460926	Grk6	S89A vs Wild Type	0.0582023	0.490463	1.07371	1.07371	16011.6	370.717	52.7394	53.393	57.9499	56.0058
13	4228700	4248682	Akr1c19	S89A vs Wild Type	0.266959	0.925917	0.77728	-1.28654	15000	463.145	21.6266	21.0835	16.6474	16.5503
13	113209659	113218099	Esm1	S89A vs Wild Type	0.987848	1	0.99151	-1.00856	913.573	41.5957	1	1.01713	1	1
15	100334929	100340342	Mettl7a3	S89A vs Wild Type	0.992526	1	0.999257	-1.00074	105.954	12.4499	1.2985	1.3743	1.36367	1.30714
4	62088288	62090525	Gm12909	S89A vs Wild Type	0.957308	1	0.991512	-1.00856	463	25.7368	1	1.01712	1	1
2	107595630	107600540	Gm9864	S89A vs Wild Type	0.165984	0.7791	0.703822	-1.42081	6074.36	185.2	12.9103	11.2045	7.50797	9.46456
6	87429002	87434513	Bmp10	S89A vs Wild Type	1	1	1	-1	354	22.1638	1	1	1	1
7	127785608	127803803	Hsd3b7	S89A vs Wild Type	0.370124	1	1.11923	1.11923	66554.1	2222.16	21.7924	22.8078	26.074	23.8438
11	22858931	22861265	9130230N09Rik	S89A vs Wild Type	0.768426	1	0.975267	-1.02536	175	15.4234	1.09023	1.27395	1.11325	1.19245
10	41519414	41531049	Cd164	S89A vs Wild Type	0.498817	1	1.04551	1.04551	97373.6	2719.68	179.55	177.969	188.262	185.527
11	87568903	87590540	2015-09-04	S89A vs Wild Type	0.253092	0.910226	0.949493	-1.05319	2169	84.3229	1.09026	1.13697	1.03775	1.07699
17	69383050	69390751	Zbtb14	S89A vs Wild Type	0.0332628	0.367536	0.918022	-1.0893	6032.98	172.949	14.2094	14.1494	12.9479	13.0861
10	128510248	128525860	Esyt1	S89A vs Wild Type	0.130493	0.709808	0.89644	-1.11552	7963.92	210.722	23.2955	22.3943	20.6346	20.3235
7	105480607	105482198	Prkcdbp	S89A vs Wild Type	0.168862	0.784819	0.893191	-1.11958	236	17.5584	1.14437	1.30819	1.09438	1.09623
16	36071660	36092119	Ccdc58	S89A vs Wild Type	0.185714	0.816482	1.05167	1.05167	9159.01	230.959	26.7881	27.3502	28.9918	27.9436
14	120478461	120507195	Rap2a	S89A vs Wild Type	0.0244654	0.311255	1.16054	1.16054	10163.5	266.913	25.3118	25.5597	30.1902	28.8481
10	82859206	82897725	Txnrd1	S89A vs Wild Type	0.000204214	0.0161957	1.15867	1.15867	80977	1946.37	223.889	226.697	259.248	262.834
7	100159277	100161366	Lipt2	S89A vs Wild Type	0.00346123	0.103096	0.828019	-1.2077	1991	61.4487	6.30559	6.39331	5.47339	5.04154
10	61680310	61693296	Sar1a	S89A vs Wild Type	0.241345	0.897909	0.952044	-1.05037	33393	939.872	64.7753	64.2644	63.2877	59.5638
11	86498871	86544806	Rps6kb1	S89A vs Wild Type	0.343393	0.982751	0.940419	-1.06336	12670	334.738	34.8674	31.8041	31.689	31.0101
7	26835305	26843549	Cyp2a5	S89A vs Wild Type	0.594822	1	1.10591	1.10591	391870	13517.8	2.03437	1.88313	2.2443	2.08812
9	110117703	110119917	Gm10615	S89A vs Wild Type	0.726934	1	1.02249	1.02249	124.358	14.023	1.05414	1.05136	1.05663	1.09623
2	12924041	13003454	Pter	S89A vs Wild Type	0.0112341	0.203167	1.11381	1.11381	12572	414.461	8.25458	8.51639	9.15402	9.52573
4	117019402	117087307	Eif2b3	S89A vs Wild Type	0.0901223	0.603487	0.873406	-1.14494	3416	97.2585	10.2938	9.97174	10.0411	7.65892
15	101996711	102004343	Krt8	S89A vs Wild Type	0.750368	1	0.991459	-1.00861	490610	9487.17	2055.65	2160.33	2048.89	2131.08
17	35394126	35397801	H2-Q5	S89A vs Wild Type	0.515394	1	1.05844	1.05844	1881.5	70.0306	2.18979	2.21277	2.39133	2.26852
6	88193891	88207031	Gata2	S89A vs Wild Type	0.995203	1	1.00059	1.00059	252	18.6539	1.01805	1	1	1.01925
9	107340602	107352423	6430571L13Rik	S89A vs Wild Type	0.670965	1	1.04126	1.04126	195.907	16.4665	1.10959	1.03469	1.07651	1.15625
14	54686171	54690743	1700123O20Rik	S89A vs Wild Type	0.725794	1	0.984213	-1.01604	7494.31	206.673	18.2136	18.6741	18.5554	17.75
6	86675221	86684523	Snrnp27	S89A vs Wild Type	0.608092	1	0.97478	-1.02587	6053.99	155.631	18.8115	19.0974	18.4972	18.4556
5	30950066	30955092	Abhd1	S89A vs Wild Type	0.790284	1	1.0304	1.0304	848.307	33.6418	2.70978	2.39694	2.34496	2.91701
11	7063489	7178507	Adcy1	S89A vs Wild Type	0.932043	1	0.982486	-1.01783	401.005	20.0643	2.20913	1.94169	2.00038	2.07774
6	112273758	112330426	Lmcd1	S89A vs Wild Type	0.0837474	0.582702	1.1619	1.1619	206	15.7982	1.21655	1.32531	1.453	1.50038
16	77236317	77691404	2810055G20Rik	S89A vs Wild Type	0.807679	1	0.976314	-1.02426	297.517	18.922	1.47715	1.31472	1.29598	1.42975
2	154335380	154373011	Cdk5rap1	S89A vs Wild Type	0.0425745	0.420349	1.14692	1.14692	3192.88	91.7172	8.37933	8.52816	9.61565	9.77588
16	96145407	96157853	Wrb	S89A vs Wild Type	0.519338	1	0.929834	-1.07546	2099.35	59.9499	7.2834	7.75899	7.09768	6.88925
5	139706693	139736337	Micall2	S89A vs Wild Type	0.00305818	0.0958112	1.22471	1.22471	9619.17	194.899	38.2838	38.6673	46.13	48.1129
3	126921606	127499260	Ank2	S89A vs Wild Type	0.32137	0.969934	1.10634	1.10634	604.13	29.8795	1.19273	1.22242	1.31287	1.35911
7	119895861	119916757	Lyrm1	S89A vs Wild Type	0.141968	0.733994	1.14864	1.14864	1022	36.5176	3.02118	3.46551	3.71801	3.73285
9	111118111	111225669	Lrrfip2	S89A vs Wild Type	0.614441	1	1.04046	1.04046	16108.1	405.688	44.275	45.8928	45.376	48.44
18	80206795	80223534	Txnl4a	S89A vs Wild Type	0.896312	1	0.989119	-1.011	6100.98	150.739	20.1268	21.3966	20.0529	21.0187
11	100415697	100424825	Fkbp10	S89A vs Wild Type	0.927085	1	0.996062	-1.00395	369.828	22.5994	1.01805	1.05136	1.01888	1.04239
5	37289098	37336895	Evc	S89A vs Wild Type	0.867391	1	1.03199	1.03199	1423.05	58.8367	1.07223	1.05143	1.05672	1.13487
4	62147932	62150864	Mup21	S89A vs Wild Type	1	1	1	-1	672.498	33.1314	1	1	1	1
3	159495433	159529956	Depdc1a	S89A vs Wild Type	0.0115109	0.205199	0.883865	-1.13139	1611	39.7579	9.1569	8.34519	7.98377	7.48571
2	145902099	145916426	Naa20	S89A vs Wild Type	0.109104	0.654053	0.948743	-1.05403	7466.78	185.16	25.6691	23.9258	23.6312	23.4217
6	13867735	13871519	2610001J05Rik	S89A vs Wild Type	0.183658	0.812862	0.944641	-1.0586	4769	134.566	12.3872	12.6427	12.1362	11.508
5	30666777	30674828	Cenpa	S89A vs Wild Type	0.636678	1	0.968965	-1.03203	10875	224.212	46.4945	47.5194	45.6395	45.4568
18	68260187	68300334	Fam210a	S89A vs Wild Type	0.507663	1	1.03938	1.03938	28188	825.738	45.2674	42.9137	45.6962	45.9572
10	40223246	40247037	Rpf2	S89A vs Wild Type	0.0148915	0.237316	0.901009	-1.10987	4311	109.164	15.7076	15.5876	14.5146	13.6827
5	137993047	137993425	Gm4963	S89A vs Wild Type	0.176023	0.799057	1.06772	1.06772	335.166	21.0885	1.11029	1.08662	1.22885	1.11684
9	21411837	21420278	Qtrt1	S89A vs Wild Type	0.486552	1	0.945709	-1.05741	3717	85.5268	15.5633	16.8889	14.9675	15.7228
10	40033535	40142255	Slc16a10	S89A vs Wild Type	0.725296	1	1.05299	1.05299	43529	1463.57	13.0368	14.4405	14.2692	14.6643
1	57377620	57385424	1700066M21Rik	S89A vs Wild Type	0.676098	1	0.95608	-1.04594	4241	139.211	6.07098	5.50298	5.85089	5.21475
8	26119368	26143872	Rnf170	S89A vs Wild Type	0.200721	0.838778	0.945505	-1.05764	7294.68	219.082	13.0368	13.105	12.3816	12.3355
3	95323525	95357203	Setdb1	S89A vs Wild Type	0.433445	1	1.02352	1.02352	14405.1	366.608	39.901	39.9752	40.49	41.265
2	103566310	103718424	Abtb2	S89A vs Wild Type	0.232409	0.888235	0.882299	-1.1334	2620	89.0218	4.39269	4.54417	4.15213	3.73285
6	124815019	124829485	Usp5	S89A vs Wild Type	0.126405	0.699618	0.943228	-1.06019	24736.1	638.565	64.8658	66.7481	62.2688	61.8731
17	29461896	29491926	Gm26885	S89A vs Wild Type	0.183306	0.812491	0.952197	-1.0502	124.477	13.1911	1.32844	1.3512	1.25336	1.29819
8	71988482	72009627	Cyp4f18	S89A vs Wild Type	0.892958	1	1.01054	1.01054	156.686	15.3338	1.01805	1.01712	1.05663	1
1	194619829	194816870	Plxna2	S89A vs Wild Type	0.990891	1	1.00216	1.00216	10462.7	276.91	29.0737	25.4828	26.3349	28.3396
15	44375227	44428308	Nudcd1	S89A vs Wild Type	0.961889	1	0.998614	-1.00139	6683.97	171.207	21.0497	20.0193	19.6508	21.3613
4	42979963	43000508	Vcp	S89A vs Wild Type	0.154993	0.760643	0.917291	-1.09017	127819	3460.87	274.853	283.577	259.947	252.296
3	95160457	95174025	Sema6c	S89A vs Wild Type	0.214147	0.860346	0.858043	-1.16544	781.261	33.2351	1.98201	2.31797	2.04155	1.64802
8	71456700	71463658	Abhd8	S89A vs Wild Type	0.34726	0.986215	0.922353	-1.08418	2318	64.3855	7.87561	9.11565	7.47414	8.19779
10	127078907	127093170	Agap2	S89A vs Wild Type	0.882498	1	1.0372	1.0372	428.249	24.3531	1.11743	1.06864	1.13248	1.1349
5	15934691	16374512	Cacna2d1	S89A vs Wild Type	0.762007	1	0.969794	-1.03115	625	26.4109	2.40761	2.54095	2.52888	2.2702
3	110246109	110250999	Prmt6	S89A vs Wild Type	0.542192	1	0.949658	-1.05301	3645	100.13	10.6547	11.838	10.8339	10.5265
8	35587798	35679450	Mfhas1	S89A vs Wild Type	0.432363	1	1.06951	1.06951	7664.61	246.057	8.86116	8.27092	9.43444	8.88841
5	127878531	127882377	Gm17131	S89A vs Wild Type	0.428638	1	1.12	1.12	26601.2	750.168	50.9962	43.4416	51.3113	54.4594
17	28331671	28350806	Tead3	S89A vs Wild Type	0.16289	0.773848	1.07979	1.07979	7916.15	193.077	25.2678	25.636	27.3249	27.6405
5	105876565	105915819	Zfp326	S89A vs Wild Type	0.0518879	0.46389	0.832248	-1.20156	5038.13	137.251	16.6822	13.8754	13.2499	12.1816
8	84661331	84662853	Ier2	S89A vs Wild Type	0.725846	1	1.03718	1.03718	24314	523.428	86.4308	95.7853	93.0347	95.9569
5	101765130	101823859	Cds1	S89A vs Wild Type	0.00777896	0.164183	1.23544	1.23544	29781	559.324	122.398	122.871	146.336	156.678
6	116018618	116193487	Tmcc1	S89A vs Wild Type	0.633642	1	0.930466	-1.07473	9548.1	288.572	15.5813	15.4506	14.3446	14.5296
4	40736542	40757924	Smu1	S89A vs Wild Type	0.0319902	0.361989	0.910072	-1.09881	20743.2	523.581	59.528	60.6367	55.1663	54.1921
1	40429570	40465416	Il1rl1	S89A vs Wild Type	0.418942	1	1.04335	1.04335	79.0991	11.7909	1.29094	1.19253	1.2704	1.32072
X	143802231	143827415	Capn6	S89A vs Wild Type	0.745675	1	0.974888	-1.02576	358.955	22.3402	1	1.05152	1	1
2	175086501	175089919	Gm14387	S89A vs Wild Type	0.59368	1	1.18339	1.18339	2113.84	78.8496	1.78728	1.82723	2.02042	2.25694
11	77880615	77894097	Pipox	S89A vs Wild Type	0.172921	0.7927	1.16113	1.16113	57774.1	1954.55	13.0007	12.8653	15.0808	14.9529
11	75745072	75761196	Gm26836	S89A vs Wild Type	0.826913	1	0.992817	-1.00724	62.0044	11.3737	1.18046	1.25682	1.18883	1.23095
11	119077573	119081866	Gm26508	S89A vs Wild Type	0.82585	1	1.04379	1.04379	697.88	28.7292	2.49929	2.4189	2.63459	2.49896
11	73304992	73329597	Aspa	S89A vs Wild Type	0.941155	1	1.00147	1.00147	3516.75	125.369	3.03922	2.40397	2.64213	2.80907
8	41340197	41374774	Asah1	S89A vs Wild Type	0.983166	1	0.998433	-1.00157	24383	618.377	67.3742	65.3602	67.4586	65.0677
6	48593883	48599083	Repin1	S89A vs Wild Type	0.664635	1	1.02553	1.02553	11353.9	356.978	12.73	13.9439	14.288	13.0669
5	30814641	30866107	Mapre3	S89A vs Wild Type	0.000197205	0.015912	1.27974	1.27974	8261	273.9	5.43937	6.54739	7.71952	7.62042
9	121981606	121996027	Pomgnt2	S89A vs Wild Type	0.268568	0.927592	1.08683	1.08683	2405	67.1171	7.73124	8.19108	8.60664	8.69817
9	56917200	56928372	Snx33	S89A vs Wild Type	0.439368	1	0.930387	-1.07482	4684	150.632	7.46054	6.87271	6.88901	6.44646
19	3708333	3717882	1810055G02Rik	S89A vs Wild Type	0.846804	1	0.94624	-1.05681	14035	463.174	9.86069	9.33823	8.81427	9.35251
1	74391509	74397286	Ctdsp1	S89A vs Wild Type	0.602391	1	1.02022	1.02022	54718	1600.36	81.4829	84.6571	84.6697	84.8296
6	50110241	50198599	Mpp6	S89A vs Wild Type	0.448303	1	0.963751	-1.03761	18434	548.637	28.6288	27.9667	28.2555	26.2885
4	131921771	131923141	Tmem200b	S89A vs Wild Type	0.783578	1	0.985407	-1.01481	568	29.3534	1.03609	1.05136	1.03775	1.01925
17	47686739	47694456	Gm21981	S89A vs Wild Type	0.889272	1	1.0131	1.0131	335.861	18.8263	1.90792	1.5968	1.68575	1.86487
2	162931528	162937122	Srsf6	S89A vs Wild Type	0.257377	0.914261	0.910123	-1.09875	50810.9	1245.25	151.034	153.691	144.504	132.833
6	39381175	39390381	Rab19	S89A vs Wild Type	0.0428489	0.421176	0.853523	-1.17162	540	20.7232	3.32796	3.56824	3.03851	2.84756
2	31152316	31219549	Gpr107	S89A vs Wild Type	0.0217452	0.289515	1.12471	1.12471	12920.3	332.85	34.3468	33.0424	37.4335	38.3595
6	112619850	112696687	Rad18	S89A vs Wild Type	0.0600515	0.50052	0.875068	-1.14277	2484.98	60.1431	12.0082	11.3757	10.4942	9.96836
12	54670340	54695898	Eapp	S89A vs Wild Type	0.264708	0.922475	1.05765	1.05765	9353.45	255.747	21.99	22.1048	23.7183	22.9188
12	87772425	87775756	Gm21319	S89A vs Wild Type	0.362616	0.999568	1.05214	1.05214	46.156	11.1117	1.09398	1.12344	1.23198	1.10104
7	90468194	90476002	Tmem126b	S89A vs Wild Type	0.854545	1	1.00706	1.00706	4855.33	157.504	6.57494	6.4722	6.62881	6.51042
X	94636069	94643245	Gspt2	S89A vs Wild Type	0.594971	1	0.956777	-1.04518	249	18.2203	1.18046	1.06849	1.11325	1.03849
2	158353700	158361581	9430008C03Rik	S89A vs Wild Type	0.559349	1	1.03459	1.03459	8841.59	207.293	31.1109	30.4848	32.3783	31.3479
12	58953095	58968012	Gm17529	S89A vs Wild Type	0.965858	1	0.994608	-1.00542	218.872	16.5649	1.31579	1.2596	1.33255	1.22896
2	166073089	166155664	Sulf2	S89A vs Wild Type	0.0488985	0.452892	1.333	1.333	16217.4	404.665	41.8513	40.9261	52.7118	57.6304
5	120511168	120534025	Slc8b1	S89A vs Wild Type	0.41732	1	0.856994	-1.16687	19343.6	642.45	11.0852	11.688	9.33476	10.1818
2	73341506	73386573	Gpr155	S89A vs Wild Type	0.623197	1	1.08153	1.08153	6562.71	232.532	1.9384	2.01025	2.0389	2.23171
6	86438374	86473501	C87436	S89A vs Wild Type	0.009182	0.18205	0.889651	-1.12404	4434.18	135.716	9.06664	9.06128	8.13477	7.99276
3	103058339	103067915	Nras	S89A vs Wild Type	0.892795	1	0.994115	-1.00592	12760.1	314.992	39.3771	38.8082	39.0449	38.6803
6	140622449	140678473	Aebp2	S89A vs Wild Type	0.887404	1	1.00637	1.00637	15413	386.384	43.6433	45.2764	45.3189	44.1674
17	46432185	46438478	Slc22a7	S89A vs Wild Type	0.981136	1	1.01103	1.01103	3732	138.741	1.03609	1.01712	1.05663	1.01925
1	74542888	74567795	Plcd4	S89A vs Wild Type	0.0184414	0.262711	1.08244	1.08244	173.293	14.2281	1.45164	1.42614	1.52054	1.59449
1	136696211	136726143	Gm16880	S89A vs Wild Type	1	1	1	-1	58	11.9989	1	1	1	1
15	103313895	103340087	Zfp385a	S89A vs Wild Type	0.352519	0.990687	0.912286	-1.09615	3255	109.407	4.57315	4.88661	4.43526	4.19474
6	113334124	113343985	Camk1	S89A vs Wild Type	0.051012	0.461046	1.11054	1.11054	6093.83	160.087	16.9979	17.0504	19.0966	18.7153
19	55069734	55099452	Gpam	S89A vs Wild Type	0.36568	1	1.1466	1.1466	42315	1322.64	41.3513	36.9383	42.7894	46.9773
4	122122847	122123073	Gm12896	S89A vs Wild Type	2.3737e-08	1.31777e-05	0.654389	-1.52814	5209.64	148.855	14.3052	15.1059	9.74457	9.50174
11	50255634	50292312	Maml1	S89A vs Wild Type	0.106583	0.64851	1.11236	1.11236	8964.01	245.63	20.7607	20.553	22.6306	23.3249
12	4196004	4234295	Cenpo	S89A vs Wild Type	0.26049	0.918451	0.93187	-1.07311	2251.42	61.8369	8.61582	8.4423	8.11359	7.78236
16	14299244	14317376	Fopnl	S89A vs Wild Type	0.672388	1	1.03685	1.03685	7562.57	191.036	22.5182	23.6442	23.0308	24.8328
18	15389394	15403685	Aqp4	S89A vs Wild Type	0.953331	1	1.00479	1.00479	11942	237.756	55.6439	50.1904	53.3594	52.9819
8	117791645	117801930	Mphosph6	S89A vs Wild Type	0.974042	1	1.0024	1.0024	3587.81	80.7418	15.4731	16.3923	15.7379	16.2039
5	100840797	100847168	4930458D05Rik	S89A vs Wild Type	0.368552	1	1.13416	1.13416	640.095	26.7685	2.3378	2.36845	2.82081	2.51685
11	5788488	5800963	Dbnl	S89A vs Wild Type	0.308332	0.960422	1.06513	1.06513	25054.8	538.318	91.1582	94.4477	97.6574	100.037
17	30592866	30612660	Glo1	S89A vs Wild Type	0.835152	1	1.02277	1.02277	62472.9	1863.03	84.7452	83.6118	87.6219	84.5683
10	25527943	25536268	Smlr1	S89A vs Wild Type	0.142617	0.735685	1.28752	1.28752	3791.63	134.07	2.51629	2.42127	2.60454	3.75268
14	32028989	32062198	Galnt15	S89A vs Wild Type	0.983199	1	0.992172	-1.00789	1468.31	60.6193	1	1.03484	1.01891	1
5	37338499	37425056	Evc2	S89A vs Wild Type	0.958953	1	1.00995	1.00995	1053	46.3711	1.01805	1	1.01888	1.01925
6	108213118	108551110	Itpr1	S89A vs Wild Type	0.829765	1	0.957247	-1.04466	19544	629.612	16.8085	16.3238	15.6659	16.0499
7	66390892	66427518	Aldh1a3	S89A vs Wild Type	0.209384	0.852954	0.818544	-1.22168	792.501	28.7769	3.89432	3.54216	3.59158	2.49551
X	53344598	53370503	Mospd1	S89A vs Wild Type	0.0254459	0.318378	0.892943	-1.11989	3872	112.616	10.4382	9.85188	9.34275	8.77513
18	60376029	60392628	Iigp1	S89A vs Wild Type	0.250538	0.907713	1.07392	1.07392	63631.3	2190.65	1.0771	1.14496	1.20252	1.18378
12	113098278	113137207	Mta1	S89A vs Wild Type	0.885015	1	1.00949	1.00949	14271	385.497	32.3825	34.6271	36.3533	31.2923
6	113067428	113077334	Gt(ROSA)26Sor	S89A vs Wild Type	0.761269	1	1.04189	1.04189	1284.09	42.6088	4.28069	4.08808	4.29087	4.42849
5	47983155	48306283	Slit2	S89A vs Wild Type	0.0712723	0.543592	0.889813	-1.12383	2272	52.2075	12.1165	11.4956	10.0411	10.9691
4	58042442	58206860	Svep1	S89A vs Wild Type	0.546594	1	1.04947	1.04947	251.617	18.5945	1	1	1.04091	1.05804
9	26974135	26999567	Acad8	S89A vs Wild Type	0.752853	1	1.02106	1.02106	17247	529.683	21.3741	22.0253	22.9517	21.3616
11	76179671	76214828	Fam57a	S89A vs Wild Type	0.458197	1	0.949834	-1.05282	8651.7	180.488	38.0455	37.873	36.2823	35.8277
2	165503787	165519918	Slc2a10	S89A vs Wild Type	0.00897138	0.179997	0.763177	-1.31031	570.069	21.1047	3.99879	3.67372	2.87134	2.98414
7	110800432	110844458	Rnf141	S89A vs Wild Type	0.0505058	0.459345	1.12446	1.12446	22769.7	595.584	55.775	52.4544	58.9272	62.7728
M	10167	11545	mt-Nd4	S89A vs Wild Type	0.028111	0.334412	0.890624	-1.12281	1629860	51818.4	1365.29	1224.31	1157.83	1148.53
11	86936425	86993708	Ypel2	S89A vs Wild Type	0.00495986	0.123631	1.20433	1.20433	3819.28	103.187	10.854	10.8449	13.0612	13.0715
8	84908560	84922916	Dnase2a	S89A vs Wild Type	0.0556933	0.479773	0.911228	-1.09742	5946.93	178.285	11.7938	11.8054	10.6486	10.8556
11	67052670	67067071	Sco1	S89A vs Wild Type	0.182122	0.81152	1.06534	1.06534	6054.65	162.121	16.8492	16.1021	17.078	18.0264
6	100228566	100287442	Rybp	S89A vs Wild Type	0.240624	0.896865	0.953637	-1.04862	12189.4	300.44	37.9066	38.8217	36.3905	36.7805
14	99046427	99074538	Bora	S89A vs Wild Type	0.633578	1	1.04005	1.04005	5479	114.148	23.9728	24.936	26.3303	24.5372
19	3851773	3894370	Chka	S89A vs Wild Type	0.529643	1	1.08258	1.08258	15750.1	360.754	52.6619	53.7218	58.3254	56.8436
13	47043499	47084614	Kdm1b	S89A vs Wild Type	0.366601	1	0.952492	-1.04988	8415	245.912	17.2776	15.8445	15.364	16.1846
10	42860370	42960781	Scml4	S89A vs Wild Type	0.757771	1	0.977805	-1.0227	8450.81	165.215	40.261	39.4335	38.8129	39.1128
1	120067377	120074075	Tmem37	S89A vs Wild Type	0.808901	1	0.973597	-1.02712	9985	343.474	4.06786	4.09901	3.71801	4.23323
4	62525369	62547994	4933430I17Rik	S89A vs Wild Type	0.939249	1	1.00282	1.00282	71	11.4771	1.30679	1.2397	1.2265	1.32717
11	83942062	83963089	Ddx52	S89A vs Wild Type	0.00989503	0.189996	0.906102	-1.10363	9134	243.582	24.9473	24.9532	23.1027	22.1123
2	69722545	69754013	Ppig	S89A vs Wild Type	0.130788	0.71061	0.953139	-1.04917	14811.1	367.476	46.1041	44.2133	44.1881	41.8969
11	65688243	65788298	Map2k4	S89A vs Wild Type	0.792713	1	0.991954	-1.00811	17047.9	467.878	38.0834	37.2205	37.9405	36.7575
7	28041707	28050102	Psmc4	S89A vs Wild Type	0.0800821	0.571525	0.916597	-1.09099	23111	613.846	56.4741	58.1183	54.1895	50.8454
4	49584506	49597877	Tmem246	S89A vs Wild Type	0.303748	0.958385	1.03004	1.03004	5843	119.52	26.3369	26.8194	27.4251	27.3278
17	36954356	36958560	Znrd1	S89A vs Wild Type	0.442414	1	0.942275	-1.06126	3525	98.1741	10.2396	11.1017	9.8524	10.257
5	147016655	147076587	Lnx2	S89A vs Wild Type	0.844958	1	0.979808	-1.02061	6868.61	180.078	20.3745	19.6968	19.4787	19.7835
2	165393760	165400406	Ocstamp	S89A vs Wild Type	0.21284	0.858294	1.17019	1.17019	226.596	17.2175	1.0897	1.09176	1.20564	1.34708
12	40005447	40038026	Arl4a	S89A vs Wild Type	0.656164	1	0.928867	-1.07658	12757.9	323.025	37.1044	38.9293	35.4465	35.1787
5	145114215	145130706	Arpc1b	S89A vs Wild Type	0.105002	0.644417	1.06275	1.06275	79607.2	1639.08	298.801	314.12	326.35	325.035
4	138338424	138367993	Cda	S89A vs Wild Type	0.287107	0.946717	1.26172	1.26172	6250	158.103	18.2521	17.7449	20.6113	24.8067
3	96727611	96791156	Rnf115	S89A vs Wild Type	0.858245	1	0.992405	-1.00765	11622	328.662	24.4962	23.6861	23.9143	23.9021
6	145746748	145821080	Rassf8	S89A vs Wild Type	0.862991	1	0.987827	-1.01232	7445.98	265.067	1.32483	1.2397	1.28313	1.25019
X	169037674	169106537	Gm15261	S89A vs Wild Type	0.965085	1	1.00265	1.00265	118.007	13.9301	1.01805	1.03425	1	1.05774
10	23785347	23785476	Snora33	S89A vs Wild Type	0.000899678	0.043374	0.87846	-1.13836	65.5	11.3344	1.32483	1.34243	1.16988	1.17321
11	115406586	115408315	Ict1os	S89A vs Wild Type	0.411674	1	0.954586	-1.04757	57.3398	11.5223	1.23495	1.07383	1.08588	1.11806
4	155491361	155559270	Gnb1	S89A vs Wild Type	5.67176e-05	0.00657637	1.09312	1.09312	82032.9	1757.42	288.503	297.958	319.489	321.584
5	145283343	145291470	Zscan25	S89A vs Wild Type	0.229336	0.883584	0.915532	-1.09226	2371.55	71.3446	6.72106	7.31597	6.40926	6.44208
8	122454206	122460693	Snai3	S89A vs Wild Type	0.890916	1	0.92143	-1.08527	1053	40.4753	2.87681	2.7464	2.661	2.52039
17	34028267	34031691	Slc39a7	S89A vs Wild Type	0.560089	1	1.0254	1.0254	37661.7	957.196	97.668	99.3586	99.5805	102.451
6	120666369	120771191	Cecr2	S89A vs Wild Type	0.858692	1	1.01196	1.01196	3658.58	134.671	1.22482	1.38096	1.302	1.33494
2	104754795	104816697	Qser1	S89A vs Wild Type	0.522459	1	0.96652	-1.03464	12044	318.571	32.3824	30.6033	32.125	28.7519
11	116021912	116027963	H3f3b	S89A vs Wild Type	0.404375	1	0.959352	-1.04237	114015	2498.69	408.202	422.676	406.442	390.663
5	134148054	134176775	Wbscr16	S89A vs Wild Type	0.904801	1	0.995587	-1.00443	9228	246.236	23.7022	24.4737	24.2729	23.6904
1	135146824	135156270	Arl8a	S89A vs Wild Type	0.000174311	0.0145153	1.21565	1.21565	7370.99	191.126	19.3168	19.8337	23.5181	24.0751
8	70699538	70700081	Gm11175	S89A vs Wild Type	0.220702	0.8702	1.15809	1.15809	19146.3	423.896	58.6897	72.7156	72.182	79.9977
2	128818118	128854262	Tmem87b	S89A vs Wild Type	0.0286198	0.338049	1.11513	1.11513	16322.4	444.83	35.5053	34.8668	37.7507	40.723
6	85431989	85446436	Smyd5	S89A vs Wild Type	0.0718704	0.54415	0.909262	-1.09979	6722	173.97	21.2659	20.57	19.0068	19.0329
10	111164802	111297248	Osbpl8	S89A vs Wild Type	0.655946	1	1.0822	1.0822	9999.73	309.659	12.7395	12.525	13.2284	14.113
X	36598206	36606080	Pgrmc1	S89A vs Wild Type	0.210943	0.85409	1.14462	1.14462	232485	7744.51	71.7231	74.212	81.8796	85.1602
9	44326845	44333601	Dpagt1	S89A vs Wild Type	0.265401	0.923525	0.932738	-1.07211	11474	310.077	28.6648	28.3432	26.5002	26.6734
1	86064387	86139152	Psmd1	S89A vs Wild Type	0.293122	0.950579	0.918942	-1.08821	36137.5	978.414	82.3658	80.6047	76.5188	73.2416
14	33377898	33447159	Mapk8	S89A vs Wild Type	0.42107	1	1.03385	1.03385	9985	265.878	26.0843	24.8846	25.4243	27.2701
18	61799395	61911853	Ablim3	S89A vs Wild Type	0.826402	1	1.05775	1.05775	4617	168.833	1	1.01712	1.05663	1.07698
8	35465265	35495534	Eri1	S89A vs Wild Type	0.00664465	0.149362	0.877303	-1.13986	8678	206.68	31.1372	32.0929	28.0479	27.424
10	79927043	79955019	Arid3a	S89A vs Wild Type	0.0549511	0.477368	1.21831	1.21831	874.662	29.73	3.67084	3.48406	4.18988	4.52698
11	62604884	62648524	Lrrc75a	S89A vs Wild Type	0.307291	0.960374	1.09982	1.09982	4890.32	102.369	20.8124	22.2086	23.686	23.6295
2	31950260	31973443	Aif1l	S89A vs Wild Type	0.886962	1	1.0065	1.0065	131	13.4109	1.25265	1.35955	1.302	1.32717
9	22276748	22307639	Zfp810	S89A vs Wild Type	0.208049	0.851152	0.937514	-1.06665	1906.19	53.8862	7.62296	7.12954	7.15327	6.6774
2	4717831	4802143	Bend7	S89A vs Wild Type	0.747752	1	1.02062	1.02062	3879	126.123	5.5296	6.11937	6.05851	5.8306
5	110653451	110660497	Ddx51	S89A vs Wild Type	0.147298	0.744005	0.929052	-1.07637	5047	138.705	14.4264	14.0124	13.8162	12.605
5	88583574	88642672	Rufy3	S89A vs Wild Type	0.635134	1	1.04484	1.04484	5106.11	158.543	8.90996	8.08742	9.07337	8.6861
16	87354185	87368743	N6amt1	S89A vs Wild Type	0.763572	1	1.02337	1.02337	3010.49	93.4052	6.71875	6.55277	6.52271	7.05895
2	103721256	103761271	Nat10	S89A vs Wild Type	0.108865	0.653691	0.939102	-1.06485	11577	281.476	38.1757	37.8628	36.8246	34.5833
19	6530711	6532012	Gm14964	S89A vs Wild Type	0.943481	1	1.00341	1.00341	86.6048	12.9103	1	1.03082	1.03775	1
11	115187487	115247024	Tmem104	S89A vs Wild Type	0.538581	1	1.05014	1.05014	3706	118.778	6.07098	6.42755	6.81351	6.31174
11	50237009	50288840	Gm26542	S89A vs Wild Type	0.274566	0.932353	0.950454	-1.05213	204.657	14.134	1.79796	1.93191	1.68598	1.85909
11	119355557	119381080	Slc26a11	S89A vs Wild Type	0.356865	0.99443	1.05495	1.05495	2738	87.3223	5.5657	5.63996	5.58664	6.23476
5	143987916	144014854	Ccz1	S89A vs Wild Type	0.984068	1	1.00176	1.00176	14036	365.214	37.1826	37.178	38.5802	35.9112
7	48789003	48827441	Zdhhc13	S89A vs Wild Type	0.789384	1	1.02569	1.02569	10447.1	219.298	44.293	41.8866	45.1301	43.2634
11	21091291	21150324	Peli1	S89A vs Wild Type	0.0384848	0.394982	1.17474	1.17474	7821.9	209.139	19.1182	19.3716	21.9891	23.2265
8	18595131	18803190	Mcph1	S89A vs Wild Type	0.165491	0.778384	0.949118	-1.05361	3145.87	77.0343	12.6663	13.289	12.3677	12.2668
14	24448694	24487047	Polr3a	S89A vs Wild Type	0.591279	1	1.02491	1.02491	7562	207.874	18.18	18.875	18.2329	19.745
1	53297095	53310310	Ormdl1	S89A vs Wild Type	0.894627	1	1.01333	1.01333	7932.94	226.338	16.2588	17.4666	17.8363	16.3385
X	48623413	48662295	Slc25a14	S89A vs Wild Type	0.412756	1	0.924996	-1.08109	856	32.6406	2.87681	3.17445	3.0385	2.55888
9	99478372	99568900	Armc8	S89A vs Wild Type	0.909028	1	1.00762	1.00762	8267.53	212.525	23.8234	24.4886	24.7313	23.9489
5	3583978	3596586	Rbm48	S89A vs Wild Type	0.964704	1	0.995744	-1.00427	1802.12	59.2308	4.53333	4.7773	4.76259	4.50841
12	70825514	70902233	Frmd6	S89A vs Wild Type	0.795598	1	0.975694	-1.02491	2443	80.5772	5.38523	4.44144	4.66176	4.92607
13	58157649	58164694	Idnk	S89A vs Wild Type	0.758211	1	1.03824	1.03824	5292.89	163.415	8.97302	8.89229	8.5474	10.001
5	63812495	63899620	0610040J01Rik	S89A vs Wild Type	0.248038	0.905193	0.924722	-1.08141	14825	375.885	42.9574	43.804	40.3545	39.8758
5	99979061	99979664	4930524J08Rik	S89A vs Wild Type	0.13213	0.713617	0.951391	-1.05109	192	14.9613	1.52334	1.47941	1.47188	1.38491
13	104947153	105054931	Rgs7bp	S89A vs Wild Type	0.813867	1	1.02053	1.02053	172.7	15.8913	1.01819	1	1.01976	1.03986
1	52630703	52651920	Tmem194b	S89A vs Wild Type	0.304882	0.958864	0.91845	-1.08879	1130.14	33.907	5.51155	5.40025	5.09588	4.92607
12	117877982	118199044	Dnah11	S89A vs Wild Type	0.947105	1	0.994378	-1.00565	130.26	14.3039	1.03994	1.05344	1.02006	1.06155
2	118111876	118127134	Thbs1	S89A vs Wild Type	0.000184343	0.0151112	0.608068	-1.64455	4777.35	100.837	28.1957	25.1313	17.7044	14.722
1	86045863	86055457	2810459M11Rik	S89A vs Wild Type	5.36485e-05	0.00630026	1.2651	1.2651	14866	485.896	10.0231	9.66353	11.6078	13.2978
11	76019194	76027783	Fam101b	S89A vs Wild Type	0.00168028	0.064534	1.29404	1.29404	17671.6	339.569	68.1766	72.7177	89.6141	92.7084
7	13324655	13360673	Pla2g4c	S89A vs Wild Type	0.00258787	0.0860433	0.74629	-1.33996	123.246	12.7312	1.5841	1.63764	1.13213	1.27222
4	124714776	124732461	Sf3a3	S89A vs Wild Type	0.00110634	0.0503113	0.842887	-1.1864	10357.3	251.625	35.319	36.8714	29.871	30.9773
11	102304560	102319743	Ubtf	S89A vs Wild Type	0.0126481	0.217202	0.865991	-1.15475	34442.7	884.012	92.2887	97.9462	82.4052	82.3366
15	82689134	82690500	Cyp2d37-ps	S89A vs Wild Type	0.834097	1	0.97336	-1.02737	5105.68	183.398	1.25265	1.29107	1.26425	1.2117
10	80321283	80329499	Pcsk4	S89A vs Wild Type	0.0983757	0.626732	1.25249	1.25249	7766.99	247.854	7.94779	8.67047	10.2299	10.5842
6	92186712	92214926	Zfyve20	S89A vs Wild Type	0.291891	0.94958	0.972964	-1.02779	7005.3	188.115	19.5587	18.6617	18.7117	18.4754
17	34837019	34839234	Dxo	S89A vs Wild Type	0.051512	0.462623	0.902308	-1.10827	5726	159.624	14.9317	15.2623	14.0427	13.2016
10	82629828	82650800	Tdg	S89A vs Wild Type	0.545423	1	1.02616	1.02616	21696.8	477.91	78.5436	79.5694	82.5195	79.7292
10	42181841	42276756	Foxo3	S89A vs Wild Type	0.185647	0.816482	1.17083	1.17083	30871.4	830.288	64.0621	66.6508	75.7639	77.2784
16	48994185	49019710	C330027C09Rik	S89A vs Wild Type	0.207021	0.84922	0.903336	-1.10701	5376.71	112.442	26.2468	24.8334	24.8205	21.3221
6	90604725	90646413	Slc41a3	S89A vs Wild Type	0.866329	1	1.09303	1.09303	2535.84	94.0097	2.002	1.89838	2.16228	2.10095
3	96254619	96256278	Gm20627	S89A vs Wild Type	0.696169	1	1.01614	1.01614	98	12.4672	1.25265	1.2397	1.32088	1.2117
15	9071260	9110488	Nadk2	S89A vs Wild Type	0.293201	0.950579	1.1338	1.1338	45356.1	1374.12	54.7412	51.6285	59.2671	61.3343
17	34823993	34836946	Stk19	S89A vs Wild Type	0.0393475	0.40181	0.948806	-1.05396	5570.87	142.563	18.2522	18.0813	17.3458	17.1277
8	71272714	71360713	Myo9b	S89A vs Wild Type	0.724797	1	1.01862	1.01862	15335.2	409.535	36.0682	37.5825	36.423	38.5992
6	97890288	97890540	Gm15531	S89A vs Wild Type	0.0123779	0.214535	0.896018	-1.11605	135.817	12.9674	1.5333	1.57651	1.3391	1.44735
7	140807449	140822179	Zfp941	S89A vs Wild Type	0.582523	1	0.921271	-1.08546	220.221	16.8931	1.31549	1.1629	1.13479	1.14849
17	25794894	25964785	Gm26694	S89A vs Wild Type	0.602118	1	1.06059	1.06059	348.478	18.3789	1.82576	2.09121	2.3706	1.7837
10	72654845	72674965	Zwint	S89A vs Wild Type	0.000207806	0.0162692	0.836855	-1.19495	19804	570.539	36.6774	39.0442	32.6724	30.6957
5	24862744	25100643	Prkag2	S89A vs Wild Type	0.00762173	0.162745	1.25234	1.25234	15110.7	419.703	29.8513	28.5529	35.6217	37.5204
17	47689030	47704287	Frs3	S89A vs Wild Type	0.0670618	0.528268	1.22928	1.22928	1302.04	42.4139	3.68878	4.44688	4.97382	5.02716
8	3681737	3694175	Fcer2a	S89A vs Wild Type	0.682885	1	0.963865	-1.03749	121.978	13.4699	1.28735	1.16504	1.17997	1.1838
19	34668403	34747290	Slc16a12	S89A vs Wild Type	0.906823	1	1.05497	1.05497	20356	704.645	2.37151	2.01018	2.69875	1.92378
13	106958996	107022127	Kif2a	S89A vs Wild Type	0.523736	1	1.05998	1.05998	9634.37	217.24	36.0434	34.5823	37.2319	37.6302
9	106453291	106464013	Pcbp4	S89A vs Wild Type	0.823157	1	1.02991	1.02991	5644	179.356	7.78538	8.08835	8.30464	8.04383
4	124741850	124801512	Inpp5b	S89A vs Wild Type	0.656475	1	0.98091	-1.01946	12572.8	368.58	22.2038	22.3165	22.3477	21.3226
6	141629518	141686647	Slco1b2	S89A vs Wild Type	0.334578	0.974094	1.1385	1.1385	201867	6946.04	1.64966	1.41092	1.84938	1.6351
17	70834664	70836045	Gm20703	S89A vs Wild Type	0.352642	0.990708	0.942025	-1.06154	68	11.7722	1.18046	1.20546	1.13213	1.11547
5	136987019	136996649	Plod3	S89A vs Wild Type	0.439426	1	1.04085	1.04085	16122.6	396.943	46.7491	48.7618	50.1377	49.2746
12	108860030	108894175	Wars	S89A vs Wild Type	0.439586	1	0.963454	-1.03793	28203.9	574.065	117.795	118.403	114.229	113.336
18	69979131	70141606	Rab27b	S89A vs Wild Type	0.955608	1	1.00627	1.00627	2978.83	72.0751	13.0247	11.835	13.0211	11.9944
9	90202027	90270805	Tbc1d2b	S89A vs Wild Type	0.373198	1	1.20262	1.20262	12522.4	387.65	14.3288	14.1462	16.0234	18.2212
4	33245423	33290164	Pnrc1	S89A vs Wild Type	0.611954	1	1.07446	1.07446	19565	509.9	47.1444	50.1387	53.6803	50.8461
15	85814676	85821734	Pkdrej	S89A vs Wild Type	0.922801	1	1.04621	1.04621	439	24.4016	1.16242	1.22258	1.26425	1.23095
8	109075222	109273812	D030068K23Rik	S89A vs Wild Type	0.75799	1	0.985502	-1.01471	69.5776	11.9138	1.09165	1.18484	1.09941	1.14407
15	39797045	39812378	Gm16291	S89A vs Wild Type	1	1	1	-1	107	13.6059	1	1	1	1
11	94663851	94677516	Xylt2	S89A vs Wild Type	0.00172318	0.0653596	1.22193	1.22193	7321.99	214.504	12.333	13.9097	15.4394	16.6273
8	119910841	124345723	Gm20388	S89A vs Wild Type	0.613155	1	1.12035	1.12035	9662.99	281.8	18.6669	16.0687	17.7065	21.2096
15	44671859	44788064	Sybu	S89A vs Wild Type	0.871327	1	0.973175	-1.02756	666.747	32.8463	1.07219	1.11985	1.0755	1.05774
15	74747852	74753047	Lynx1	S89A vs Wild Type	0.645706	1	0.959744	-1.04194	1124	36.2205	4.8258	4.4072	4.41638	4.44493
4	147668518	147670855	Gm16211	S89A vs Wild Type	0.330396	0.972346	1.06392	1.06392	5637.24	156.549	14.8108	13.1622	14.2093	15.5517
6	30723547	30748456	Mest	S89A vs Wild Type	0.946494	1	0.989325	-1.01079	522.173	26.1974	1.55387	1.46935	1.53738	1.45357
4	43957401	43979119	Glipr2	S89A vs Wild Type	0.0381587	0.393778	0.883516	-1.13184	2844	65.3586	13.3617	14.1836	12.1552	12.1816
6	128321140	128355852	Tulp3	S89A vs Wild Type	0.0238844	0.306631	0.831632	-1.20246	1802.17	50.0465	8.04349	7.62041	6.77744	6.24916
3	101377125	101463061	Igsf3	S89A vs Wild Type	0.0518422	0.46389	1.18468	1.18468	3091.96	69.714	13.7045	12.5944	15.3923	15.7635
5	135052957	135064960	Wbscr22	S89A vs Wild Type	0.209644	0.852954	0.936137	-1.06822	10455.8	280.181	26.3701	28.1255	26.5135	24.5019
5	38349273	38503144	Slc2a9	S89A vs Wild Type	0.493254	1	1.18322	1.18322	12944.1	427.316	8.58064	8.48214	9.72026	10.4688
19	41029275	41059524	Dntt	S89A vs Wild Type	0.958646	1	0.991512	-1.00856	782	36.9333	1	1.01712	1	1
19	40089688	40113951	Cyp2c50	S89A vs Wild Type	0.725136	1	1.09092	1.09092	163223	5608.23	1.39434	1.64468	1.76225	1.55308
15	76948539	76950730	1110038F14Rik	S89A vs Wild Type	0.767271	1	1.02492	1.02492	3429	90.9442	12.0443	10.7593	11.3058	12.0661
10	39732118	39875212	Rev3l	S89A vs Wild Type	0.765752	1	1.01671	1.01671	10302	270.088	28.2316	26.8193	28.1046	27.8666
19	11775119	11819404	Stx3	S89A vs Wild Type	0.391016	1	1.05504	1.05504	11819.1	250.89	47.0456	46.5736	49.3046	49.4679
2	168893331	168955588	Zfp64	S89A vs Wild Type	0.962621	1	1.00254	1.00254	4842.14	122.499	15.6355	17.0087	16.1189	16.608
6	52169062	52213337	Hoxa3	S89A vs Wild Type	0.216938	0.864291	1.1205	1.1205	328.413	18.0233	1.77205	1.90207	1.99812	2.11873
6	120797574	120797671	Gm25193	S89A vs Wild Type	0.955081	1	1.00371	1.00371	140.079	14.0999	1.25802	1.16277	1.19279	1.23699
10	4432467	4455142	1700052N19Rik	S89A vs Wild Type	0.163273	0.774174	1.06052	1.06052	8289.01	216.027	22.2113	23.4146	23.3214	25.0657
17	35379617	35385291	H2-Q4	S89A vs Wild Type	0.584789	1	1.1045	1.1045	21438	647.838	27.6173	27.089	30.4119	30.0112
7	35578993	35585583	Rgs9bp	S89A vs Wild Type	0.466418	1	0.974181	-1.0265	112.793	12.8347	1.26201	1.36012	1.24634	1.30809
3	70689092	70689381	Gm10780	S89A vs Wild Type	0.840238	1	0.975354	-1.02527	111.284	13.7665	1.06567	1.01275	1	1.0272
5	114100333	114123507	Usp30	S89A vs Wild Type	0.00415038	0.111488	1.15388	1.15388	6808.78	200.803	12.3691	12.4544	14.3447	14.2986
3	94612757	94658873	Tuft1	S89A vs Wild Type	0.106016	0.647491	1.1839	1.1839	10266.3	209.417	38.3846	43.7522	47.9617	49.28
6	124304651	124330528	Cd163	S89A vs Wild Type	0.928402	1	0.985744	-1.01446	4284.52	156.821	1.03884	1.07555	1.0412	1.04304
4	128883580	128911329	Trim62	S89A vs Wild Type	0.461141	1	1.05936	1.05936	933	32.486	3.81521	3.46551	4.09551	3.61738
13	53332716	53377366	Sptlc1	S89A vs Wild Type	0.993442	1	0.999861	-1.00014	12885	337.594	33.7358	33.9077	33.9747	33.6595
10	30196011	30200541	Cenpw	S89A vs Wild Type	0.172705	0.7927	0.854567	-1.17018	1699.05	43.8615	8.29067	8.73897	7.83707	6.71589
13	55005985	55021386	Hk3	S89A vs Wild Type	0.904785	1	0.98272	-1.01758	954	42.6234	1.01805	1.01712	1	1
6	149139849	149151172	Mettl20	S89A vs Wild Type	0.939427	1	0.982632	-1.01768	6633	190.285	15.1121	14.098	14.2503	14.4526
19	36731737	36736654	Ppp1r3c	S89A vs Wild Type	0.969625	1	1.02134	1.02134	2445	93.5567	1.2346	1.15409	1.151	1.28868
15	30172593	31029312	Ctnnd2	S89A vs Wild Type	0.703967	1	1.02884	1.02884	86.0001	12.9061	1.01805	1	1.03775	1.03849
6	48024188	48048912	Zfp777	S89A vs Wild Type	0.442096	1	0.952799	-1.04954	7655.74	186.457	26.0122	26.5115	24.707	25.3376
1	184786767	184811314	2015-03-01	S89A vs Wild Type	0.16943	0.786012	1.11884	1.11884	103083	3566.48	1.16242	1.23972	1.28326	1.40435
2	5037280	5041134	4930551O13Rik	S89A vs Wild Type	0.288878	0.946905	1.06978	1.06978	112.572	13.4085	1.09174	1.08736	1.19316	1.13801
12	84783212	84876533	Ltbp2	S89A vs Wild Type	0.673369	1	1.04471	1.04471	273.07	18.7268	1.19851	1.13697	1.20763	1.23228
6	48718621	48724637	Gimap7	S89A vs Wild Type	1	1	1	-1	80	12.7513	1	1	1	1
5	105415775	105486190	Lrrc8b	S89A vs Wild Type	0.64208	1	0.967809	-1.03326	3203	70.4969	16.2671	14.4233	14.3069	15.3956
17	25919089	25935746	Gm16278	S89A vs Wild Type	0.407385	1	0.889688	-1.12399	142.398	13.9396	1.37613	1.31785	1.2215	1.1753
11	53772281	53773188	Gm17334	S89A vs Wild Type	0.940096	1	0.995022	-1.005	46.1694	11.3966	1.05745	1.05254	1.01984	1.07964
14	63198922	63271693	Gata4	S89A vs Wild Type	1.17544e-36	1.0767e-32	3.59069	3.59069	6038	170.501	6.01685	7.21515	22.744	24.768
9	72985429	73016341	Ccpg1	S89A vs Wild Type	0.0289212	0.339856	0.921553	-1.08513	16797	525.061	20.0153	19.1152	17.2475	18.8132
7	98886743	99141145	Uvrag	S89A vs Wild Type	0.668495	1	0.97864	-1.02183	10077.8	306.901	15.4329	15.1082	15.0242	14.8646
7	114743694	114850381	Insc	S89A vs Wild Type	0.630388	1	1.12065	1.12065	2994.01	77.3579	11.0698	10.006	11.4757	12.1431
5	137641334	137642903	Sap25	S89A vs Wild Type	0.759124	1	1.04338	1.04338	538.015	21.2311	2.78302	3.22753	2.69827	3.57304
5	144876495	144965848	Smurf1	S89A vs Wild Type	0.739058	1	1.01637	1.01637	9292	246.353	24.0449	24.8676	25.33	24.3832
8	95099832	95142541	Kifc3	S89A vs Wild Type	0.0185601	0.262971	1.25945	1.25945	14271	325.071	43.5882	47.3308	55.0208	59.4871
1	61075674	61076226	Rpl17-ps1	S89A vs Wild Type	0.552594	1	1.02461	1.02461	49.9451	11.1263	1.1685	1.1336	1.21308	1.14569
1	27884046	27902397	RP24-176K12.1	S89A vs Wild Type	0.952142	1	0.991058	-1.00902	2627.39	100.594	1.01805	1	1	1
9	106892171	106895183	4930524O07Rik	S89A vs Wild Type	0.856709	1	1.01196	1.01196	172.859	14.4314	1.31424	1.51509	1.48504	1.37813
7	73375520	73419900	Rgma	S89A vs Wild Type	0.401087	1	0.93695	-1.06729	408.893	20.3498	2.04475	2.18139	2.15138	1.80831
11	60740058	60777366	Top3a	S89A vs Wild Type	0.134292	0.718107	0.920052	-1.08689	3732	102.282	11.7014	11.6325	11.2114	10.257
7	81213596	81334534	Pde8a	S89A vs Wild Type	0.142584	0.735685	0.908081	-1.10122	8236	289.953	1.92036	1.95881	1.86825	1.65434
1	106764071	106796729	Vps4b	S89A vs Wild Type	0.558078	1	1.03456	1.03456	29312.1	753.08	74.016	76.0447	77.823	77.4235
13	32802038	32822610	Wrnip1	S89A vs Wild Type	0.647792	1	0.924569	-1.08159	18161.8	535.312	30.2529	30.5689	28.4443	27.7896
2	14995131	15054885	Nsun6	S89A vs Wild Type	0.995074	1	1.00331	1.00331	1538	48.1355	5.07844	5.28041	4.81276	5.58042
15	12205028	12272241	Mtmr12	S89A vs Wild Type	0.905344	1	0.993487	-1.00656	8077.18	201.179	25.5567	25.8779	26.1453	24.9543
13	65064663	65112983	Hiatl1	S89A vs Wild Type	0.0769449	0.561518	1.06601	1.06601	16310	436.949	38.915	36.75	40.0335	40.6264
7	126950563	126970607	Sez6l2	S89A vs Wild Type	0.228501	0.88222	1.10444	1.10444	854.434	27.6305	4.13236	4.16251	4.58406	4.57712
8	124722139	124734124	Arv1	S89A vs Wild Type	0.303671	0.958385	1.08843	1.08843	967	31.767	4.21223	3.97916	4.58626	4.32946
11	50199366	50210828	Sqstm1	S89A vs Wild Type	0.632052	1	0.971373	-1.02947	89126.7	2749.31	91.8566	98.185	93.2592	91.3422
12	30893326	30911613	Acp1	S89A vs Wild Type	0.634941	1	0.982284	-1.01804	25894.1	707.633	55.8063	56.7026	55.4167	55.0989
2	119321187	119326195	Gm14207	S89A vs Wild Type	0.795603	1	1.02026	1.02026	914.483	27.4625	4.63922	5.20355	4.74841	5.29381
14	56668248	56697431	Mphosph8	S89A vs Wild Type	0.522482	1	0.972766	-1.028	6606.49	180.658	17.6618	16.9454	16.755	16.9097
19	46396896	46488805	Sufu	S89A vs Wild Type	0.647031	1	0.95165	-1.05081	3961	101.784	13.9211	13.9097	13.4953	12.9899
2	75832177	75931351	Agps	S89A vs Wild Type	0.410483	1	0.961494	-1.04005	9024	230.254	26.5715	27.5556	26.2548	25.7881
1	183388981	183409354	Taf1a	S89A vs Wild Type	0.931954	1	1.00646	1.00646	1651	54.1184	4.24832	4.83524	4.81276	4.32946
9	107569117	107572777	Hyal2	S89A vs Wild Type	0.951683	1	1.01026	1.01026	18520	544.153	29.3325	31.2539	29.9732	31.2346
5	124004641	124032261	Vps37b	S89A vs Wild Type	0.751243	1	1.06223	1.06223	8889	229.041	24.4601	25.4839	25.8396	27.2123
19	37295155	37295797	Rpl10-ps6	S89A vs Wild Type	0.119681	0.68436	1.15021	1.15021	78.5177	12.162	1.10532	1.05396	1.23661	1.24702
11	70540064	70558111	Pld2	S89A vs Wild Type	0.0691889	0.535279	1.09659	1.09659	5176.45	132.823	15.7757	16.1118	17.0797	17.8879
11	44617317	45008092	Ebf1	S89A vs Wild Type	0.789708	1	0.978121	-1.02237	76.2198	12.1129	1.1092	1.19771	1.12476	1.13168
2	151494182	151511415	Nsfl1c	S89A vs Wild Type	0.434619	1	0.956802	-1.04515	17556.4	458.436	44.9577	47.0057	44.8845	43.1063
8	3917655	3926845	Cd209b	S89A vs Wild Type	1	1	1	-1	74	12.5125	1	1	1	1
6	108660629	108666926	Bhlhe40	S89A vs Wild Type	4.91946e-06	0.00104796	1.33029	1.33029	89983.4	2170.62	226.878	234.154	296.132	317.174
5	125385965	125390203	Ubc	S89A vs Wild Type	0.00123528	0.0531839	1.18816	1.18816	406757	10858.1	811.42	836.887	965.585	992.865
3	133463679	133544391	Tet2	S89A vs Wild Type	0.0893621	0.603351	1.16204	1.16204	5704.52	152.202	15.5453	14.8533	17.323	18.0014
10	26980036	27619759	Lama2	S89A vs Wild Type	0.802391	1	1.01906	1.01906	767	36.3248	1	1	1.01888	1.01925
2	26593057	26604418	Agpat2	S89A vs Wild Type	0.669726	1	1.06635	1.06635	36944	1085.32	55.4083	55.3941	57.5305	60.6236
11	87701396	87705332	1110028F11Rik	S89A vs Wild Type	0.496356	1	1.03628	1.03628	286	16.9701	1.86622	1.70199	1.77388	1.92378
8	120608786	120668080	Gm27021	S89A vs Wild Type	0.659301	1	0.910617	-1.09816	447.072	23.4682	1.74294	1.50607	1.48018	1.47842
7	100869746	100932162	Arhgef17	S89A vs Wild Type	0.463162	1	0.947539	-1.05537	6183	150.28	21.6629	22.4705	20.6489	21.1692
15	79659227	79667661	Cby1	S89A vs Wild Type	0.0717489	0.54415	0.864017	-1.15738	2226	64.4475	7.73124	7.8144	6.88901	6.54268
4	11704457	11714753	Gem	S89A vs Wild Type	0.207372	0.8499	1.1037	1.1037	796	31.8596	2.49784	2.40397	2.77426	2.63586
7	30539134	30552297	BC053749	S89A vs Wild Type	0.349397	0.987885	0.934548	-1.07004	2779.87	71.4751	10.983	11.0887	10.3921	10.2349
4	100095791	100444766	Ror1	S89A vs Wild Type	1	1	1	-1	741	35.4376	1	1	1	1
2	32757026	32775634	Ttc16	S89A vs Wild Type	0.563833	1	0.954157	-1.04805	141.154	12.9673	1.4696	1.66841	1.37765	1.6165
11	121451949	121617165	Tbcd	S89A vs Wild Type	0.63116	1	0.967489	-1.0336	16094.5	384.555	52.5462	52.6691	50.3948	51.3998
17	8311102	8396853	Sft2d1	S89A vs Wild Type	0.423427	1	1.05579	1.05579	13189.5	366.433	26.9316	28.5535	28.6243	29.9564
14	21847578	21856927	A430057M04Rik	S89A vs Wild Type	0.991142	1	0.998651	-1.00135	283.798	16.2734	2.09402	1.89327	1.92427	2.05764
18	61493794	61536537	Arhgef37	S89A vs Wild Type	0.9293	1	0.976132	-1.02445	2640	89.6322	4.51901	4.11613	3.88788	4.54116
2	132249162	132253315	Pcna	S89A vs Wild Type	0.0164525	0.24787	0.915759	-1.09199	40592.4	847.192	161.662	170.021	155.167	148.574
8	70754679	70758678	Rab3a	S89A vs Wild Type	0.334741	0.974094	1.10782	1.10782	1956	57.8481	5.9988	6.3933	6.49264	7.23552
11	78290841	78296806	BC030499	S89A vs Wild Type	0.855897	1	0.990487	-1.0096	148.14	13.8018	1.41112	1.34413	1.33501	1.39403
8	85636588	85690974	Neto2	S89A vs Wild Type	0.00237851	0.0817529	0.67743	-1.47617	1692	42.0355	10.0231	9.74915	6.83239	6.56193
16	91574503	91597801	Tmem50b	S89A vs Wild Type	0.994905	1	1.0005	1.0005	5694	140.65	19.6779	19.3715	20.4979	18.571
8	68218173	68228414	Gm26659	S89A vs Wild Type	0.360706	0.997906	1.11534	1.11534	965.861	37.9134	2.29317	2.3679	2.45361	2.74507
7	4773055	4782858	Il11	S89A vs Wild Type	0.151609	0.753929	1.10766	1.10766	100.546	12.2096	1.22887	1.34062	1.45853	1.38759
11	78188430	78192194	Rab34	S89A vs Wild Type	0.184372	0.813856	0.889911	-1.12371	1083.62	43.2972	2.06815	2.37272	1.93044	2.02154
11	97799000	97838765	Lasp1	S89A vs Wild Type	0.215258	0.861409	1.08449	1.08449	65384.6	1439.11	223.021	226.969	244.076	243.934
1	133131143	133139784	Ppp1r15b	S89A vs Wild Type	0.22878	0.882555	1.10802	1.10802	62377.9	1666.77	134.722	132.038	147.326	148.25
X	75404846	75416585	Mtcp1	S89A vs Wild Type	0.339528	0.980413	0.923897	-1.08237	1000.89	35.8185	3.56732	3.55537	3.36288	3.21775
7	68737045	68749242	Arrdc4	S89A vs Wild Type	0.361883	0.99921	1.15591	1.15591	14223	362.118	37.2728	36.8526	42.0343	43.6478
9	22156846	22158359	Pigyl	S89A vs Wild Type	0.566203	1	0.955262	-1.04683	5667	151.78	15.7798	17.1287	16.1755	15.2608
13	100802649	100833428	Slc30a5	S89A vs Wild Type	0.853391	1	1.00788	1.00788	17655	450.451	48.6781	47.5879	46.6021	50.4223
6	124841089	124857753	Leprel2	S89A vs Wild Type	0.758149	1	0.97092	-1.02995	1262.25	50.9795	1.6703	1.83115	1.68825	1.71137
19	6134374	6141407	Arl2	S89A vs Wild Type	0.804772	1	1.01664	1.01664	5653.01	130.413	21.5367	22.1452	22.0268	22.3818
19	43499752	43524606	Got1	S89A vs Wild Type	0.520855	1	1.15721	1.15721	105582	3515.72	39.9621	40.1571	45.6024	47.1122
4	43631935	43651245	Npr2	S89A vs Wild Type	0.989213	1	1.00285	1.00285	11861.4	417.441	1.03609	1.03424	1.03775	1.03849
9	14784654	14837124	Mre11a	S89A vs Wild Type	0.385318	1	0.962742	-1.0387	5570.19	135.63	19.8895	20.1859	19.8206	18.7617
4	19608303	19708994	Wwp1	S89A vs Wild Type	0.841851	1	1.01198	1.01198	25688.3	808.313	25.7771	24.5937	25.6318	25.3426
2	166792531	166799506	Trp53rk	S89A vs Wild Type	0.935417	1	0.978556	-1.02191	969.709	32.8254	3.37612	4.64388	4.01707	3.83094
17	7363712	7385306	Gm9992	S89A vs Wild Type	0.548461	1	1.05797	1.05797	469.061	25.9918	1.00007	1.00066	1.04483	1.07187
5	116439272	116591818	Srrm4	S89A vs Wild Type	0.901	1	0.951536	-1.05093	2722.63	103.645	1.03609	1.08561	1.01888	1
12	104263122	104269373	Serpina3i	S89A vs Wild Type	1	1	1	-1	62.0653	12.1302	1	1	1	1
16	3884648	3919518	Gm20695	S89A vs Wild Type	0.424981	1	1.15774	1.15774	98.7856	12.9141	1.00005	1.10478	1.25215	1.18469
2	180725263	180742281	Slc17a9	S89A vs Wild Type	0.301858	0.95725	0.894996	-1.11732	2829.93	74.4321	11.2885	10.507	8.9874	10.5195
11	101246028	101259547	Ramp2	S89A vs Wild Type	0.22078	0.8702	0.941004	-1.0627	2082.39	81.4964	1.14383	1.10246	1.07525	1.03852
9	37649182	37657313	Tbrg1	S89A vs Wild Type	0.071655	0.54415	1.04094	1.04094	24701.8	598.321	73.4185	74.1595	76.2164	77.4033
4	108165437	108179309	Echdc2	S89A vs Wild Type	0.561306	1	0.979995	-1.02041	25724.2	843.631	15.2746	15.5534	14.9696	15.2416
5	107908053	107987086	Fam69a	S89A vs Wild Type	0.0101638	0.192357	0.810788	-1.23337	2345.7	79.5138	4.69961	4.49688	3.61685	3.83955
17	39848103	39848828	AY036118	S89A vs Wild Type	0.00444212	0.11659	1.42282	1.42282	6505.99	135.291	23.964	24.6308	29.6737	39.4678
4	43032414	43046221	Fam214b	S89A vs Wild Type	0.00152472	0.061153	1.22156	1.22156	6480.58	177.244	14.9989	15.6563	18.2103	19.2369
2	121866970	121936221	Casc4	S89A vs Wild Type	0.225263	0.877251	0.907908	-1.10143	3325.11	96.2393	9.55682	9.20186	9.04757	7.98359
9	44499136	44510389	Bcl9l	S89A vs Wild Type	0.2727	0.932005	1.17791	1.17791	19910	545.201	41.4235	39.9859	47.376	48.517
2	172472520	172474332	Fam209	S89A vs Wild Type	0.507637	1	0.917189	-1.09029	78	12.3735	1.12632	1.13697	1.05663	1.01925
9	57589452	57596234	Ulk3	S89A vs Wild Type	9.45602e-05	0.00965011	1.3095	1.3095	5852.63	148.038	16.6619	16.5969	21.5632	21.9892
3	40950631	40977794	Larp1b	S89A vs Wild Type	0.300857	0.956756	1.05576	1.05576	16191	476.109	25.5428	26.8708	28.1046	27.2315
5	145167213	145182042	Cpsf4	S89A vs Wild Type	0.495405	1	1.02499	1.02499	9323.56	234.781	27.2573	28.4468	28.6714	28.4247
7	5020376	5033139	Zfp865	S89A vs Wild Type	0.96051	1	0.995189	-1.00483	5843.33	159.332	14.679	16.7403	15.9303	15.3379
14	66297031	66311425	Trim35	S89A vs Wild Type	0.00679405	0.151604	0.811674	-1.23202	5512.76	134.023	21.6613	21.3218	18.7046	16.1836
5	115801677	115802160	Gm13841	S89A vs Wild Type	0.138266	0.726905	0.95064	-1.05192	90.5086	11.7835	1.38959	1.42623	1.40057	1.27627
19	31082841	31086591	Cstf2t	S89A vs Wild Type	0.152032	0.754469	0.919932	-1.08704	9683.7	273.055	21.8795	21.7233	20.328	19.7835
5	111330763	111388360	Pitpnb	S89A vs Wild Type	0.271068	0.930828	0.953284	-1.049	25995.3	688.062	62.5803	64.3278	61.9066	59.0729
4	155067016	155072434	Pex10	S89A vs Wild Type	0.295092	0.950772	1.07944	1.07944	2374	70.61	6.72063	6.76999	7.13438	7.42796
5	129863421	129898550	Phkg1	S89A vs Wild Type	0.370859	1	0.965493	-1.03574	82.9481	12.1884	1.25123	1.1702	1.12615	1.21172
9	119925673	119937559	Gorasp1	S89A vs Wild Type	0.510324	1	1.03962	1.03962	10545.2	301.907	20.8803	20.9118	21.4739	21.974
18	35713086	35722357	Ecscr	S89A vs Wild Type	0.00129792	0.0549205	0.644107	-1.55254	1068.19	37.2617	4.61891	4.22764	2.95122	2.74691
5	90603076	90640488	Rassf6	S89A vs Wild Type	0.694352	1	1.02783	1.02783	5270	135.484	17.2055	15.9643	17.1193	16.9737
12	51377580	51450097	Scfd1	S89A vs Wild Type	0.168149	0.783243	0.908064	-1.10124	10383	285.734	26.5895	23.4978	23.1971	22.2854
10	127747276	127751733	Gpr182	S89A vs Wild Type	0.931554	1	0.989749	-1.01036	7803.31	276.042	1.70719	1.87084	1.81569	1.72567
12	84451508	84531534	Lin52	S89A vs Wild Type	0.0276076	0.331551	0.860101	-1.16265	2414	79.6272	5.24086	5.0407	4.35976	4.48342
4	134468320	134473844	Stmn1	S89A vs Wild Type	0.000545063	0.0308196	0.76174	-1.31278	32312	615.058	157.494	166.768	130.386	116.617
8	11007850	11054542	9530052E02Rik	S89A vs Wild Type	0.152141	0.754529	0.946135	-1.05693	42.9961	11.0024	1.19625	1.12674	1.0783	1.11956
19	36917550	36919616	Fgfbp3	S89A vs Wild Type	0.00585974	0.137757	1.45871	1.45871	890	30.0853	3.1475	3.44839	4.90713	4.71437
X	144285726	144288334	Gm15066	S89A vs Wild Type	0.8357	1	0.990992	-1.00909	114.237	12.8464	1.26786	1.34454	1.35658	1.23229
7	45709467	45718003	Sphk2	S89A vs Wild Type	0.894248	1	1.01984	1.01984	16908	443.197	42.6396	43.6973	43.9321	44.1181
3	88481148	88509957	Lmna	S89A vs Wild Type	0.619877	1	1.02021	1.02021	33655.9	758.93	113.753	117.869	116.669	119.634
1	131867224	131872888	Rab29	S89A vs Wild Type	0.0288413	0.339571	0.887191	-1.12715	3091	95.6026	7.31617	7.24939	6.36051	6.56192
14	55854036	55874736	Nynrin	S89A vs Wild Type	0.869052	1	0.981851	-1.01848	564.303	29.2364	1	1.08561	1.04776	1
9	46268633	46271920	Apoa5	S89A vs Wild Type	0.394786	1	1.11137	1.11137	333660	11506.5	1.52334	1.97593	1.8305	2.0585
19	14959549	14960767	Gm5513	S89A vs Wild Type	0.00976844	0.189534	0.881221	-1.13479	52.9261	11.2499	1.23345	1.22231	1.10158	1.06248
1	37430170	37439125	Unc50	S89A vs Wild Type	0.547414	1	0.963889	-1.03746	9935.99	272.968	23.9186	23.6349	22.8196	23.0167
17	13482553	13761826	Tcte2	S89A vs Wild Type	0.172419	0.791855	1.10606	1.10606	967.779	31.5239	4.12828	4.14711	4.41386	4.73925
11	30976707	30986351	Chac2	S89A vs Wild Type	0.914959	1	1.00674	1.00674	4320	137.146	7.11766	6.95832	7.47414	6.69665
2	25272478	25285916	Anapc2	S89A vs Wild Type	0.253896	0.910774	1.06029	1.06029	20833.6	507.731	59.9153	62.9278	65.386	64.8629
9	64971669	64971794	Gm25640	S89A vs Wild Type	0.538667	1	1.05712	1.05712	154.694	13.966	1.52621	1.19904	1.37107	1.50985
16	45382135	45409054	Cd200	S89A vs Wild Type	0.487198	1	0.925126	-1.08093	1221.29	36.9118	5.61983	5.31458	5.38057	4.73514
15	85859707	85876573	Gtse1	S89A vs Wild Type	0.567913	1	0.941893	-1.06169	6553	133.169	30.2168	31.3909	30.1997	27.8281
17	43270329	43324738	Gpr110	S89A vs Wild Type	0.96852	1	0.993096	-1.00695	1810	72.0629	1.01805	1.03424	1.01888	1.01925
8	104591468	104596837	Pdp2	S89A vs Wild Type	0.484017	1	1.18332	1.18332	10927.6	328.666	16.1854	15.9544	17.2594	20.7724
4	40720154	40722399	Gm6297	S89A vs Wild Type	0.665878	1	1.03742	1.03742	319.697	19.2739	1.59582	1.32417	1.50963	1.51963
2	120089175	120154607	Ehd4	S89A vs Wild Type	0.978727	1	0.999277	-1.00072	4977	125.872	16.7363	16.7176	17.5723	15.8575
2	131050591	131063815	Adam33	S89A vs Wild Type	0.705451	1	1.02927	1.02927	466.004	25.8845	1.01805	1.01712	1.0755	1.01925
2	180657964	180710000	Dido1	S89A vs Wild Type	0.528939	1	0.962383	-1.03909	20019.7	557.08	42.3474	41.6159	39.8856	40.9192
6	67291318	67376189	Il12rb2	S89A vs Wild Type	0.690026	1	0.949107	-1.05362	477.971	22.9926	1.80443	2.27144	1.88536	1.98308
18	38601534	39376285	Arhgap26	S89A vs Wild Type	0.0728618	0.54671	1.14489	1.14489	3307.13	98.1063	7.57298	8.02929	8.67395	9.18889
5	138995056	139000578	6330403L08Rik	S89A vs Wild Type	0.148593	0.746377	0.871598	-1.14732	2659.93	63.2992	12.3934	12.7107	11.3846	10.4961
12	70937857	70964719	Actr10	S89A vs Wild Type	0.428917	1	0.976708	-1.02385	12830.8	346.66	30.7766	31.3087	29.6798	30.9595
4	135946448	135962618	Hmgcl	S89A vs Wild Type	0.431525	1	1.13179	1.13179	47271.4	1522.18	31.2094	31.6131	34.7486	36.3532
6	41546730	41548182	Trbc2	S89A vs Wild Type	0.980425	1	0.997313	-1.00269	159.646	15.4503	1.00539	1	1	1
8	47533664	47552956	Rwdd4a	S89A vs Wild Type	0.168828	0.784819	0.920331	-1.08657	8553.01	238.66	20.8328	19.988	19.4787	18.09
8	124556534	124569707	Agt	S89A vs Wild Type	0.26103	0.919305	0.942814	-1.06065	164645	5660.12	7.04548	6.73574	6.68139	6.31174
5	145231723	145247303	Zfp655	S89A vs Wild Type	0.821835	1	1.03113	1.03113	10257	316.379	14.2459	13.8755	13.986	15.0107
16	82828382	82829882	Gm21833	S89A vs Wild Type	0.963352	1	1.00859	1.00859	1256.09	47.4823	2.80731	2.28415	2.33187	2.80333
2	115863064	116065840	Meis2	S89A vs Wild Type	0.806087	1	0.978478	-1.022	973.728	43.1992	1.1451	1.06158	1.03775	1.12143
12	116281222	116373097	Esyt2	S89A vs Wild Type	0.00411005	0.111056	1.0983	1.0983	21221	525.017	60.7149	57.9294	64.8354	65.4722
14	41172212	41185199	Sftpd	S89A vs Wild Type	0.541147	1	1.05889	1.05889	146.323	14.8569	1.01898	1	1.07619	1.06168
2	127138772	127143443	Itpripl1	S89A vs Wild Type	0.947214	1	1.00498	1.00498	5767.63	144.09	19.1667	19.2447	20.359	18.2439
1	21250359	21271594	RP23-80N7.2	S89A vs Wild Type	0.99377	1	1.001	1.001	188	16.3649	1.03609	1	1.01888	1.01925
17	25863698	25868739	Fam195a	S89A vs Wild Type	0.850356	1	1.02739	1.02739	9474	289.968	13.5421	14.6288	14.7788	14.1639
X	10485158	10596606	Tspan7	S89A vs Wild Type	0.540708	1	1.02687	1.02687	18489.4	419.542	63.5164	65.2211	67.3192	64.8777
18	20558074	20604522	Dsg2	S89A vs Wild Type	0.226531	0.879915	1.1007	1.1007	69291.9	1837.82	154.939	149.317	164.527	170.367
18	64157721	64277181	St8sia3os	S89A vs Wild Type	1	1	1	-1	39.4499	11.3562	1	1	1	1
2	12106632	12301921	Itga8	S89A vs Wild Type	0.99064	1	1.00127	1.00127	1767.99	70.8363	1.01805	1.01712	1.03775	1
18	37307455	37311174	Pcdhb4	S89A vs Wild Type	0.0636479	0.514576	0.901423	-1.10936	71.8977	11.8248	1.24247	1.2397	1.11325	1.12424
5	138622859	138648904	A430033K04Rik	S89A vs Wild Type	0.703341	1	0.968108	-1.03294	2367.19	72.0199	6.81363	6.48906	6.28969	6.58875
14	31251450	31259945	Bap1	S89A vs Wild Type	0.221026	0.870693	0.944628	-1.05862	15855.9	423.174	39.0053	40.1052	38.1644	36.5657
9	20468549	20492747	Zfp426	S89A vs Wild Type	0.416192	1	1.05756	1.05756	4069.91	115.612	10.61	10.2772	10.7568	11.3326
9	96813467	96814335	RP23-128A11.3	S89A vs Wild Type	0.53011	1	1.07227	1.07227	157.718	13.5829	1.38105	1.56318	1.50409	1.6529
6	115807975	115808115	Snora7a	S89A vs Wild Type	0.132864	0.715115	0.919601	-1.08743	69	11.5776	1.34288	1.20546	1.151	1.19245
10	75893398	75895942	Derl3	S89A vs Wild Type	0.640967	1	0.856226	-1.16792	284	18.4526	1.48725	1.49653	1.16988	1.38491
1	191170296	191183341	Atf3	S89A vs Wild Type	0.421192	1	1.18496	1.18496	5121	112.058	19.5876	21.0152	25.4998	22.6126
2	58821697	59160684	Ccdc148	S89A vs Wild Type	0.879426	1	1.01627	1.01627	270.096	18.2926	1.30684	1.206	1.24538	1.30835
15	78775138	78803043	Card10	S89A vs Wild Type	0.508129	1	1.03192	1.03192	14750	363.614	41.8925	46.0125	45.659	45.0522
7	138846079	138883058	Ppp2r2d	S89A vs Wild Type	0.966516	1	1.00795	1.00795	16013.5	467.372	27.2837	27.5527	27.2007	28.0717
4	136143497	136145756	Id3	S89A vs Wild Type	0.996278	1	0.998929	-1.00107	17051	410.361	49.6706	57.8776	54.5858	52.8473
17	46735705	46752215	Cnpy3	S89A vs Wild Type	0.781872	1	0.984972	-1.01526	13157.1	366.426	28.2481	28.7496	28.5327	27.6084
5	17574281	17730269	Sema3c	S89A vs Wild Type	0.138517	0.726905	0.880539	-1.13567	8482.08	171.068	42.8486	37.8638	34.4464	36.6241
9	120960268	121277198	Ulk4	S89A vs Wild Type	0.165719	0.778456	1.07996	1.07996	194.32	14.5481	1.57748	1.53198	1.60754	1.75057
10	80282444	80283007	Gm15122	S89A vs Wild Type	0.273452	0.932264	1.12196	1.12196	264.255	16.9986	1.4646	1.51619	1.71262	1.63171
10	127642986	127660958	Stat6	S89A vs Wild Type	0.00396989	0.10932	1.09713	1.09713	37709.9	919.09	106.696	106.196	116.212	117.358
14	51892889	51896746	Slc39a2	S89A vs Wild Type	0.819027	1	0.967993	-1.03307	536.886	25.1828	1.88646	1.94911	1.85787	1.85494
9	108808380	108818367	Nckipsd	S89A vs Wild Type	0.652579	1	1.03672	1.03672	2896	77.7273	9.21103	10.5196	9.89015	10.565
6	122727809	122801641	Slc2a3	S89A vs Wild Type	0.525481	1	1.08025	1.08025	188.858	16.288	1	1.04329	1.07089	1.13638
1	135766119	135769137	Phlda3	S89A vs Wild Type	0.781836	1	1.01727	1.01727	7278.01	148.552	29.8017	35.0037	32.842	33.0823
15	89089084	89100341	Selo	S89A vs Wild Type	0.336405	0.976221	1.16007	1.16007	21377.3	657.253	25.1775	24.1642	27.805	29.4348
10	80409514	80433648	Tcf3	S89A vs Wild Type	0.221559	0.871208	0.917605	-1.08979	22815.1	509.908	82.4791	87.4817	77.8409	78.1159
1	105663861	105755192	2310035C23Rik	S89A vs Wild Type	0.0042247	0.112332	1.10767	1.10767	13262.5	320.629	41.2925	39.4434	43.7976	45.6308
17	6648941	6655940	Dynlt1f	S89A vs Wild Type	0.0820935	0.577478	0.850601	-1.17564	5409.02	114.503	24.4533	27.2078	23.3129	20.6301
2	91137360	91183838	Madd	S89A vs Wild Type	0.224688	0.876201	1.07466	1.07466	10321.9	270.678	28.3661	25.5938	28.045	29.9433
5	147314984	147322441	Urad	S89A vs Wild Type	0.272712	0.932005	1.19487	1.19487	7440	260.458	2.37151	2.72928	3.18951	2.9053
17	56560965	56584586	Safb2	S89A vs Wild Type	0.592062	1	1.03964	1.03964	26708	692.541	63.751	68.9186	67.8606	70.0678
4	42456965	42461868	Gm3883	S89A vs Wild Type	0.994877	1	0.999058	-1.00094	149.785	15.1581	1.00189	1	1	1
3	68892499	69004571	Ift80	S89A vs Wild Type	0.00203404	0.0730503	0.787655	-1.26959	2755.61	80.1129	8.79655	8.91405	7.1325	6.81734
19	7494040	7538609	Atl3	S89A vs Wild Type	0.964639	1	0.997065	-1.00294	37653.3	1176.37	38.9156	36.4584	37.2589	37.8938
14	45219719	45281231	Gpr137c	S89A vs Wild Type	0.00843814	0.17311	1.21661	1.21661	234.557	15.3202	1.63162	1.60736	1.86067	2.07992
2	27676440	27762958	Rxra	S89A vs Wild Type	0.0330825	0.367093	1.18277	1.18277	127618	4172.9	60.5979	61.4733	69.498	74.8847
8	77595982	77610699	Tmem184c	S89A vs Wild Type	0.013182	0.222986	0.837492	-1.19404	3867	132.985	4.19418	4.13326	3.49151	3.48266
6	72544391	72562984	Capg	S89A vs Wild Type	0.068846	0.534097	0.819018	-1.22097	2551	64.3537	12.5134	10.3826	9.38053	9.37175
11	5896637	5898783	Myl7	S89A vs Wild Type	0.105539	0.645331	1.19705	1.19705	12006	231.721	52.558	49.0946	52.1891	69.4945
15	60818994	60853779	Fam84b	S89A vs Wild Type	0.165053	0.777119	1.17546	1.17546	22193.7	517.663	69.9328	67.1417	80.8803	80.2449
11	115892595	115933478	Recql5	S89A vs Wild Type	0.233668	0.889156	1.04951	1.04951	7032.85	181.924	20.6864	20.1954	20.9999	21.906
13	55027880	55100301	Uimc1	S89A vs Wild Type	0.96363	1	0.996799	-1.00321	7284.01	202.237	18.3966	16.7177	17.8743	17.1276
7	104382065	104390587	Trim30c	S89A vs Wild Type	1	1	1	-1	49.163	11.6827	1	1	1	1
19	43663822	43674882	Slc25a28	S89A vs Wild Type	0.0200366	0.275372	1.1604	1.1604	7842	216.305	16.8446	18.5839	20.3847	20.7266
17	24595937	24632630	Tsc2	S89A vs Wild Type	0.722852	1	0.990581	-1.00951	18287.7	514.855	36.5094	36.3961	36.3199	35.8989
7	19671579	19681424	Apoc2	S89A vs Wild Type	0.515	1	0.904408	-1.1057	27443	941.21	5.54006	4.80222	4.39883	4.95481
13	41309916	41487321	Nedd9	S89A vs Wild Type	0.666759	1	1.02242	1.02242	28224.1	542.952	126.545	121.57	124.384	129.296
2	27886425	28039515	Col5a1	S89A vs Wild Type	0.887614	1	1.01269	1.01269	2602.56	99.4091	1	1.06849	1.0755	1.01925
6	85915738	85930285	Tprkb	S89A vs Wild Type	0.794872	1	1.04087	1.04087	30750	1009.78	17.6871	16.6589	17.3378	18.4119
9	107578887	107584049	Nat6	S89A vs Wild Type	0.555224	1	1.11557	1.11557	15563.3	486.584	16.6206	17.2004	17.8138	19.916
2	5020642	5064052	Optn	S89A vs Wild Type	0.2699	0.929387	1.10896	1.10896	31914.4	930.834	48.7485	48.9736	53.5443	54.8257
13	64096310	64129331	Slc35d2	S89A vs Wild Type	0.777525	1	1.08781	1.08781	4311.22	150.722	2.82385	3.05715	3.19364	3.20377
2	31887291	31946540	Lamc3	S89A vs Wild Type	0.951259	1	1.00976	1.00976	1370.23	57.1485	1.01805	1	1.03775	1
8	25513654	25575715	Fgfr1	S89A vs Wild Type	0.628343	1	1.06626	1.06626	2110.14	80.7651	1.38033	1.53245	1.62992	1.47586
7	45567795	45575328	0610005C13Rik	S89A vs Wild Type	0.000475552	0.0282861	1.39019	1.39019	37356	1262.46	9.3301	9.2647	12.5658	13.2845
14	77024200	77036905	Lacc1	S89A vs Wild Type	0.233522	0.889051	0.904788	-1.10523	3412.24	111.976	5.80209	5.36037	5.17278	4.92689
X	95711678	95932638	Zc3h12b	S89A vs Wild Type	0.2495	0.907206	1.05795	1.05795	131.635	13.7091	1.20875	1.19584	1.26078	1.28316
10	107271843	107425144	Lin7a	S89A vs Wild Type	0.610033	1	0.912171	-1.09629	6834.91	242.922	1.81208	1.531	1.47188	1.57758
11	46810800	46844333	Timd4	S89A vs Wild Type	0.943147	1	1.00962	1.00962	1384	57.1832	1	1	1	1.01925
5	109996521	110010412	Zfp932	S89A vs Wild Type	0.580928	1	0.954106	-1.0481	3660.24	95.1373	13.735	12.0462	12.1212	12.4768
1	16657552	16662279	D030040B21Rik	S89A vs Wild Type	0.56912	1	1.0208	1.0208	65.5518	11.571	1.18267	1.18373	1.21557	1.20006
3	10366907	10391006	Chmp4c	S89A vs Wild Type	0.584331	1	1.05376	1.05376	6128	128.073	26.6617	26.6653	27.5383	28.6557
17	15704967	17394899	Chd1	S89A vs Wild Type	0.84134	1	1.02024	1.02024	28208.4	761.085	63.8217	61.6079	64.7089	63.259
3	104944805	104961710	Wnt2b	S89A vs Wild Type	0.879222	1	1.01452	1.01452	522	25.5447	1.72185	1.56501	1.64175	1.69284
6	51432670	51458769	Nfe2l3	S89A vs Wild Type	0.473087	1	0.889862	-1.12377	383	19.359	2.173	2.21563	1.9815	1.92378
4	148434495	148444772	Ubiad1	S89A vs Wild Type	0.612123	1	1.04266	1.04266	5151	145.185	12.1345	13.2248	13.7784	12.6627
16	34690616	34725195	Ccdc14	S89A vs Wild Type	0.741259	1	0.978224	-1.02226	1565	42.3372	6.9372	7.38636	6.75689	7.25476
7	30973804	30989721	Fam187b	S89A vs Wild Type	0.063093	0.51311	0.825065	-1.21203	1249	39.9322	5.18672	5.04071	4.39751	4.04078
3	101275899	101287940	Cd2	S89A vs Wild Type	1	1	1	-1	64	12.2088	1	1	1	1
X	75095854	75109778	Dkc1	S89A vs Wild Type	0.0721988	0.544456	0.885127	-1.12978	11302.2	267.809	40.7177	39.8433	37.3575	33.9492
3	123364645	123385991	Mettl14	S89A vs Wild Type	0.18072	0.808726	1.08033	1.08033	4509.42	114.478	14.5397	15.1082	16.0375	15.9921
12	112146208	112181748	Kif26a	S89A vs Wild Type	0.688199	1	1.04529	1.04529	351.001	21.3348	1.18046	1.17122	1.18875	1.26944
8	82331637	82403223	Il15	S89A vs Wild Type	0.989377	1	1.00189	1.00189	1836	51.3344	6.9372	7.43773	7.45527	6.94684
6	84008590	84211061	Dysf	S89A vs Wild Type	1	1	1	-1	1042.83	45.7426	1	1	1	1
18	34859823	34864985	Egr1	S89A vs Wild Type	0.971323	1	1.00515	1.00515	18856.1	439.541	62.9346	63.8895	64.9298	62.5469
5	72965808	72974703	Gm10135	S89A vs Wild Type	0.916571	1	1.00943	1.00943	79.6341	12.0654	1.00333	1.36712	1.29687	1.09593
17	47687610	47691084	Tomm6os	S89A vs Wild Type	0.576824	1	1.05127	1.05127	439.843	21.019	1.97819	2.23523	2.10439	2.32506
5	127632262	127708755	Glt1d1	S89A vs Wild Type	0.923354	1	0.972704	-1.02806	11076	364.498	8.54333	8.85883	8.26748	8.65967
17	46428926	46431777	Crip3	S89A vs Wild Type	0.920312	1	0.993276	-1.00677	78	12.6098	1.01805	1.03424	1	1.03849
5	92415540	92435220	Nup54	S89A vs Wild Type	0.700027	1	0.977767	-1.02274	7947.61	209.072	22.091	22.2995	21.6386	21.765
13	4248735	4249026	Marcksl1-ps4	S89A vs Wild Type	0.795752	1	0.966432	-1.03473	627.884	29.7453	1.51852	1.60725	1.51397	1.50687
15	89429589	89430869	C730034F03Rik	S89A vs Wild Type	0.24825	0.905242	1.16367	1.16367	611.04	27.4553	1.86771	1.8756	1.9452	2.41079
9	44379490	44392370	Hyou1	S89A vs Wild Type	0.896908	1	1.01789	1.01789	41886.8	1039.45	114.527	114.829	114.585	118.873
15	89472476	89477426	Arsa	S89A vs Wild Type	0.0883722	0.5994	1.16391	1.16391	8779.5	226.396	23.41	23.8227	26.821	28.1536
1	184013302	184075637	Dusp10	S89A vs Wild Type	0.685209	1	0.953341	-1.04894	1355	43.2111	4.69947	5.09207	4.81276	4.52191
6	117907110	117907761	4933440N22Rik	S89A vs Wild Type	0.890572	1	0.988063	-1.01208	211.26	15.6446	1.38228	1.54498	1.43362	1.4587
2	91929805	91932298	Mdk	S89A vs Wild Type	0.989631	1	1.00158	1.00158	536.094	22.2325	2.72557	2.78355	2.77764	2.7402
5	74535449	74598791	Fip1l1	S89A vs Wild Type	0.145864	0.74201	1.06828	1.06828	20493.3	519.313	54.9305	54.791	59.5165	57.6968
9	114789345	114844153	Cmtm8	S89A vs Wild Type	0.509005	1	1.04216	1.04216	12374.9	435.606	1.05414	1.10273	1.13234	1.11547
8	15057653	15133542	Myom2	S89A vs Wild Type	0.940229	1	0.990662	-1.00943	233.954	16.8948	1.4588	1.24462	1.28194	1.39623
17	24685092	24689956	Syngr3	S89A vs Wild Type	0.450939	1	1.06029	1.06029	56	11.4509	1.07218	1.13697	1.20763	1.13472
7	87427405	87493412	Tyr	S89A vs Wild Type	0.0271097	0.328752	1.19192	1.19192	182.984	14.5563	1.33354	1.40789	1.55997	1.70759
3	65379655	65392624	Ssr3	S89A vs Wild Type	0.503656	1	1.0543	1.0543	76413.1	2081.01	157.172	150.951	163.175	161.679
13	51685529	51701042	Gm15440	S89A vs Wild Type	0.00100594	0.0470121	1.1964	1.1964	186	13.6509	1.61357	1.65062	1.9815	1.92378
5	134656039	134688591	Limk1	S89A vs Wild Type	0.355823	0.993853	0.915137	-1.09273	1513.69	45.9022	5.87276	5.71017	5.20971	5.39025
7	100607410	100641269	Rab6a	S89A vs Wild Type	0.100801	0.633292	1.10136	1.10136	34556.1	885.1	88.6458	83.5045	93.8884	95.7107
3	96629928	96633780	Rbm8a	S89A vs Wild Type	0.0779419	0.565055	0.917579	-1.08982	14325.7	356.407	44.3366	44.2846	41.9784	39.3385
10	81396186	81431006	Nfic	S89A vs Wild Type	0.259236	0.916306	1.1855	1.1855	33750.2	1082.58	24.7849	23.1375	28.3499	28.4622
12	111803192	111813874	Xrcc3	S89A vs Wild Type	0.736559	1	1.0262	1.0262	3325.44	83.9693	12.1716	12.442	12.7205	12.538
7	139389109	139579653	Inpp5a	S89A vs Wild Type	3.3436e-06	0.000756232	1.28273	1.28273	16402.8	374.577	49.959	52.0754	64.0981	66.7842
2	154544399	154558891	Necab3	S89A vs Wild Type	0.0392976	0.401524	1.09474	1.09474	61	11.3026	1.12632	1.22258	1.302	1.26944
16	95702075	95721052	Ets2	S89A vs Wild Type	0.0659783	0.524164	0.881156	-1.13487	54746.4	1130.78	229.466	229.919	206.043	198.746
5	122421693	122444913	Anapc7	S89A vs Wild Type	0.148705	0.746377	0.925991	-1.07992	10969.9	284.919	30.6129	31.7034	29.3312	28.373
7	6286579	6307884	Zfp667	S89A vs Wild Type	0.204133	0.845134	0.917219	-1.09025	872	35.6973	2.13691	2.45534	2.03813	2.17397
7	27502718	27508123	Gm15541	S89A vs Wild Type	0.297391	0.952837	1.10446	1.10446	515.686	20.7814	3.14977	2.54575	3.2983	2.99217
18	14968685	15151447	Kctd1	S89A vs Wild Type	0.325313	0.970508	0.883509	-1.13185	368.512	19.4116	2.01598	2.07094	1.76489	1.84594
8	70042813	70071954	Sugp1	S89A vs Wild Type	0.969557	1	1.00167	1.00167	7349	191.319	20.526	22.0082	20.7433	21.862
5	108629770	108647771	Tmem175	S89A vs Wild Type	0.872064	1	1.01254	1.01254	3511.5	101.073	9.44583	9.46021	9.57474	9.56832
5	143622447	143710251	Cyth3	S89A vs Wild Type	0.620348	1	0.956751	-1.0452	3215	94.3192	8.63355	8.61911	8.09702	8.40949
2	132529082	132587730	Gpcpd1	S89A vs Wild Type	0.503532	1	0.891589	-1.12159	66029.1	2258.6	10.5645	10.6908	10.0411	8.90987
4	117834506	117875199	Slc6a9	S89A vs Wild Type	0.470001	1	1.12867	1.12867	17628.8	481.612	36.6911	38.1138	42.4336	41.9967
8	33234384	33385528	Wrn	S89A vs Wild Type	0.756404	1	1.01781	1.01781	5674.44	165.075	13.0493	11.689	12.2879	12.891
18	80606205	80713072	Nfatc1	S89A vs Wild Type	0.547198	1	0.928737	-1.07673	4205	131.04	7.76733	8.32804	7.07777	7.87061
6	72608432	72617001	Tgoln1	S89A vs Wild Type	0.642483	1	0.930791	-1.07436	85439.5	2595.58	108.718	101.36	96.677	98.8612
17	79626677	79628682	4921513D11Rik	S89A vs Wild Type	1	1	1	-1	232	17.9258	1	1	1	1
7	118855760	118972653	Iqck	S89A vs Wild Type	0.697502	1	1.02057	1.02057	70.4001	11.577	1.23461	1.21103	1.28373	1.21222
5	90490714	90508908	Afp	S89A vs Wild Type	0.000768206	0.0384951	1.78862	1.78862	509	23.964	1.50529	1.44516	2.67988	2.59737
6	39573873	39596596	Adck2	S89A vs Wild Type	0.636675	1	1.0734	1.0734	6634.41	190.352	13.7156	14.6969	15.0715	15.4263
X	101640060	101684352	Ogt	S89A vs Wild Type	0.0476728	0.446506	1.14507	1.14507	65959.5	1516.13	207.25	199.423	228.315	237.355
17	57249451	57263698	Trip10	S89A vs Wild Type	0.00486743	0.12236	1.19581	1.19581	9669	210.992	34.4757	35.8596	41.8456	42.2622
15	34572799	34678707	Nipal2	S89A vs Wild Type	0.0098292	0.189948	0.749006	-1.3351	3786	80.801	21.1215	19.2859	16.0245	14.2409
2	32925216	32961615	Lrsam1	S89A vs Wild Type	0.159609	0.76928	1.0734	1.0734	4016.35	118.464	8.90425	9.32111	10.2299	9.33326
2	122348892	122369163	Shf	S89A vs Wild Type	0.204576	0.845772	0.820369	-1.21896	4247	124.11	10.5464	11.2901	8.9464	8.96761
9	62880077	62980880	Pias1	S89A vs Wild Type	0.20523	0.846486	0.947629	-1.05527	7305.53	195.857	20.1927	19.9536	19.7807	18.2631
2	3328949	3332644	Rpp38	S89A vs Wild Type	0.847336	1	0.979457	-1.02097	1504	44.583	5.96271	5.9139	6.37939	5.25324
14	52073380	52104029	Hnrnpc	S89A vs Wild Type	0.527791	1	0.953789	-1.04845	55244.2	1291.36	177.756	183.456	173.418	171.102
8	35582572	35588973	Gm16793	S89A vs Wild Type	0.800889	1	1.02	1.02	180.146	15.9386	1.07918	1.03592	1.0782	1.0792
1	136843584	136960428	Nr5a2	S89A vs Wild Type	0.747563	1	0.972281	-1.02851	13500	406.784	21.5548	19.2174	19.7429	19.8991
5	25100983	25110110	2900005J15Rik	S89A vs Wild Type	0.248581	0.905727	1.1204	1.1204	1137.73	36.8005	4.23027	4.27086	5.07401	4.45064
4	119537004	119629120	Foxj3	S89A vs Wild Type	0.350947	0.989322	1.08798	1.08798	10037.1	250.696	29.0354	29.8009	33.5506	30.4622
9	44767908	44792715	Ift46	S89A vs Wild Type	0.00566586	0.135331	0.834387	-1.19848	8913.12	252.91	20.1444	21.2652	18.2396	16.312
15	98092589	98132448	Pfkm	S89A vs Wild Type	0.158941	0.767818	1.11361	1.11361	6393.01	181.783	14.1377	13.8413	15.6659	15.4918
11	87592162	87616303	Mtmr4	S89A vs Wild Type	0.884755	1	1.026	1.026	15158	422.65	31.8409	31.3225	31.9739	32.8318
1	34439851	34449357	Imp4	S89A vs Wild Type	0.364182	1	0.95194	-1.05049	13871.5	358.209	38.1476	38.6725	36.0021	37.1259
2	142617474	142901532	Kif16b	S89A vs Wild Type	0.486493	1	1.04993	1.04993	8829.69	222.856	27.0226	25.4496	26.5134	28.5787
8	18932729	18950976	Xkr5	S89A vs Wild Type	0.0362743	0.384611	0.931509	-1.07353	411.89	17.5924	2.84068	3.07071	2.71763	2.78888
11	29511757	29515034	Prorsd1	S89A vs Wild Type	0.154917	0.760472	0.908437	-1.10079	3490.09	110.39	6.68294	7.05686	6.64542	5.83631
7	125878419	126082412	Gsg1l	S89A vs Wild Type	0.203396	0.843151	0.916431	-1.09119	171.012	15.2661	1.19368	1.22724	1.15645	1.06216
5	75574916	75656723	Kit	S89A vs Wild Type	0.313191	0.965949	0.871666	-1.14723	8454.99	182.513	37.8687	35.6368	31.1055	32.9667
5	110385835	110388074	Gm26711	S89A vs Wild Type	0.816029	1	1.01984	1.01984	161.546	14.3252	1.35589	1.3254	1.30936	1.42512
2	103263433	103303279	Ehf	S89A vs Wild Type	7.98283e-05	0.00871763	0.740729	-1.35002	26228.6	491.776	141.056	132.085	101.557	100.767
7	30321740	30323473	E130208F15Rik	S89A vs Wild Type	0.209765	0.852954	1.63581	1.63581	335.186	19.9339	1.00527	1.29548	1.31925	2.44435
16	76287400	76373828	Nrip1	S89A vs Wild Type	0.384818	1	0.909108	-1.09998	11383	271.118	41.8562	37.7086	35.7864	36.5465
9	37613847	37648319	Siae	S89A vs Wild Type	0.00205357	0.0733361	1.31423	1.31423	12405	376.685	16.8265	15.074	20.1204	21.8043
13	92211872	92355004	Msh3	S89A vs Wild Type	0.163349	0.774174	0.904118	-1.10605	6705.29	185.854	17.1339	17.4865	15.6654	15.6354
18	36679215	36683862	Slc35a4	S89A vs Wild Type	0.914936	1	0.994266	-1.00577	16732.5	393.015	54.0678	57.5044	54.2718	56.6607
6	97807058	98021350	Mitf	S89A vs Wild Type	0.726984	1	1.036	1.036	708	33.7797	1.14437	1.15409	1.18875	1.19245
7	128237357	128245101	Armc5	S89A vs Wild Type	0.82214	1	0.985407	-1.01481	7964.14	199.04	24.621	25.9519	25.445	24.3899
10	127225696	127263364	Kif5a	S89A vs Wild Type	0.849615	1	0.975735	-1.02487	464	25.5631	1.05414	1.17122	1.09438	1.07698
17	49428362	49455436	Mocs1	S89A vs Wild Type	0.689109	1	1.03376	1.03376	24449	779.51	21.7387	20.9548	21.7455	22.3892
2	163203125	163324171	Tox2	S89A vs Wild Type	0.907816	1	0.98444	-1.01581	122.569	14.1532	1.03609	1.03424	1.01888	1.01925
6	113308666	113326748	Gm15492	S89A vs Wild Type	0.980979	1	1.00193	1.00193	48.7943	11.4022	1.06536	1.09075	1.09782	1.06246
3	88043108	88055994	Gpatch4	S89A vs Wild Type	0.00901424	0.180482	0.837996	-1.19332	4524.01	121.939	13.9212	14.9371	13.1178	11.0653
11	23646479	23665960	Pex13	S89A vs Wild Type	0.264376	0.922296	1.06722	1.06722	17971.6	553.953	21.4155	21.8179	22.7573	23.3824
5	76951307	76967510	Paics	S89A vs Wild Type	0.0342678	0.372831	0.81502	-1.22696	57056.6	1805.58	53.1268	52.8178	44.7648	41.5822
X	53418331	53418968	Gm14584	S89A vs Wild Type	0.587667	1	0.940933	-1.06278	510.904	23.3025	2.15443	2.3809	2.10245	2.16499
17	36164443	36168538	Gm8909	S89A vs Wild Type	0.0180589	0.259926	1.28659	1.28659	454.976	19.4297	2.4736	2.42505	2.83597	3.46659
11	45829319	45829870	Gm12164	S89A vs Wild Type	0.487384	1	0.925127	-1.08093	396.401	21.7203	1.55041	1.69013	1.50055	1.49737
7	73426691	73541747	Chd2	S89A vs Wild Type	0.108455	0.652513	1.09461	1.09461	19439.3	490.381	52.9343	51.409	56.0535	58.1619
19	5298331	5308739	Gal3st3	S89A vs Wild Type	0.271015	0.930819	0.921499	-1.08519	109.446	12.6542	1.39965	1.32042	1.3452	1.16135
4	101717404	101815353	Lepr	S89A vs Wild Type	0.973889	1	0.984187	-1.01607	13160	461.903	1.01805	1.07816	1.02162	1.04143
X	15707782	15707846	Gm22464	S89A vs Wild Type	0.394482	1	1.08271	1.08271	96.6151	12.3601	1.12642	1.3315	1.36733	1.29389
10	88674772	88685016	Spic	S89A vs Wild Type	0.235356	0.88969	1.12908	1.12908	1101.67	43.3915	2.07263	2.15143	2.59279	2.1765
14	103080239	103099567	Fbxl3	S89A vs Wild Type	0.123752	0.694105	1.06788	1.06788	16390.5	440.494	37.915	37.6651	39.9127	40.7978
19	11770415	11774945	Mrpl16	S89A vs Wild Type	0.193419	0.828832	0.946472	-1.05656	8013	226.184	17.783	18.7551	17.6855	16.8967
12	108851129	108856815	Slc25a47	S89A vs Wild Type	0.343762	0.983224	0.879559	-1.13693	201781	6930.28	3.70693	4.21886	3.64251	3.3287
11	53864542	53891661	Slc22a5	S89A vs Wild Type	0.857113	1	1.04994	1.04994	22488	737.604	14.6081	14.2401	15.242	15.0469
17	29156550	29237798	Cpne5	S89A vs Wild Type	0.968633	1	1.00313	1.00313	700.693	25.8114	3.30617	3.3819	3.31695	3.39204
2	180258540	180273497	Cables2	S89A vs Wild Type	0.493677	1	0.930727	-1.07443	13189	380.001	25.561	25.7067	25.0844	22.6318
17	33685692	33718671	2015-03-02	S89A vs Wild Type	0.72585	1	0.977419	-1.0231	13235.9	414.015	15.7835	15.868	15.5092	15.4276
10	86779005	86838390	Nt5dc3	S89A vs Wild Type	0.891443	1	0.987813	-1.01234	6892.17	218.902	9.4697	8.82898	9.42341	8.65226
3	66981390	67358397	Rsrc1	S89A vs Wild Type	0.2618	0.920062	0.937963	-1.06614	7516.5	202.031	21.0856	19.851	19.441	18.9561
7	73544036	73558387	RP23-32A8.1	S89A vs Wild Type	0.977164	1	0.996663	-1.00335	4344.81	110.326	14.6458	15.2534	14.922	14.8774
14	55635965	55643807	Tm9sf1	S89A vs Wild Type	0.236984	0.891902	0.929109	-1.0763	24917.1	670.729	56.942	60.2245	54.9565	53.9039
3	79629079	79632818	4930579G24Rik	S89A vs Wild Type	0.244162	0.900817	0.782579	-1.27783	1031.91	34.1265	4.60937	4.75931	3.68767	3.64407
12	84069325	84076021	Acot5	S89A vs Wild Type	0.846872	1	0.976572	-1.02399	76.5233	12.5907	1.02275	1.02523	1	1
11	19924375	20024027	Spred2	S89A vs Wild Type	0.642181	1	1.08427	1.08427	9428.9	227.582	31.9851	28.5485	32.8989	32.7358
1	74945315	74951673	Ihh	S89A vs Wild Type	0.0263086	0.3226	1.39599	1.39599	22747.5	431.297	81.829	93.2389	113.137	131.256
7	19581044	19604469	Clasrp	S89A vs Wild Type	0.00195839	0.0709047	1.19289	1.19289	9441	212.86	31.5883	33.7708	38.0517	39.9143
6	142821545	142964453	St8sia1	S89A vs Wild Type	0.523913	1	1.03099	1.03099	54.5938	11.5679	1.07589	1.0702	1.1347	1.07789
17	24639282	24650306	Slc9a3r2	S89A vs Wild Type	0.0764952	0.560226	0.919233	-1.08786	5236.98	183.608	2.85876	2.88338	2.62325	2.65511
7	122219496	122222825	Chp2	S89A vs Wild Type	0.739136	1	0.961258	-1.0403	1270	42.5194	4.37464	4.11613	3.77463	4.38719
11	85311244	85347067	Ppm1d	S89A vs Wild Type	0.102828	0.638188	0.855219	-1.16929	3210	87.4719	11.3405	10.8621	9.13515	9.85289
7	43579610	43593236	Zfp719	S89A vs Wild Type	0.235451	0.88969	0.902418	-1.10813	1387.94	47.9164	3.8513	4.04765	3.47263	3.65553
8	84831522	84835483	Gadd45gip1	S89A vs Wild Type	0.37833	1	0.957479	-1.04441	14498.6	375.41	37.9162	41.1562	38.2108	37.4994
9	121680047	121705491	Sec22c	S89A vs Wild Type	0.00823852	0.169908	1.17047	1.17047	6835.2	212.905	8.99531	10.0565	11.2622	11.0375
11	120789201	120796404	Dus1l	S89A vs Wild Type	0.438321	1	0.939278	-1.06465	17863	485.974	41.1529	41.4242	38.9765	38.5863
11	59407134	59451187	Snap47	S89A vs Wild Type	0.834221	1	0.98534	-1.01488	12594	382.82	18.577	18.1901	18.1574	18.0706
1	93619751	93658660	Stk25	S89A vs Wild Type	0.000106318	0.0105856	1.1293	1.1293	35350.1	806.799	110.194	116.077	126.434	129.093
7	30308717	30314305	Alkbh6	S89A vs Wild Type	0.0623823	0.510198	1.08181	1.08181	4329.76	110.797	14.2264	14.0638	15.3245	15.2801
17	14978864	15064233	Ermard	S89A vs Wild Type	0.168994	0.785183	1.117	1.117	6980.44	197.004	14.7988	15.7421	16.543	17.5712
2	60598292	60722644	Itgb6	S89A vs Wild Type	0.536551	1	0.966458	-1.03471	1902.09	45.0958	9.08967	10.3884	9.3912	9.43351
4	123016597	123054950	Trit1	S89A vs Wild Type	0.549995	1	0.955831	-1.04621	5102	138.163	15.3467	14.1322	14.5712	13.6058
7	24257644	24261915	Zfp108	S89A vs Wild Type	0.390473	1	0.917963	-1.08937	362.976	20.8518	1.51925	1.52862	1.2811	1.51674
7	105640056	105655749	Timm10b	S89A vs Wild Type	0.780638	1	1.0123	1.0123	7612.1	201.656	19.8271	21.6354	20.7323	21.2403
2	13573927	13582827	Vim	S89A vs Wild Type	0.0172019	0.25476	1.32547	1.32547	8052	275.309	3.8513	3.9278	5.07701	5.23399
1	74236084	74268210	Arpc2	S89A vs Wild Type	0.447884	1	1.03097	1.03097	70978.5	1626.48	227.736	235.479	234.487	243.074
1	170141938	170174958	Uap1	S89A vs Wild Type	0.878302	1	0.992015	-1.00805	23111.1	548.98	73.3295	74.3498	72.3293	74.1708
3	57642904	57651716	Commd2	S89A vs Wild Type	0.195633	0.832518	0.918824	-1.08835	5440.01	146.163	15.9423	16.1527	15.345	14.1446
15	58890153	58933731	Tatdn1	S89A vs Wild Type	0.0151927	0.240354	1.12274	1.12274	2242	67.2955	6.19731	6.34194	7.28539	6.79287
19	33517740	33761952	Lipo1	S89A vs Wild Type	0.147905	0.744811	0.882066	-1.1337	1321.24	46.9545	3.64345	3.58049	3.28015	3.09184
17	10840384	12063362	Park2	S89A vs Wild Type	0.316322	0.966199	1.04385	1.04385	805.925	36.6796	1.31667	1.20703	1.30671	1.32767
11	72211724	72215593	Med31	S89A vs Wild Type	0.92807	1	0.992782	-1.00727	1525.25	46.9902	5.21587	5.60945	5.34373	5.40345
9	123170824	123216039	Cdcp1	S89A vs Wild Type	0.605075	1	0.953163	-1.04914	15873	315.562	73.3475	68.2887	67.5665	67.4358
11	50131396	50172786	Tbc1d9b	S89A vs Wild Type	0.447163	1	1.05841	1.05841	25877.9	749.685	43.571	42.0239	44.7142	45.8803
2	26445696	26459391	0610009E02Rik	S89A vs Wild Type	0.996432	1	0.989453	-1.01066	518.797	23.9041	1.74203	2.49863	2.33154	1.86439
3	138828685	138829163	Gm16060	S89A vs Wild Type	0.0382873	0.39428	0.928402	-1.07712	36.8128	10.7546	1.2059	1.16355	1.14135	1.05845
13	66904914	66909237	Gm10767	S89A vs Wild Type	0.0958557	0.620909	0.893564	-1.11911	356.54	19.9686	1.81023	1.67113	1.52651	1.5843
6	106778249	106800075	Crbn	S89A vs Wild Type	0.579372	1	0.965919	-1.03528	10430.5	320.439	15.4343	14.2572	14.4291	14.2505
18	24653691	24701557	Mocos	S89A vs Wild Type	0.0272146	0.328873	1.23634	1.23634	8278	280.207	4.42878	4.83524	5.69989	5.75362
11	4637747	4685700	Ascc2	S89A vs Wild Type	0.788607	1	0.990316	-1.00978	18199.1	446.679	53.9474	55.8584	55.5873	53.1551
12	84009502	84017671	Acot1	S89A vs Wild Type	0.732776	1	0.837741	-1.19369	40735.2	1357.25	19.0651	20.2487	17.1271	15.8077
13	13997949	14039639	Tbce	S89A vs Wild Type	0.628927	1	0.975361	-1.02526	6990.79	179.517	20.6223	21.9637	21.8032	19.7334
2	128862981	128897035	Fbln7	S89A vs Wild Type	0.621629	1	1.03885	1.03885	256	18.7437	1	1.01712	1.03775	1.05774
11	93859243	93885767	Utp18	S89A vs Wild Type	0.0770017	0.561518	0.954799	-1.04734	8205.66	209.534	24.6698	25.3719	23.9333	23.8465
5	104813169	104860071	Zfp951	S89A vs Wild Type	0.0850715	0.586168	0.87882	-1.13789	1362.5	43.5188	5.54428	4.61284	4.46696	4.45932
7	29893333	29906573	Zfp27	S89A vs Wild Type	0.271901	0.931678	0.918199	-1.08909	1496	49.9404	4.60924	4.2531	4.03889	4.09851
18	36783008	36792563	Hars2	S89A vs Wild Type	0.333677	0.973182	0.963384	-1.03801	9296.14	263.57	20.3436	19.8338	18.6491	20.057
7	142441808	142444411	Tnni2	S89A vs Wild Type	0.70006	1	1.02067	1.02067	46	10.9917	1.14437	1.17122	1.11325	1.25019
11	11589223	11627836	4930512M02Rik	S89A vs Wild Type	0.865276	1	0.983492	-1.01678	246.675	17.1871	1.47735	1.28241	1.29081	1.4234
18	60685978	60713390	Ndst1	S89A vs Wild Type	0.114895	0.671838	1.21685	1.21685	35940	1128.64	32.9237	30.3465	36.7682	40.2222
8	36567751	36953144	Dlc1	S89A vs Wild Type	0.000761354	0.0384368	1.29268	1.29268	9732.01	321.247	6.55387	6.86614	7.7489	9.59883
7	31068172	31076705	Fxyd3	S89A vs Wild Type	0.0377788	0.391242	0.900568	-1.11041	6245.34	126.639	31.0107	29.5044	27.459	27.039
5	124598749	124627739	Tctn2	S89A vs Wild Type	0.0427738	0.421073	0.82	-1.21951	1208.53	40.3526	4.66177	4.49916	3.67044	3.84153
18	24484962	24530205	Rprd1a	S89A vs Wild Type	0.225051	0.877034	0.936351	-1.06798	7323.25	194.731	20.2779	21.135	19.6863	19.0907
13	50417864	50433781	Fbxw17	S89A vs Wild Type	0.513486	1	0.967338	-1.03377	1557	43.2064	6.81088	6.9412	6.58701	6.71589
8	104226691	104248559	Tk2	S89A vs Wild Type	0.83313	1	0.98213	-1.0182	6014	188.396	9.22907	9.11565	8.60664	9.41025
10	127281956	127289019	Mbd6	S89A vs Wild Type	0.304286	0.958575	1.14424	1.14424	18754.1	482.811	45.6658	47.9992	53.0006	54.175
4	119232915	119248976	Lepre1	S89A vs Wild Type	7.97898e-06	0.00150153	0.746415	-1.33974	3055	109.744	2.87681	2.81489	2.15138	2.09699
11	115490420	115491863	Nt5c	S89A vs Wild Type	0.053715	0.472516	0.913592	-1.09458	13697	307.783	49.8325	54.5223	47.2249	48.1128
6	54595111	54645840	Plekha8	S89A vs Wild Type	0.113396	0.667013	1.16999	1.16999	18955.9	508.441	40.925	41.7709	46.5742	50.1795
16	23965052	23988853	Bcl6	S89A vs Wild Type	0.723166	1	1.09804	1.09804	5787	162.222	13.5241	13.9097	14.439	15.6843
8	64014770	64205994	Tll1	S89A vs Wild Type	0.977712	1	1.0002	1.0002	62.0284	11.6352	1.20098	1.08656	1.15251	1.13549
M	1094	2676	mt-Rnr2	S89A vs Wild Type	0.450619	1	1.06866	1.06866	499411	11632.8	1553.8	1494.09	1600.68	1656.49
17	21567046	21588698	Zfp948	S89A vs Wild Type	0.902269	1	1.0184	1.0184	2014	60.185	6.2334	6.44467	6.92676	5.98457
16	91011249	91016744	4930404I05Rik	S89A vs Wild Type	0.552232	1	0.960452	-1.04118	333.943	17.6253	2.18132	2.07148	2.17165	1.91297
12	101746565	101819056	Fbln5	S89A vs Wild Type	0.699468	1	0.97628	-1.0243	1693	68.2676	1.09023	1.01712	1.01888	1.03849
1	191717834	191784256	Lpgat1	S89A vs Wild Type	0.609548	1	1.07103	1.07103	73892.9	2405.85	43.1743	39.2848	43.2043	45.1118
5	31193227	31198901	Snx17	S89A vs Wild Type	0.816189	1	1.01839	1.01839	14874.9	346.671	50.2709	50.1804	52.4258	49.8732
4	118136957	118180044	Kdm4a	S89A vs Wild Type	0.390355	1	1.09443	1.09443	15750	383.645	46.6563	46.715	51.1698	51.0187
12	113185903	113189521	Tmem121	S89A vs Wild Type	0.00252154	0.084714	1.08528	1.08528	104	11.96	1.39702	1.41092	1.56625	1.48114
9	57252322	57262600	1700017B05Rik	S89A vs Wild Type	0.9273	1	0.987044	-1.01313	12544.9	272.101	47.3783	51.2006	50.0746	47.227
9	72518250	72531859	4930509E16Rik	S89A vs Wild Type	0.0149305	0.237643	0.883297	-1.13212	53.7621	11.3096	1.16251	1.27395	1.09438	1.05774
2	71388958	71441623	Hat1	S89A vs Wild Type	0.0250284	0.315786	0.864117	-1.15725	8563.93	195.751	34.042	33.959	31.0676	27.6932
1	160219174	160792939	Rabgap1l	S89A vs Wild Type	0.939674	1	1.00367	1.00367	14169	412.599	25.8857	24.0628	25.5564	24.5756
5	25222882	25265919	Galnt11	S89A vs Wild Type	0.980584	1	0.999942	-1.00006	5093.12	155.049	9.48509	9.77625	10.2024	9.05788
7	127027732	127042421	Kif22	S89A vs Wild Type	0.0297043	0.345729	0.908606	-1.10059	6391	128.182	30.7402	31.4936	29.2182	27.3277
11	30771726	30880362	Psme4	S89A vs Wild Type	0.936659	1	0.992022	-1.00804	46846	1278.13	100.904	96.2473	97.7157	97.8624
8	119992438	120052794	Crispld2	S89A vs Wild Type	0.868604	1	0.984531	-1.01571	407.111	23.9205	1.03609	1.03424	1.01888	1.01943
7	105371211	105373719	Fam160a2	S89A vs Wild Type	0.3693	1	1.06424	1.06424	1143.19	34.807	5.16562	4.7885	5.36423	5.22938
X	101449088	101453542	Itgb1bp2	S89A vs Wild Type	0.5608	1	0.972771	-1.02799	105	12.1476	1.37897	1.47941	1.43413	1.34642
8	95352268	95374294	Mmp15	S89A vs Wild Type	0.878899	1	1.01547	1.01547	23929	637.911	55.283	57.2274	57.2854	56.9657
8	119561979	119575201	Hsdl1	S89A vs Wild Type	0.657396	1	0.971508	-1.02933	6185.37	157.042	18.1809	21.4629	19.0203	19.4939
13	113794505	114157462	Arl15	S89A vs Wild Type	0.707655	1	0.908075	-1.10123	3641	112.517	7.82147	7.83153	7.22877	6.98533
11	120713925	120721129	Lrrc45	S89A vs Wild Type	0.600046	1	0.960912	-1.04068	8422	195.468	29.7295	32.3154	30.4829	29.1369
8	106130319	106136975	Esrp2	S89A vs Wild Type	0.0773631	0.563312	1.06491	1.06491	28907	783.85	61.448	62.6286	65.3932	66.7368
10	120361275	120476470	Hmga2	S89A vs Wild Type	0.317816	0.966926	1.04287	1.04287	8945.25	174.12	41.5566	40.3506	42.4556	42.9632
1	194938821	194961293	Cd34	S89A vs Wild Type	0.848615	1	0.970494	-1.0304	556.415	28.9226	1.05414	1.08561	1.01888	1.05774
15	89351004	89355660	Lmf2	S89A vs Wild Type	0.494472	1	0.961749	-1.03977	10764	297.349	25.615	24.645	23.8388	24.4987
15	7206120	7398396	Egflam	S89A vs Wild Type	0.725784	1	1.03069	1.03069	212	17.0652	1.05414	1.03424	1.0755	1.07698
3	59096448	59101822	Gpr171	S89A vs Wild Type	0.980752	1	1.00215	1.00215	44.0513	11.4417	1	1.03461	1	1.03898
16	63543538	63864159	Epha3	S89A vs Wild Type	0.467609	1	0.933902	-1.07078	264	18.758	1.07218	1.17122	1.05663	1.03849
2	69647171	69667572	Bbs5	S89A vs Wild Type	0.97844	1	1.00379	1.00379	951.123	35.2377	3.28409	2.96286	3.36182	2.90879
17	34613349	34615972	Egfl8	S89A vs Wild Type	0.485056	1	1.05907	1.05907	467.129	20.0361	2.54696	2.71804	2.77203	2.80399
14	65052060	65098107	Extl3	S89A vs Wild Type	0.848318	1	0.984908	-1.01532	13096	376.138	25.597	24.645	24.2729	25.2107
4	41712033	41713535	Rpp25l	S89A vs Wild Type	0.243162	0.900074	0.934235	-1.07039	5153	140.485	13.9933	15.502	13.8728	13.6827
11	78032280	78037867	Dhrs13	S89A vs Wild Type	0.643893	1	1.01209	1.01209	3179.65	88.7536	9.32026	9.93051	9.58276	9.90084
6	72097592	72154572	St3gal5	S89A vs Wild Type	0.785789	1	0.92705	-1.07869	112208	3883.55	1.90917	1.62616	1.52269	1.75474
11	105126425	105140395	Mettl2	S89A vs Wild Type	0.411528	1	0.943227	-1.06019	4171.83	114.575	11.904	12.8592	11.3	12.0573
14	55769058	55784043	Adcy4	S89A vs Wild Type	0.323136	0.970359	0.894205	-1.11831	1225	51.328	1.32483	1.27395	1.16988	1.15396
5	92257659	92278171	Naaa	S89A vs Wild Type	0.574829	1	0.942034	-1.06153	2163.56	64.6672	6.51678	6.99944	6.41957	6.31316
12	84373857	84409030	Entpd5	S89A vs Wild Type	0.292574	0.950094	1.12959	1.12959	71807.9	2247.39	66.2188	62.6199	69.5353	75.999
3	146450470	146465850	Ctbs	S89A vs Wild Type	0.951397	1	0.998571	-1.00143	3755.79	130.337	3.50184	3.45383	3.82696	3.11877
4	87769925	88033365	Mllt3	S89A vs Wild Type	0.612792	1	1.03135	1.03135	6030.09	133.102	24.8381	24.3438	25.508	25.2159
4	155650655	155653385	Mmp23	S89A vs Wild Type	0.992578	1	0.999124	-1.00088	443	22.6221	1.63162	1.82184	1.62288	1.82755
5	122364580	122372365	Fam216a	S89A vs Wild Type	0.0422832	0.418945	0.819349	-1.22048	1425.37	45.6105	5.18086	5.31789	4.44718	4.15495
19	47501033	47537508	Obfc1	S89A vs Wild Type	0.0919096	0.607864	0.87862	-1.13815	2772.41	68.3205	12.264	12.1522	10.3915	11.0611
4	59035088	59041904	Gng10	S89A vs Wild Type	0.303602	0.958385	1.15118	1.15118	1219.05	42.1082	3.34068	3.75353	4.64598	3.52075
4	147860778	147868817	Miip	S89A vs Wild Type	0.825634	1	1.01406	1.01406	7913.28	199.093	23.648	25.193	25.1788	24.3491
17	32879228	32886084	Zfp870	S89A vs Wild Type	0.744022	1	1.02279	1.02279	2164.71	66.7231	6.15939	5.77693	6.05299	6.15535
5	137134924	137149321	Muc3	S89A vs Wild Type	0.0045434	0.117897	1.33567	1.33567	17695.3	335.929	72.1573	68.869	88.9981	99.3671
11	75630988	75648872	Inpp5k	S89A vs Wild Type	0.00321864	0.0989355	1.18175	1.18175	6549	184.531	14.4986	13.9439	16.1378	17.4741
10	61715263	61739261	Aifm2	S89A vs Wild Type	0.30308	0.958307	1.08729	1.08729	10354.6	339.725	8.05214	8.43895	9.10598	8.82465
11	69995777	70000010	Phf23	S89A vs Wild Type	0.918968	1	0.984578	-1.01566	10008	246.75	29.5311	33.8906	31.7285	30.7151
15	75924684	75929731	Tsta3	S89A vs Wild Type	0.874783	1	1.00651	1.00651	17312	391.742	60.3359	62.5693	59.9656	63.7401
2	121170654	121198771	Tubgcp4	S89A vs Wild Type	0.543077	1	0.972001	-1.02881	8378.72	230.374	21.3288	19.7449	20.1057	19.818
9	6168612	6378844	Pdgfd	S89A vs Wild Type	0.915714	1	0.993096	-1.00695	623	31.3189	1.01805	1.03424	1.01888	1.01925
9	53301670	53377515	Exph5	S89A vs Wild Type	0.598757	1	1.05391	1.05391	7335.85	181.022	25.6365	21.5659	23.5294	26.2175
2	69871198	69885616	Mettl5	S89A vs Wild Type	0.675894	1	1.03115	1.03115	4171.1	120.08	10.6051	10.0056	10.9243	10.3284
2	125673095	125674786	Eid1	S89A vs Wild Type	0.962539	1	1.00375	1.00375	4471.29	124.609	11.4042	12.7177	12.533	11.6793
4	32238804	32586109	Bach2	S89A vs Wild Type	0.776421	1	1.03522	1.03522	2300.69	86.3898	1.78738	1.60418	1.79007	1.72094
17	26933127	26937891	Phf1	S89A vs Wild Type	0.200097	0.838491	1.096	1.096	6334	188.629	11.16	11.9578	12.174	13.1631
15	8634124	8710765	Slc1a3	S89A vs Wild Type	0.430798	1	1.06558	1.06558	171.971	14.7776	1.33474	1.23082	1.40301	1.33081
15	102497649	102517065	Map3k12	S89A vs Wild Type	0.956785	1	0.995062	-1.00496	926.909	31.5318	4.01747	3.85707	3.90433	3.93131
4	107233514	107253533	Lrrc42	S89A vs Wild Type	0.488904	1	1.054	1.054	10826	267.054	32.4003	33.3259	34.6731	34.6024
11	75510094	75513169	Rilp	S89A vs Wild Type	0.164678	0.776808	1.13399	1.13399	4896.99	174.151	2.35347	2.14715	2.69875	2.40492
1	46849529	46850480	RP24-287C2.2	S89A vs Wild Type	0.17587	0.798895	0.922295	-1.08425	197	15.9656	1.27069	1.29107	1.151	1.2117
1	16964560	17097890	Jph1	S89A vs Wild Type	0.197725	0.835048	1.13518	1.13518	709.013	30.5262	1.86622	2.096	2.18913	2.30869
4	34803113	34882961	Zfp292	S89A vs Wild Type	0.60851	1	1.06182	1.06182	21732.9	504.303	75.7289	66.7811	71.8755	79.4444
11	51253651	51263047	BC049762	S89A vs Wild Type	0.586543	1	0.972934	-1.02782	76	12.3324	1.09023	1.10273	1.05663	1.07698
11	102393403	102402556	Rundc3a	S89A vs Wild Type	0.561099	1	0.967442	-1.03365	3515	109.284	7.33422	7.21514	7.41751	6.65816
7	45303155	45333781	Trpm4	S89A vs Wild Type	0.097666	0.624953	1.13766	1.13766	23185	443.037	98.8826	97.7029	107.04	116.607
19	34290659	34327771	Fas	S89A vs Wild Type	0.51336	1	1.06817	1.06817	2880	103.724	2.6422	2.31836	2.56663	2.73209
6	115840697	115853372	Mbd4	S89A vs Wild Type	0.765044	1	0.959498	-1.04221	1238.58	37.8983	5.12326	5.38287	4.72257	5.35805
11	115315192	115322042	Ush1g	S89A vs Wild Type	0.90085	1	1.01059	1.01059	118	14.015	1	1.01712	1	1.03849
11	97415533	97502403	Arhgap23	S89A vs Wild Type	0.609706	1	1.03041	1.03041	4346.21	157.761	1.52334	1.56349	1.64183	1.53887
17	53566861	53672721	Kat2b	S89A vs Wild Type	0.918579	1	1.01826	1.01826	25504	843.901	13.7767	11.9236	12.9102	13.2593
8	93302369	93337309	Ces1g	S89A vs Wild Type	0.677598	1	1.11247	1.11247	66471.2	2291.26	3.37933	3.57248	3.38983	4.34383
8	116568724	116732992	Cdyl2	S89A vs Wild Type	0.0488463	0.452638	0.777481	-1.28621	1142.7	46.5724	2.22766	1.6864	1.50292	1.54019
19	29925114	29960719	Il33	S89A vs Wild Type	0.943377	1	1.00894	1.00894	486	26.401	1.09023	1.11985	1.05663	1.17321
14	7964533	7994574	Dnase1l3	S89A vs Wild Type	0.959308	1	0.996099	-1.00392	12715.9	447.045	1.2005	1.22393	1.17052	1.24445
X	141165403	141474077	Col4a6	S89A vs Wild Type	1	1	1	-1	97	13.3364	1	1	1	1
X	36608314	36645396	Akap17b	S89A vs Wild Type	0.461705	1	1.07662	1.07662	1250	49.1236	1.95645	2.09578	2.208	2.15473
X	98009245	98009692	Gm14801	S89A vs Wild Type	0.921538	1	1.01492	1.01492	139.626	14.6021	1.04959	1.04836	1.00472	1.12454
4	115106323	115134282	Cyp4x1	S89A vs Wild Type	0.173879	0.794974	0.886994	-1.1274	910.87	32.3628	3.41785	4.04789	3.43265	3.18942
8	84701457	84704716	Lyl1	S89A vs Wild Type	0.742687	1	1.02949	1.02949	182	16.2208	1	1.01712	1.01888	1.05774
2	158794807	158858215	Dhx35	S89A vs Wild Type	0.0379879	0.392742	1.14988	1.14988	5231	130.41	15.9964	17.5053	19.875	18.648
8	79295123	79307686	Gm4890	S89A vs Wild Type	0.0395108	0.403077	0.904809	-1.10521	260.864	16.5994	1.79403	1.70199	1.54738	1.61585
16	32821703	32877767	1700021K19Rik	S89A vs Wild Type	0.0229799	0.299638	0.913203	-1.09505	10156.6	261.967	29.5055	30.1328	27.0364	27.4255
14	26027282	26042712	Gm9780	S89A vs Wild Type	0.359057	0.995414	0.884068	-1.13113	1547.62	60.9126	1.49267	2.03451	1.66186	1.45641
12	31640055	31654827	Dus4l	S89A vs Wild Type	0.462305	1	1.0576	1.0576	1671	51.5797	5.47546	5.2804	5.75651	5.6189
17	35879819	35892671	Dhx16	S89A vs Wild Type	0.498879	1	0.977211	-1.02332	17735.9	465.48	44.6654	45.8482	44.3828	44.0681
10	19934472	20142754	Map3k5	S89A vs Wild Type	0.569977	1	0.872023	-1.14676	15358.4	486.635	16.7713	16.9809	15.5718	13.8609
5	100441918	100500640	Lin54	S89A vs Wild Type	0.685102	1	0.970491	-1.03041	5686.67	142.319	19.9615	18.4782	18.5213	18.7841
6	39873271	40255151	Tmem178b	S89A vs Wild Type	0.000932947	0.0443938	1.19373	1.19373	84.7772	12.0229	1.16321	1.13842	1.40042	1.3471
14	55560006	55570066	Dcaf11	S89A vs Wild Type	0.478076	1	1.07625	1.07625	80529.9	2508.98	75.5631	78.1245	81.3945	84.0121
10	61695514	61702774	Tysnd1	S89A vs Wild Type	0.83289	1	0.981009	-1.01936	19859	595.7	27.7806	30.4663	28.3311	28.8096
1	75171731	75185147	RP23-321N22.4	S89A vs Wild Type	0.696954	1	1.09408	1.09408	339.404	19.2251	1.64997	1.60465	1.86405	1.69677
X	134686519	134696758	Armcx4	S89A vs Wild Type	0.886716	1	0.983718	-1.01655	464	25.8964	1.01805	1.03424	1.01888	1
4	26368984	26370208	Bhmt-ps1	S89A vs Wild Type	1	1	1	-1	63.0984	12.1731	1	1	1	1
8	94964679	94969757	Gm10286	S89A vs Wild Type	0.467444	1	1.03333	1.03333	156.654	13.2663	1.59802	1.55641	1.73284	1.52674
19	5940543	5964207	Pola2	S89A vs Wild Type	0.00588023	0.137757	0.852322	-1.17327	8032.96	178.767	34.3808	33.2512	28.3139	29.3303
11	99065678	99089307	Tns4	S89A vs Wild Type	0.259773	0.91717	0.921928	-1.08468	8861.02	174.474	43.3161	41.4084	38.2932	39.8167
4	154869585	154895529	Mmel1	S89A vs Wild Type	0.148842	0.746622	0.928416	-1.0771	120.545	12.6698	1.4338	1.50239	1.37237	1.35363
3	152395473	152462827	Zzz3	S89A vs Wild Type	0.0807046	0.573928	0.884918	-1.13005	15383.5	397.54	44.0494	42.5725	38.3401	38.3132
X	8138975	8145881	Rbm3	S89A vs Wild Type	0.280688	0.938557	0.899199	-1.1121	29741	666.862	107.459	111.178	101.634	94.9648
X	93654863	93749952	Pcyt1b	S89A vs Wild Type	0.694949	1	0.966593	-1.03456	179.54	14.6589	1.50755	1.41218	1.43607	1.38612
13	74406396	74407318	Gm10116	S89A vs Wild Type	0.525837	1	0.954328	-1.04786	463.576	23.7795	1.54707	1.75923	1.44752	1.70777
2	121128307	121140654	Lcmt2	S89A vs Wild Type	0.680081	1	1.02191	1.02191	4270.11	117.338	11.0569	13.064	12.3808	12.2685
8	46471041	46536052	Acsl1	S89A vs Wild Type	0.595462	1	1.09379	1.09379	224910	7630.63	35.3988	34.9878	38.148	38.8399
6	85334963	85374635	Rab11fip5	S89A vs Wild Type	0.633243	1	0.924386	-1.0818	485	25.7471	1.34288	1.27395	1.2265	1.19245
2	26409431	26445217	Sec16a	S89A vs Wild Type	0.491299	1	1.08154	1.08154	44042.1	1267.38	72.2283	71.0788	75.0277	79.9639
5	108441054	108448892	Mfsd7a	S89A vs Wild Type	0.0686084	0.533365	1.28529	1.28529	1035	35.6907	3.74302	2.98611	4.45413	4.19474
9	45138437	45154153	Scn4b	S89A vs Wild Type	0.2729	0.932051	1.03043	1.03043	126	14.184	1.01805	1.03424	1.03775	1.07698
13	55623005	55632412	Caml	S89A vs Wild Type	0.182251	0.81152	0.935633	-1.0688	5601.96	157.954	14.0468	14.0124	13.5519	12.7012
16	36693978	36726805	Ildr1	S89A vs Wild Type	0.605577	1	1.03579	1.03579	6201.43	125.15	27.8537	28.9092	28.5932	30.2012
11	106066061	106073613	Taco1	S89A vs Wild Type	0.719686	1	1.02156	1.02156	6129.17	175.978	13.0174	14.2865	13.5682	14.3244
18	16588877	16809247	Cdh2	S89A vs Wild Type	0.527961	1	1.044	1.044	20761.7	724.328	1.12632	1.17122	1.28314	1.1155
18	13687013	13972734	Zfp521	S89A vs Wild Type	1	1	1	-1	193	16.6316	1	1	1	1
11	119143045	119228500	Tbc1d16	S89A vs Wild Type	0.000162131	0.0137829	1.20875	1.20875	16389.5	475.772	26.368	26.7485	31.519	32.6854
7	142325837	142373754	Ifitm10	S89A vs Wild Type	0.844956	1	1.02013	1.02013	83.4471	12.7863	1	1.01712	1	1.05774
X	7371276	7375831	Usp27x	S89A vs Wild Type	0.294934	0.950693	0.890264	-1.12326	421.801	21.0638	2.01059	2.13757	1.64332	2.04964
7	19778881	19796810	Cblc	S89A vs Wild Type	0.0873443	0.595515	1.21984	1.21984	12859.1	286.225	43.066	44.4203	51.7935	54.926
3	133112278	133234950	Arhgef38	S89A vs Wild Type	0.196992	0.834552	0.956354	-1.04564	7550	148.178	37.327	35.1405	34.1824	35.1222
8	13907806	13940522	Fbxo25	S89A vs Wild Type	0.601645	1	1.0368	1.0368	7003	158.118	26.8422	26.9392	26.0849	29.6757
3	138925906	139075200	Rap1gds1	S89A vs Wild Type	0.000240586	0.0180637	1.21507	1.21507	18464.9	446.725	53.5311	50.9438	63.5709	63.3738
17	36942918	36947987	Rnf39	S89A vs Wild Type	0.356611	0.99443	1.06524	1.06524	3237	105.947	5.16868	5.2804	5.47338	5.6574
9	35216965	35267806	Fam118b	S89A vs Wild Type	0.847963	1	1.01335	1.01335	4742.48	113.907	17.8826	17.4926	18.0821	17.7655
2	176226569	176240329	2210418O10Rik	S89A vs Wild Type	0.964395	1	1.00235	1.00235	4555.33	145.107	7.59268	6.62631	7.2558	6.99663
9	57790353	57836794	Arid3b	S89A vs Wild Type	0.325663	0.970508	1.09663	1.09663	1878.93	57.7459	5.51155	5.61766	5.69988	6.50478
17	34976899	34981789	Gm10501	S89A vs Wild Type	0.957194	1	1.00404	1.00404	407.826	19.2851	2.33747	2.3362	2.36981	2.32275
5	138259658	138264047	BC037034	S89A vs Wild Type	0.499148	1	0.956975	-1.04496	3308.99	92.4344	9.65168	10.531	9.39852	9.91575
11	3517523	3540613	Smtn	S89A vs Wild Type	0.20937	0.852954	1.07883	1.07883	4885.19	124.16	15.6311	15.8158	16.6731	17.2528
1	153740349	153745469	Rgs16	S89A vs Wild Type	0.96203	1	1.01324	1.01324	64818.8	2223.03	3.49038	3.79082	3.52926	3.84832
2	120403896	120461701	Ganc	S89A vs Wild Type	0.55663	1	0.970077	-1.03085	6723.5	215.396	8.51274	8.60592	8.46934	8.13708
2	25998543	26021748	Ubac1	S89A vs Wild Type	0.993573	1	0.999762	-1.00024	9993	263.311	25.6873	27.6584	26.217	27.1159
11	55394500	55420081	Sparc	S89A vs Wild Type	0.968572	1	0.999395	-1.00061	14362.1	503.736	1.12744	1.15897	1.02356	1.26146
5	118164648	118189479	Hrk	S89A vs Wild Type	0.772655	1	1.02041	1.02041	47.5748	11.4898	1.05444	1.01732	1.11406	1
5	108694229	108706951	Fgfrl1	S89A vs Wild Type	0.527185	1	0.907428	-1.10202	20276.1	560.607	44.8528	44.7298	40.3547	40.9352
4	89274471	89294654	Cdkn2a	S89A vs Wild Type	0.426844	1	0.947616	-1.05528	61	11.5838	1.16242	1.18834	1.16988	1.05774
16	34935854	34939330	RP23-80O10.1	S89A vs Wild Type	0.646102	1	1.04433	1.04433	93	12.3862	1.32483	1.10273	1.18875	1.34642
18	34624624	34633266	Kif20a	S89A vs Wild Type	0.102239	0.638046	0.855896	-1.16837	7951.12	158.825	38.8461	39.0304	33.6738	32.9803
11	98152154	98193294	Med1	S89A vs Wild Type	0.655004	1	1.04293	1.04293	16720.9	428.848	44.9834	44.049	47.092	45.7625
2	24974117	24975099	Mrpl41	S89A vs Wild Type	0.327746	0.970508	0.932771	-1.07207	6547	182.016	16.628	16.5464	15.7603	15.1839
8	107150661	107187471	Cyb5b	S89A vs Wild Type	0.787383	1	0.962885	-1.03855	145527	3762.57	366.959	359.869	348.508	351.344
10	80755206	80795462	Dot1l	S89A vs Wild Type	0.74649	1	1.03759	1.03759	22531.1	517.075	76.3447	75.1379	76.3481	80.8289
2	35558266	35730995	Dab2ip	S89A vs Wild Type	0.324584	0.970359	1.08835	1.08835	27612	590.332	101.336	102.292	108.456	113.163
1	53189187	53297019	Pms1	S89A vs Wild Type	0.422823	1	0.894754	-1.11763	1712.88	52.5452	6.04765	5.85083	5.50808	5.13813
15	81415560	81419189	Gm17025	S89A vs Wild Type	0.677349	1	1.01847	1.01847	142.645	13.1049	1.50055	1.49754	1.51793	1.53555
14	20734875	20794089	Camk2g	S89A vs Wild Type	0.123641	0.693966	1.10768	1.10768	5331.01	144.53	14.6069	13.7385	16.1944	15.2032
7	28179469	28187295	Dyrk1b	S89A vs Wild Type	0.658536	1	0.976789	-1.02376	5055	152.824	9.57197	10.2799	9.19175	10.1993
5	64803523	64830130	Klf3	S89A vs Wild Type	0.395562	1	1.11168	1.11168	21817.8	531.04	63.918	62.142	69.0655	71.0732
8	27225776	27229589	Adrb3	S89A vs Wild Type	0.914854	1	0.992176	-1.00789	849.668	39.1626	1.01805	1.01712	1	1.01925
X	74170653	74171867	Rpl3-ps2	S89A vs Wild Type	0.00461495	0.119096	0.862285	-1.15971	144.377	13.1367	1.6131	1.62995	1.40187	1.39456
14	52279146	52296392	Tox4	S89A vs Wild Type	0.796883	1	1.01381	1.01381	16610.6	437.99	42.0847	40.7434	41.9074	42.0646
8	104348191	104395808	Cmtm4	S89A vs Wild Type	0.428032	1	1.06564	1.06564	51806	1245.1	154.7	148.76	160.947	162.431
11	98682554	98695980	Psmd3	S89A vs Wild Type	0.686176	1	1.03507	1.03507	44476.9	1143.97	108.648	114.553	113.654	117.375
5	21785283	21803788	Psmc2	S89A vs Wild Type	0.0284925	0.337416	0.910826	-1.0979	23561.7	655.42	48.8601	50.4689	45.9371	44.5344
12	105563172	105593072	Bdkrb2	S89A vs Wild Type	0.328873	0.971322	1.05899	1.05899	63	11.9145	1.03609	1.05136	1.05663	1.15396
9	95456898	95511997	U2surp	S89A vs Wild Type	0.886681	1	0.991453	-1.00862	19965.8	479.342	65.5613	60.6748	61.2186	63.9386
16	20619215	20621288	Camk2n2	S89A vs Wild Type	0.510617	1	0.881151	-1.13488	516	23.285	2.28128	2.54095	2.11363	2.13548
2	167062934	167065863	1500012F01Rik	S89A vs Wild Type	0.447511	1	1.03822	1.03822	12756.9	287.158	45.2887	46.6819	48.0863	47.3993
2	167688915	167690419	Cebpb	S89A vs Wild Type	0.175563	0.798373	1.19164	1.19164	64322.7	2093.83	33.0917	38.2087	41.1319	43.8325
2	160731300	160775761	Plcg1	S89A vs Wild Type	0.41125	1	1.14571	1.14571	16633.7	491.224	24.9553	25.5025	29.1431	28.6668
2	36136389	36190648	Mrrf	S89A vs Wild Type	0.868748	1	1.00768	1.00768	7490.84	220.056	14.3022	14.6526	15.0184	14.1589
11	119938511	119942075	Gm11766	S89A vs Wild Type	0.98716	1	1.0004	1.0004	118.406	12.8835	1.40148	1.27702	1.30395	1.37561
9	77430823	77544871	Lrrc1	S89A vs Wild Type	0.492706	1	1.05257	1.05257	8496.98	168.581	37.724	38.2906	39.7694	40.2413
[truncated: 16,321 more rows]
