# Supplementary material for: p300 Serine 89: A Critical Signaling Integrator and Its Effects on Intestinal Homeostasis and Repair
Source: Cancers (Basel). 2021 Mar 14;13(6):1288. doi: 10.3390/cancers13061288 (PMC7999107; doi:10.3390/cancers13061288)
Supplement: Supplementary file 1 [file cancers-13-01288-s001.zip › cancers-1116787-supplementary/Table S3.xlsx]

## Sheet: control_vs_comparison.gene_exp 
test_id	gene_id	gene	locus	sample_1	sample_2	status	value_1	value_2	log2(fold_change)	test_stat	p_value	q_value	significant
XLOC_000128	XLOC_000128	Stat1	chr1:52119437-52161865	control	comparison	OK	34.7527	49.9817	0.524276	2.33679	5e-05	0.00226508	yes
XLOC_000229	XLOC_000229	Cyp27a1	chr1:74713573-74737890	control	comparison	OK	50.3098	29.2345	-0.783166	-4.04554	5e-05	0.00226508	yes
XLOC_000345	XLOC_000345	Bok	chr1:93685693-93695762	control	comparison	OK	22.4528	11.0697	-1.02028	-3.41857	5e-05	0.00226508	yes
XLOC_000418	XLOC_000418	Faim3	chr1:130865776-130880790	control	comparison	OK	0.135844	3.09837	4.51148	5.60049	5e-05	0.00226508	yes
XLOC_000471	XLOC_000471	Lmod1	chr1:135324812-135368065	control	comparison	OK	12.759	8.11249	-0.653296	-2.98843	5e-05	0.00226508	yes
XLOC_000527	XLOC_000527	Glul	chr1:153899944-153909714	control	comparison	OK	36.161	24.6048	-0.555496	-2.74054	5e-05	0.00226508	yes
XLOC_000570	XLOC_000570	Sell	chr1:164062075-164080785	control	comparison	OK	0.113136	1.2931	3.51471	3.69605	5e-05	0.00226508	yes
XLOC_000618	XLOC_000618	Arhgap30	chr1:171388959-171410239	control	comparison	OK	1.79437	3.99963	1.15638	3.59711	5e-05	0.00226508	yes
XLOC_000626	XLOC_000626	Slamf6	chr1:171917536-171943868	control	comparison	OK	0.257268	0.964418	1.90639	3.13347	5e-05	0.00226508	yes
XLOC_000635	XLOC_000635	Igsf9	chr1:172481772-172498877	control	comparison	OK	82.6945	57.7313	-0.518436	-2.40651	5e-05	0.00226508	yes
XLOC_000636	XLOC_000636	Tagln2	chr1:172500245-172507375	control	comparison	OK	188.414	121.62	-0.631524	-3.51733	5e-05	0.00226508	yes
XLOC_000645	XLOC_000645	Pyhin1	chr1:173630858-173647928	control	comparison	OK	0.665924	1.95442	1.55331	3.62739	5e-05	0.00226508	yes
XLOC_000656	XLOC_000656	Mptx1	chr1:174330517-174332877	control	comparison	OK	15.2983	30.398	0.99061	4.36892	5e-05	0.00226508	yes
XLOC_000748	XLOC_000748	Lamb3	chr1:193301993-193343878	control	comparison	OK	12.1133	6.76987	-0.83939	-3.64243	5e-05	0.00226508	yes
XLOC_000935	XLOC_000935	Raph1	chr1:60409618-60566927	control	comparison	OK	13.4584	22.9635	0.770839	2.94998	5e-05	0.00226508	yes
XLOC_001017	XLOC_001017	Dock10	chr1:80501072-80758553	control	comparison	OK	1.42863	2.42007	0.760414	2.51037	5e-05	0.00226508	yes
XLOC_001104	XLOC_001104	St8sia4	chr1:95587681-95667594	control	comparison	OK	1.13016	2.03718	0.850051	2.32857	5e-05	0.00226508	yes
XLOC_001144	XLOC_001144	Tmem37	chr1:120067376-120073780	control	comparison	OK	45.7361	25.5785	-0.838403	-4.24723	5e-05	0.00226508	yes
XLOC_001161	XLOC_001161	Lct	chr1:128284763-128328318	control	comparison	OK	246.932	121.636	-1.02155	-3.82148	5e-05	0.00226508	yes
XLOC_001164	XLOC_001164	Cxcr4	chr1:128588198-128592299	control	comparison	OK	0.92259	4.05935	2.13749	4.86162	5e-05	0.00226508	yes
XLOC_001234	XLOC_001234	Nr5a2	chr1:136842576-136960448	control	comparison	OK	6.03453	9.0682	0.587575	2.32697	5e-05	0.00226508	yes
XLOC_001235	XLOC_001235	Ptprc	chr1:138062858-138175305	control	comparison	OK	6.5245	11.3077	0.793371	3.30515	5e-05	0.00226508	yes
XLOC_001272	XLOC_001272	Npl	chr1:153503015-153549714	control	comparison	OK	57.009	34.3481	-0.730962	-3.86113	5e-05	0.00226508	yes
XLOC_001321	XLOC_001321	Fmo2	chr1:162874212-162898714	control	comparison	OK	11.6996	7.16244	-0.707933	-2.83114	5e-05	0.00226508	yes
XLOC_001369	XLOC_001369	Fcrla	chr1:170917593-170927583	control	comparison	OK	0.885518	2.77203	1.64635	3.07463	5e-05	0.00226508	yes
XLOC_001406	XLOC_001406	Mptx2	chr1:173272445-173277829	control	comparison	OK	367.606	699.067	0.92727	4.11173	5e-05	0.00226508	yes
XLOC_001491	XLOC_001491	Mfsd7b	chr1:191005737-191029781	control	comparison	OK	36.9994	25.4211	-0.541477	-2.44276	5e-05	0.00226508	yes
XLOC_001494	XLOC_001494	Atf3	chr1:191170296-191183333	control	comparison	OK	13.3935	20.2673	0.597623	2.70481	5e-05	0.00226508	yes
XLOC_001521	XLOC_001521	Cr2	chr1:195136810-195176715	control	comparison	OK	0.0291602	1.1221	5.26605	5.96943	5e-05	0.00226508	yes
XLOC_001523	XLOC_001523	Iyd	chr10:3540278-3554877	control	comparison	OK	16.0775	8.13567	-0.98271	-3.92668	5e-05	0.00226508	yes
XLOC_001588	XLOC_001588	Sgk1	chr10:21882183-21999902	control	comparison	OK	330.211	187.106	-0.819533	-3.11838	5e-05	0.00226508	yes
XLOC_001791	XLOC_001791	Slc5a4a	chr10:76147450-76189265	control	comparison	OK	77.7841	50.9497	-0.610401	-3.21793	5e-05	0.00226508	yes
XLOC_002120	XLOC_002120	BC089597	chr10:127866475-127877319	control	comparison	OK	3.48638	0.914012	-1.93145	-4.10116	5e-05	0.00226508	yes
XLOC_002362	XLOC_002362	Chst3	chr10:60181527-60219260	control	comparison	OK	0.0617347	0.831751	3.752	5.27778	5e-05	0.00226508	yes
XLOC_002419	XLOC_002419	Susd2	chr10:75636618-75644008	control	comparison	OK	73.518	42.9102	-0.776778	-3.63753	5e-05	0.00226508	yes
XLOC_002423	XLOC_002423	Gstt1	chr10:75783812-75798584	control	comparison	OK	26.1363	16.1132	-0.697806	-3.13105	5e-05	0.00226508	yes
XLOC_002430	XLOC_002430	Slc5a4b	chr10:76056353-76111018	control	comparison	OK	78.8971	44.06	-0.840503	-3.88564	5e-05	0.00226508	yes
XLOC_002457	XLOC_002457	Pdxk	chr10:78436746-78464948	control	comparison	OK	13.2004	9.3366	-0.499617	-2.38952	5e-05	0.00226508	yes
XLOC_002607	XLOC_002607	Nudt4	chr10:95547006-95564167	control	comparison	OK	167.098	103.128	-0.696266	-3.18034	5e-05	0.00226508	yes
XLOC_002625	XLOC_002625	Nts	chr10:102481755-102490418	control	comparison	OK	79.8782	50.0554	-0.674275	-3.75561	5e-05	0.00226508	yes
XLOC_002725	XLOC_002725	Rdh7	chr10:127884026-127888733	control	comparison	OK	62.6576	21.9215	-1.51514	-6.67211	5e-05	0.00226508	yes
XLOC_002753	XLOC_002753	Mettl7b	chr10:128933812-128960988	control	comparison	OK	48.9622	31.6382	-0.630004	-2.61631	5e-05	0.00226508	yes
XLOC_002847	XLOC_002847	Upp1	chr11:9118007-9136170	control	comparison	OK	193.891	320.875	0.726765	3.34332	5e-05	0.00226508	yes
XLOC_002851	XLOC_002851	Ikzf1	chr11:11686212-11772926	control	comparison	OK	1.07225	2.78417	1.37661	3.85959	5e-05	0.00226508	yes
XLOC_002926	XLOC_002926	Atp10b	chr11:43149876-43262286	control	comparison	OK	13.0524	20.6405	0.661165	3.14897	5e-05	0.00226508	yes
XLOC_002963	XLOC_002963	Ifi47,Olfr56	chr11:49037659-49135387	control	comparison	OK	22.4928	36.5558	0.700637	3.31804	5e-05	0.00226508	yes
XLOC_003040	XLOC_003040	Slc36a1	chr11:55204339-55236332	control	comparison	OK	30.2275	45.3007	0.583672	2.74826	5e-05	0.00226508	yes
XLOC_003051	XLOC_003051	Gm12250	chr11:58183842-58192384	control	comparison	OK	3.72387	12.0744	1.69708	5.74867	5e-05	0.00226508	yes
XLOC_003052	XLOC_003052	Igtp	chr11:58199555-58207592	control	comparison	OK	16.5989	40.7385	1.29531	6.13192	5e-05	0.00226508	yes
XLOC_003053	XLOC_003053	Irgm2	chr11:58214976-58222783	control	comparison	OK	9.6405	22.0849	1.19588	5.25376	5e-05	0.00226508	yes
XLOC_003134	XLOC_003134	Pmp22	chr11:63131509-63159546	control	comparison	OK	482.328	321.933	-0.583253	-2.67696	5e-05	0.00226508	yes
XLOC_003303	XLOC_003303	Ssh2	chr11:77216424-77460219	control	comparison	OK	3.22158	5.10304	0.663589	2.91853	5e-05	0.00226508	yes
XLOC_003569	XLOC_003569	G6pc	chr11:101367729-101377903	control	comparison	OK	28.9456	10.0272	-1.52942	-6.08354	5e-05	0.00226508	yes
XLOC_003578	XLOC_003578	Arl4d	chr11:101665540-101667832	control	comparison	OK	33.9086	21.8884	-0.631481	-3.10287	5e-05	0.00226508	yes
XLOC_003604	XLOC_003604	Fmnl1	chr11:103171137-103198900	control	comparison	OK	1.24568	2.91217	1.22516	3.27352	5e-05	0.00226508	yes
XLOC_003744	XLOC_003744	-	chr11:119393170-119487417	control	comparison	OK	4.35355	7.6003	0.803862	3.27351	5e-05	0.00226508	yes
XLOC_003875	XLOC_003875	Lgalsl	chr11:20823354-20831108	control	comparison	OK	15.7047	22.0372	0.488748	2.41019	5e-05	0.00226508	yes
XLOC_003927	XLOC_003927	Dock2	chr11:34226863-34695285	control	comparison	OK	1.16994	2.24142	0.937975	2.57885	5e-05	0.00226508	yes
XLOC_003943	XLOC_003943	-	chr11:43371103-43371463	control	comparison	OK	0	1.45466	inf	#NAME?	5e-05	0.00226508	yes
XLOC_003962	XLOC_003962	Irgm1	chr11:48865196-48871432	control	comparison	OK	18.6422	37.2543	0.998835	4.48136	5e-05	0.00226508	yes
XLOC_003963	XLOC_003963	Gm5431	chr11:48884716-48902152	control	comparison	OK	8.58685	20.6091	1.26308	3.82486	5e-05	0.00226508	yes
XLOC_003966	XLOC_003966	9930111J21Rik1,9930111J21Rik2	chr11:48946106-48979398	control	comparison	OK	0.308448	1.00816	1.70862	3.27923	5e-05	0.00226508	yes
XLOC_004054	XLOC_004054	2210407C18Rik	chr11:58607446-58613492	control	comparison	OK	34.5469	63.9525	0.888446	3.50762	5e-05	0.00226508	yes
XLOC_004099	XLOC_004099	Aldh3a2	chr11:61244488-61267457	control	comparison	OK	84.1543	58.2407	-0.531009	-2.68747	5e-05	0.00226508	yes
XLOC_004101	XLOC_004101	Slc47a1	chr11:61343399-61378658	control	comparison	OK	17.6669	9.5677	-0.884804	-3.41633	5e-05	0.00226508	yes
XLOC_004174	XLOC_004174	Acap1	chr11:69881566-69895539	control	comparison	OK	2.38219	4.85446	1.02702	3.13492	5e-05	0.00226508	yes
XLOC_004342	XLOC_004342	Ccl5	chr11:83525778-83530518	control	comparison	OK	78.6478	131.865	0.745585	5.04287	5e-05	0.00226508	yes
XLOC_004398	XLOC_004398	Hlf	chr11:90336534-90390917	control	comparison	OK	3.54954	1.95989	-0.856861	-3.01838	5e-05	0.00226508	yes
XLOC_004407	XLOC_004407	Abcc3	chr11:94343294-94392976	control	comparison	OK	8.28885	13.3789	0.690714	3.08355	5e-05	0.00226508	yes
XLOC_004474	XLOC_004474	Ikzf3	chr11:98463570-98546238	control	comparison	OK	1.05518	3.32654	1.65653	4.50187	5e-05	0.00226508	yes
XLOC_004482	XLOC_004482	Ccr7	chr11:99144198-99155077	control	comparison	OK	0.347954	1.1121	1.67632	2.82706	5e-05	0.00226508	yes
XLOC_004626	XLOC_004626	Cd79b	chr11:106311340-106314529	control	comparison	OK	3.08119	12.0886	1.97209	5.7937	5e-05	0.00226508	yes
XLOC_005033	XLOC_005033	Hspa2	chr12:76404175-76406936	control	comparison	OK	12.7551	7.85439	-0.699507	-2.72669	5e-05	0.00226508	yes
XLOC_005069	XLOC_005069	Acot2	chr12:83987860-83993875	control	comparison	OK	4.69369	1.89357	-1.30961	-3.73976	5e-05	0.00226508	yes
XLOC_005070	XLOC_005070	Acot1	chr12:84009501-84017669	control	comparison	OK	12.8214	2.76764	-2.21183	-6.90369	5e-05	0.00226508	yes
XLOC_005093	XLOC_005093	Jdp2	chr12:85599104-85639878	control	comparison	OK	6.40588	11.3208	0.821514	2.66472	5e-05	0.00226508	yes
XLOC_005158	XLOC_005158	Ifi27l1	chr12:103434188-103440245	control	comparison	OK	40.228	27.0205	-0.574143	-2.28874	5e-05	0.00226508	yes
XLOC_005164	XLOC_005164	Serpina3f,Serpina3g	chr12:104214543-104241934	control	comparison	OK	6.69123	11.3907	0.767516	2.52726	5e-05	0.00226508	yes
XLOC_005199	XLOC_005199	Meg3,Mir1906-2,Mir770	chr12:109540995-109571729	control	comparison	OK	16.3154	5.32462	-1.61548	-4.39296	5e-05	0.00226508	yes
XLOC_005318	XLOC_005318	-	chr12:114059845-114060310	control	comparison	OK	3.72542	27.22	2.86919	8.1167	5e-05	0.00226508	yes
XLOC_005341	XLOC_005341	-	chr12:114682628-114683107	control	comparison	OK	6.52571	25.7806	1.98208	7.21002	5e-05	0.00226508	yes
XLOC_005361	XLOC_005361	-	chr12:115647941-115648379	control	comparison	OK	42.9448	11.6145	-1.88655	-3.34992	5e-05	0.00226508	yes
XLOC_005364	XLOC_005364	-	chr12:115847877-115862335	control	comparison	OK	10.2232	38.554	1.91503	6.94691	5e-05	0.00226508	yes
XLOC_005366	XLOC_005366	-	chr12:115868770-115869239	control	comparison	OK	1.80758	9.80502	2.43946	5.52473	5e-05	0.00226508	yes
XLOC_005395	XLOC_005395	Efr3b	chr12:3962553-4038915	control	comparison	OK	5.73831	3.52536	-0.702855	-2.87164	5e-05	0.00226508	yes
XLOC_005737	XLOC_005737	Serpina1b	chr12:103728155-103775567	control	comparison	OK	13.9538	6.04972	-1.20572	-4.37736	5e-05	0.00226508	yes
XLOC_005831	XLOC_005831	-	chr12:114059845-114060310	control	comparison	OK	4.9147	37.5075	2.932	4.29663	5e-05	0.00226508	yes
XLOC_005856	XLOC_005856	-	chr12:115647941-115648379	control	comparison	OK	46.5707	8.33093	-2.48287	-9.21289	5e-05	0.00226508	yes
XLOC_005859	XLOC_005859	-	chr12:115847877-115862335	control	comparison	OK	19.3421	75.2217	1.9594	9.80798	5e-05	0.00226508	yes
XLOC_005861	XLOC_005861	-	chr12:115912340-115920826	control	comparison	OK	91.396	257.645	1.49518	5.26349	5e-05	0.00226508	yes
XLOC_005886	XLOC_005886	Akr1c14	chr13:4059590-4090422	control	comparison	OK	47.6291	26.5821	-0.841389	-4.10711	5e-05	0.00226508	yes
XLOC_005887	XLOC_005887	Akr1c13	chr13:4191186-4205603	control	comparison	OK	56.8706	35.3769	-0.684875	-3.02884	5e-05	0.00226508	yes
XLOC_005888	XLOC_005888	Akr1c19,Marcksl1-ps4	chr13:4233739-4250034	control	comparison	OK	55.0422	32.0683	-0.77939	-3.69507	5e-05	0.00226508	yes
XLOC_005998	XLOC_005998	Hist1h2bc	chr13:23684198-23692480	control	comparison	OK	211.611	143.317	-0.562203	-3.70131	5e-05	0.00226508	yes
XLOC_006042	XLOC_006042	Irf4	chr13:30749257-30766927	control	comparison	OK	1.19293	2.26812	0.926992	2.69517	5e-05	0.00226508	yes
XLOC_006043	XLOC_006043	Foxq1	chr13:31558169-31560974	control	comparison	OK	8.60374	4.0043	-1.10342	-3.9562	5e-05	0.00226508	yes
XLOC_006089	XLOC_006089	Cd83	chr13:43785106-43803132	control	comparison	OK	3.1091	6.54285	1.07342	3.33234	5e-05	0.00226508	yes
XLOC_006243	XLOC_006243	Tppp	chr13:74009418-74035753	control	comparison	OK	4.13156	2.58933	-0.674112	-2.47832	5e-05	0.00226508	yes
XLOC_006244	XLOC_006244	Slc9a3	chr13:74121456-74208704	control	comparison	OK	15.4707	30.2641	0.968066	3.06772	5e-05	0.00226508	yes
XLOC_006325	XLOC_006325	Cd180	chr13:102693557-102706639	control	comparison	OK	0.215352	1.24111	2.52686	3.51152	5e-05	0.00226508	yes
XLOC_006378	XLOC_006378	Ccl28	chr13:119623818-119654358	control	comparison	OK	5.92886	13.9128	1.23059	5.32625	5e-05	0.00226508	yes
XLOC_006512	XLOC_006512	Slc17a4	chr13:23895748-23915007	control	comparison	OK	21.5886	12.4995	-0.788399	-3.37587	5e-05	0.00226508	yes
XLOC_006549	XLOC_006549	Gmds	chr13:31819585-32338544	control	comparison	OK	165.626	242.818	0.551948	2.84255	5e-05	0.00226508	yes
XLOC_006627	XLOC_006627	Sema4d	chr13:51701246-51793644	control	comparison	OK	3.07115	5.30467	0.788484	2.79315	5e-05	0.00226508	yes
XLOC_006656	XLOC_006656	Dok3	chr13:55523234-55528538	control	comparison	OK	2.36629	5.42703	1.19754	2.86677	5e-05	0.00226508	yes
XLOC_006692	XLOC_006692	Gas1	chr13:60174404-60177535	control	comparison	OK	15.0417	10.4752	-0.521995	-2.40169	5e-05	0.00226508	yes
XLOC_006718	XLOC_006718	Fbp1	chr13:62864752-62888282	control	comparison	OK	21.4034	11.1395	-0.942162	-4.00744	5e-05	0.00226508	yes
XLOC_006855	XLOC_006855	Hexb	chr13:97137936-97198357	control	comparison	OK	121.334	80.5545	-0.590953	-2.50977	5e-05	0.00226508	yes
XLOC_006880	XLOC_006880	Naip1	chr13:100407769-100452864	control	comparison	OK	13.0037	19.9904	0.620385	3.04425	5e-05	0.00226508	yes
XLOC_006922	XLOC_006922	Gzma	chr13:113093826-113100981	control	comparison	OK	91.7063	149.963	0.709517	4.31474	5e-05	0.00226508	yes
XLOC_007278	XLOC_007278	Clu	chr14:65968482-65981545	control	comparison	OK	10.4814	26.126	1.31766	5.35055	5e-05	0.00226508	yes
XLOC_007336	XLOC_007336	Tsc22d1	chr14:76415820-76507767	control	comparison	OK	156.642	109.498	-0.516566	-2.40861	5e-05	0.00226508	yes
XLOC_007343	XLOC_007343	Vwa8	chr14:78849177-79202415	control	comparison	OK	20.0275	13.4986	-0.569173	-2.50071	5e-05	0.00226508	yes
XLOC_007418	XLOC_007418	Acox2	chr14:8225510-8259019	control	comparison	OK	5.26307	2.34482	-1.16643	-3.26829	5e-05	0.00226508	yes
XLOC_007518	XLOC_007518	Wdfy4	chr14:32959546-33185066	control	comparison	OK	1.1925	2.65858	1.15667	3.11823	5e-05	0.00226508	yes
XLOC_007542	XLOC_007542	Fam213a	chr14:40993684-41013775	control	comparison	OK	53.55	31.263	-0.776431	-3.51151	5e-05	0.00226508	yes
XLOC_007563	XLOC_007563	Fermt2	chr14:45458791-45530065	control	comparison	OK	12.197	8.54298	-0.513715	-2.14948	5e-05	0.00226508	yes
XLOC_007614	XLOC_007614	Ang4	chr14:51753698-51773608	control	comparison	OK	765.396	1253.06	0.711177	2.87445	5e-05	0.00226508	yes
XLOC_007681	XLOC_007681	Ripk3	chr14:55784994-55788857	control	comparison	OK	19.5453	27.5845	0.497034	2.19101	5e-05	0.00226508	yes
XLOC_007697	XLOC_007697	Gzmb	chr14:56258857-56262260	control	comparison	OK	19.6528	41.8147	1.08927	5.36975	5e-05	0.00226508	yes
XLOC_007748	XLOC_007748	Blk	chr14:63372836-63417187	control	comparison	OK	0.156548	1.9092	3.60829	3.6526	5e-05	0.00226508	yes
XLOC_007768	XLOC_007768	Ephx2	chr14:66084371-66124522	control	comparison	OK	152.614	76.0101	-1.00563	-4.6391	5e-05	0.00226508	yes
XLOC_007803	XLOC_007803	Bmp1	chr14:70474554-70520260	control	comparison	OK	8.87668	4.21142	-1.07571	-4.04747	5e-05	0.00226508	yes
XLOC_007873	XLOC_007873	Slitrk6	chr14:110748577-110755149	control	comparison	OK	2.87121	4.69914	0.710736	2.58955	5e-05	0.00226508	yes
XLOC_008121	XLOC_008121	Apol9b	chr15:77729071-77736382	control	comparison	OK	10.9888	2.83246	-1.9559	-5.23037	5e-05	0.00226508	yes
XLOC_008124	XLOC_008124	Mpst	chr15:78406711-78414015	control	comparison	OK	52.2701	36.1436	-0.532246	-2.41353	5e-05	0.00226508	yes
XLOC_008149	XLOC_008149	Apobec3	chr15:79889531-79910483	control	comparison	OK	6.76005	12.1818	0.849625	2.94632	5e-05	0.00226508	yes
XLOC_008212	XLOC_008212	Fbln1	chr15:85206007-85286294	control	comparison	OK	103.514	55.908	-0.888698	-4.09088	5e-05	0.00226508	yes
XLOC_008353	XLOC_008353	Nckap1l	chr15:103453824-103502822	control	comparison	OK	1.96976	3.95296	1.00492	3.20881	5e-05	0.00226508	yes
XLOC_008536	XLOC_008536	Ly6d	chr15:74762055-74763567	control	comparison	OK	6.109	14.1211	1.20884	4.0473	5e-05	0.00226508	yes
XLOC_008574	XLOC_008574	Oplah	chr15:76294433-76307245	control	comparison	OK	8.48476	5.33631	-0.669032	-2.64423	5e-05	0.00226508	yes
XLOC_008623	XLOC_008623	Il2rb	chr15:78479266-78495066	control	comparison	OK	1.99571	4.00608	1.00529	2.75432	5e-05	0.00226508	yes
XLOC_008626	XLOC_008626	Rac2	chr15:78559168-78572783	control	comparison	OK	4.49957	7.75193	0.784771	2.93428	5e-05	0.00226508	yes
XLOC_008684	XLOC_008684	Tnfrsf13c	chr15:82221743-82224336	control	comparison	OK	0.15733	1.79671	3.51349	4.71682	5e-05	0.00226508	yes
XLOC_008695	XLOC_008695	Cyp2d26	chr15:82790106-82794245	control	comparison	OK	172.851	77.9793	-1.14836	-6.17245	5e-05	0.00226508	yes
XLOC_008840	XLOC_008840	Bin2	chr15:100641081-100669500	control	comparison	OK	1.40633	3.07801	1.13006	2.53913	5e-05	0.00226508	yes
XLOC_008897	XLOC_008897	Glycam1	chr15:103562761-103565078	control	comparison	OK	0	1.54976	inf	#NAME?	5e-05	0.00226508	yes
XLOC_009005	XLOC_009005	-	chr16:19061610-19260869	control	comparison	OK	32.4314	9.76308	-1.73199	-3.6598	5e-05	0.00226508	yes
XLOC_009041	XLOC_009041	Adipoq	chr16:23146535-23157968	control	comparison	OK	12.8164	7.01125	-0.870246	-2.98383	5e-05	0.00226508	yes
XLOC_009065	XLOC_009065	Mfi2	chr16:31878809-31899019	control	comparison	OK	0.116184	1.94859	4.06794	6.43641	5e-05	0.00226508	yes
XLOC_009080	XLOC_009080	Muc4	chr16:32735885-32797435	control	comparison	OK	3.03494	5.84255	0.944929	3.90474	5e-05	0.00226508	yes
XLOC_009157	XLOC_009157	Btla	chr16:45224336-45252895	control	comparison	OK	0.494941	2.19711	2.15028	4.3434	5e-05	0.00226508	yes
XLOC_009277	XLOC_009277	Cbr1	chr16:93607836-93610349	control	comparison	OK	121.202	79.0472	-0.616632	-3.59971	5e-05	0.00226508	yes
XLOC_009295	XLOC_009295	B3galt5	chr16:96235800-96319858	control	comparison	OK	0.9436	3.24463	1.78181	4.95738	5e-05	0.00226508	yes
XLOC_009411	XLOC_009411	-	chr16:19061610-19260869	control	comparison	OK	297.25	102.524	-1.53571	-7.01687	5e-05	0.00226508	yes
XLOC_009419	XLOC_009419	Olfr165	chr16:19406809-19445461	control	comparison	OK	11.2397	5.38017	-1.06288	-3.08222	5e-05	0.00226508	yes
XLOC_009431	XLOC_009431	Klhl6	chr16:19946491-19983049	control	comparison	OK	0.859048	2.48442	1.5321	3.49786	5e-05	0.00226508	yes
XLOC_009586	XLOC_009586	Gm5485	chr16:48399452-48412416	control	comparison	OK	69.4902	29.1084	-1.25537	-6.74295	5e-05	0.00226508	yes
XLOC_009599	XLOC_009599	Nfkbiz	chr16:55811376-55838641	control	comparison	OK	18.6835	32.3104	0.790237	3.64613	5e-05	0.00226508	yes
XLOC_009783	XLOC_009783	Ccr6	chr17:8236042-8258410	control	comparison	OK	0.21569	1.59897	2.89011	2.87572	5e-05	0.00226508	yes
XLOC_010086	XLOC_010086	Tap1	chr17:34187555-34197225	control	comparison	OK	30.6975	46.2279	0.590644	2.77784	5e-05	0.00226508	yes
XLOC_010089	XLOC_010089	H2-Ob	chr17:34238904-34245908	control	comparison	OK	0.58207	4.1893	2.84744	5.34616	5e-05	0.00226508	yes
XLOC_010093	XLOC_010093	H2-Eb2	chr17:34325674-34341410	control	comparison	OK	0.121659	1.40518	3.52984	5.34753	5e-05	0.00226508	yes
XLOC_010133	XLOC_010133	Ltb	chr17:35194506-35196305	control	comparison	OK	2.78081	6.80509	1.29111	3.49633	5e-05	0.00226508	yes
XLOC_010189	XLOC_010189	Ubd	chr17:37193891-37196101	control	comparison	OK	18.3802	94.2428	2.35823	10.592	5e-05	0.00226508	yes
XLOC_010286	XLOC_010286	Unc5cl	chr17:48454900-48522784	control	comparison	OK	16.3749	27.3261	0.738798	3.25131	5e-05	0.00226508	yes
XLOC_010384	XLOC_010384	Rasgrp3	chr17:75435904-75529053	control	comparison	OK	0.704814	1.47796	1.0683	2.56497	5e-05	0.00226508	yes
XLOC_010447	XLOC_010447	4930470H14Rik	chr17:4044657-4082995	control	comparison	OK	2.72743	5.21789	0.935921	2.75327	5e-05	0.00226508	yes
XLOC_010479	XLOC_010479	Slc22a3	chr17:12419973-12507704	control	comparison	OK	2.80005	1.30419	-1.1023	-2.94245	5e-05	0.00226508	yes
XLOC_010661	XLOC_010661	Fkbp5	chr17:28399094-28486112	control	comparison	OK	37.7413	25.1234	-0.58711	-2.61805	5e-05	0.00226508	yes
XLOC_010705	XLOC_010705	Rasal3	chr17:32390660-32404808	control	comparison	OK	1.5525	3.19659	1.04194	3.01635	5e-05	0.00226508	yes
XLOC_010771	XLOC_010771	Hspa1b	chr17:34956428-34959238	control	comparison	OK	2.72355	7.03404	1.36886	4.64633	5e-05	0.00226508	yes
XLOC_010772	XLOC_010772	Hspa1a	chr17:34969358-34972156	control	comparison	OK	1.26713	2.94419	1.21631	3.2556	5e-05	0.00226508	yes
XLOC_010809	XLOC_010809	C920025E04Rik	chr17:36108656-36111676	control	comparison	OK	11.6628	6.26378	-0.896805	-2.65499	5e-05	0.00226508	yes
XLOC_010826	XLOC_010826	Trim15	chr17:36860690-36867210	control	comparison	OK	28.5095	40.6226	0.510841	2.34022	5e-05	0.00226508	yes
XLOC_010874	XLOC_010874	Mep1a	chr17:43473516-43504113	control	comparison	OK	374.132	245.862	-0.605699	-2.3656	5e-05	0.00226508	yes
XLOC_010979	XLOC_010979	Acer1	chr17:56953489-56982126	control	comparison	OK	8.91125	5.25777	-0.761176	-2.64862	5e-05	0.00226508	yes
XLOC_011301	XLOC_011301	Hsd17b4	chr18:50128200-50196270	control	comparison	OK	114.338	72.3497	-0.660241	-3.36067	5e-05	0.00226508	yes
XLOC_011336	XLOC_011336	-	chr18:60358618-60365580	control	comparison	OK	0.731899	3.12361	2.0935	4.44489	5e-05	0.00226508	yes
XLOC_011337	XLOC_011337	Iigp1	chr18:60376028-60392629	control	comparison	OK	5.05909	11.7622	1.21721	4.56385	5e-05	0.00226508	yes
XLOC_011388	XLOC_011388	Pmaip1	chr18:66458603-66465558	control	comparison	OK	42.3164	29.3163	-0.529513	-2.63873	5e-05	0.00226508	yes
XLOC_011420	XLOC_011420	Acaa2	chr18:74779211-74806207	control	comparison	OK	118.813	68.7287	-0.789706	-4.34133	5e-05	0.00226508	yes
XLOC_011503	XLOC_011503	Osbpl1a	chr18:12755311-12941841	control	comparison	OK	5.86036	2.78356	-1.07406	-3.34351	5e-05	0.00226508	yes
XLOC_011570	XLOC_011570	Mzb1	chr18:35647264-35649367	control	comparison	OK	12.2737	21.833	0.830937	3.4069	5e-05	0.00226508	yes
XLOC_011655	XLOC_011655	-	chr18:60358618-60365580	control	comparison	OK	0.736455	3.01773	2.0348	4.16812	5e-05	0.00226508	yes
XLOC_011798	XLOC_011798	Ptprcap	chr19:4154645-4156710	control	comparison	OK	6.76154	13.4002	0.986833	3.36203	5e-05	0.00226508	yes
XLOC_011844	XLOC_011844	Slc25a45	chr19:5878465-5885768	control	comparison	OK	61.496	42.2288	-0.542264	-2.88061	5e-05	0.00226508	yes
XLOC_011855	XLOC_011855	Batf2	chr19:6164457-6172479	control	comparison	OK	14.0073	21.2289	0.599843	2.26051	5e-05	0.00226508	yes
XLOC_011880	XLOC_011880	Pla2g16	chr19:7557458-7588545	control	comparison	OK	11.47	17.4587	0.606082	2.72559	5e-05	0.00226508	yes
XLOC_011952	XLOC_011952	Fam111a	chr19:12573524-12596566	control	comparison	OK	3.38894	5.52821	0.705977	2.49674	5e-05	0.00226508	yes
XLOC_011996	XLOC_011996	Trpm6	chr19:18749899-18892562	control	comparison	OK	3.13291	2.00729	-0.642253	-2.27071	5e-05	0.00226508	yes
XLOC_011999	XLOC_011999	Aldh1a1	chr19:20601981-20643462	control	comparison	OK	119.275	53.6288	-1.15322	-5.84493	5e-05	0.00226508	yes
XLOC_012041	XLOC_012041	Mbl2	chr19:30232946-30239768	control	comparison	OK	16.3605	33.1289	1.01788	3.73322	5e-05	0.00226508	yes
XLOC_012065	XLOC_012065	Kif20b	chr19:34922357-34975741	control	comparison	OK	2.57744	4.07341	0.660298	2.36688	5e-05	0.00226508	yes
XLOC_012096	XLOC_012096	Cyp2c29	chr19:39287084-39330713	control	comparison	OK	4.21999	1.51391	-1.47896	-3.71333	5e-05	0.00226508	yes
XLOC_012136	XLOC_012136	Mir5114,Scd2	chr19:44293675-44306862	control	comparison	OK	11.4806	20.4009	0.829429	3.25339	5e-05	0.00226508	yes
XLOC_012411	XLOC_012411	Ms4a1	chr19:11196816-11299884	control	comparison	OK	0.240367	5.7208	4.57291	7.45702	5e-05	0.00226508	yes
XLOC_012460	XLOC_012460	Gcnt1	chr19:17326140-17372844	control	comparison	OK	1.03123	2.29471	1.15394	3.17118	5e-05	0.00226508	yes
XLOC_012466	XLOC_012466	Aldh1a7	chr19:20692952-20727556	control	comparison	OK	18.1456	10.1108	-0.843721	-3.70022	5e-05	0.00226508	yes
XLOC_012484	XLOC_012484	Pgm5	chr19:24674007-24861842	control	comparison	OK	26.0664	18.2438	-0.514785	-2.34828	5e-05	0.00226508	yes
XLOC_012533	XLOC_012533	Gm14446	chr19:34592887-34601968	control	comparison	OK	15.047	44.7332	1.57187	6.82265	5e-05	0.00226508	yes
XLOC_012568	XLOC_012568	Pdlim1	chr19:40221336-40271616	control	comparison	OK	171.944	114.17	-0.590748	-2.79622	5e-05	0.00226508	yes
XLOC_012577	XLOC_012577	Pik3ap1	chr19:41272110-41385070	control	comparison	OK	2.05948	5.80243	1.49438	4.12249	5e-05	0.00226508	yes
XLOC_013115	XLOC_013115	Itga4	chr2:79255425-79428988	control	comparison	OK	0.961335	1.82405	0.924034	3.02082	5e-05	0.00226508	yes
XLOC_013386	XLOC_013386	Sord	chr2:122234838-122265337	control	comparison	OK	163.733	102.224	-0.679611	-3.45395	5e-05	0.00226508	yes
XLOC_013389	XLOC_013389	Duoxa2	chr2:122298899-122302885	control	comparison	OK	12.4437	46.7719	1.91022	8.83537	5e-05	0.00226508	yes
XLOC_013650	XLOC_013650	Ppp1r16b	chr2:158666732-158766334	control	comparison	OK	0.803022	1.704	1.08542	3.00312	5e-05	0.00226508	yes
XLOC_013748	XLOC_013748	Pck1	chr2:173153072-173159253	control	comparison	OK	162.161	86.2513	-0.910811	-3.67897	5e-05	0.00226508	yes
XLOC_013864	XLOC_013864	Cubn	chr2:13276337-13491876	control	comparison	OK	86.4468	39.2305	-1.13983	-4.64131	5e-05	0.00226508	yes
XLOC_013891	XLOC_013891	Pax8	chr2:24420554-24480133	control	comparison	OK	7.92426	4.25621	-0.896708	-2.35727	5e-05	0.00226508	yes
XLOC_013968	XLOC_013968	Sardh	chr2:27188392-27248273	control	comparison	OK	2.41535	1.24237	-0.959132	-2.62329	5e-05	0.00226508	yes
XLOC_013990	XLOC_013990	Ccbl1	chr2:30185125-30205706	control	comparison	OK	18.6169	11.5242	-0.69195	-2.68985	5e-05	0.00226508	yes
XLOC_014051	XLOC_014051	Stom	chr2:35313989-35337009	control	comparison	OK	54.4383	84.7476	0.638552	3.2051	5e-05	0.00226508	yes
XLOC_014413	XLOC_014413	Cat	chr2:103453903-103485153	control	comparison	OK	101.42	63.8675	-0.667194	-3.44129	5e-05	0.00226508	yes
XLOC_014545	XLOC_014545	Duox2	chr2:122279243-122298726	control	comparison	OK	11.9507	31.2066	1.38475	6.12075	5e-05	0.00226508	yes
XLOC_014855	XLOC_014855	Zbp1	chr2:173206611-173218922	control	comparison	OK	25.4604	61.6815	1.27658	4.47431	5e-05	0.00226508	yes
XLOC_014950	XLOC_014950	Car3	chr3:14863537-14872373	control	comparison	OK	46.7909	24.3895	-0.939965	-4.24595	5e-05	0.00226508	yes
XLOC_014951	XLOC_014951	Car2	chr3:14886319-14900770	control	comparison	OK	4.20376	7.89725	0.909672	2.67368	5e-05	0.00226508	yes
XLOC_014971	XLOC_014971	Nceh1	chr3:27183003-27244911	control	comparison	OK	6.07585	3.53962	-0.779489	-3.04303	5e-05	0.00226508	yes
XLOC_015071	XLOC_015071	Tm4sf4	chr3:57425409-57441675	control	comparison	OK	132.922	51.0743	-1.37991	-7.52302	5e-05	0.00226508	yes
XLOC_015084	XLOC_015084	Aadac	chr3:60031787-60040157	control	comparison	OK	38.8331	17.5259	-1.1478	-5.40894	5e-05	0.00226508	yes
XLOC_015149	XLOC_015149	Fcrl1	chr3:87376386-87392133	control	comparison	OK	0.301162	1.68308	2.48249	3.55177	5e-05	0.00226508	yes
XLOC_015231	XLOC_015231	Sprr2a1	chr3:92250646-92257304	control	comparison	OK	0.420424	1.11349	1.40518	2.91056	5e-05	0.00226508	yes
XLOC_015326	XLOC_015326	Fmo5	chr3:97628803-97655287	control	comparison	OK	56.1867	38.4703	-0.546485	-2.56256	5e-05	0.00226508	yes
XLOC_015331	XLOC_015331	Reg4	chr3:98222155-98236748	control	comparison	OK	75.7467	44.9963	-0.751376	-4.18554	5e-05	0.00226508	yes
XLOC_015332	XLOC_015332	Hmgcs2	chr3:98280430-98310738	control	comparison	OK	38.4509	9.36746	-2.03729	-9.15991	5e-05	0.00226508	yes
XLOC_015364	XLOC_015364	Ppm1j	chr3:104781055-104786018	control	comparison	OK	7.54703	3.96815	-0.927443	-2.6391	5e-05	0.00226508	yes
XLOC_015386	XLOC_015386	AI504432	chr3:107039503-107054322	control	comparison	OK	0.497024	1.02505	1.04431	2.46223	5e-05	0.00226508	yes
XLOC_015515	XLOC_015515	Adh1	chr3:138277644-138290691	control	comparison	OK	77.2723	38.8964	-0.990314	-5.29928	5e-05	0.00226508	yes
XLOC_015526	XLOC_015526	Gbp7	chr3:142530337-142550083	control	comparison	OK	3.04291	5.6258	0.886608	3.37634	5e-05	0.00226508	yes
XLOC_015595	XLOC_015595	Fabp4	chr3:10204342-10208576	control	comparison	OK	104.411	63.5638	-0.715999	-4.20585	5e-05	0.00226508	yes
XLOC_015658	XLOC_015658	Mccc1	chr3:35959305-36053547	control	comparison	OK	13.8462	9.18559	-0.592051	-2.65076	5e-05	0.00226508	yes
XLOC_015696	XLOC_015696	Slc7a11	chr3:50364935-50443613	control	comparison	OK	0.173699	0.585833	1.7539	3.63507	5e-05	0.00226508	yes
XLOC_015986	XLOC_015986	Hsd3b2	chr3:98711106-98724543	control	comparison	OK	1.11071	0.237189	-2.22737	-3.40572	5e-05	0.00226508	yes
XLOC_015987	XLOC_015987	Hsd3b3	chr3:98741475-98763128	control	comparison	OK	11.9417	4.08474	-1.5477	-4.63085	5e-05	0.00226508	yes
XLOC_016037	XLOC_016037	Cd53	chr3:106758860-106790149	control	comparison	OK	3.51741	6.86027	0.963752	3.33207	5e-05	0.00226508	yes
XLOC_016107	XLOC_016107	Abcd3	chr3:121758909-121815215	control	comparison	OK	155.854	107.82	-0.531572	-2.50059	5e-05	0.00226508	yes
XLOC_016127	XLOC_016127	Alpk1	chr3:127668963-127780527	control	comparison	OK	4.32202	7.61614	0.817353	3.23199	5e-05	0.00226508	yes
XLOC_016160	XLOC_016160	Bank1	chr3:136053363-136326046	control	comparison	OK	0.339627	1.55104	2.19121	4.18381	5e-05	0.00226508	yes
XLOC_016192	XLOC_016192	Clca2	chr3:144796558-144819494	control	comparison	OK	4.12084	8.89056	1.10934	4.40989	5e-05	0.00226508	yes
XLOC_016193	XLOC_016193	Clca4	chr3:144822623-144849302	control	comparison	OK	32.7758	56.4769	0.785029	3.8418	5e-05	0.00226508	yes
XLOC_016240	XLOC_016240	Lyn	chr4:3678120-3791612	control	comparison	OK	15.1682	21.4353	0.498942	2.29808	5e-05	0.00226508	yes
XLOC_016444	XLOC_016444	Hsdl2	chr4:59581562-59618694	control	comparison	OK	24.3497	14.7732	-0.720921	-3.22744	5e-05	0.00226508	yes
XLOC_016523	XLOC_016523	Hook1	chr4:95959710-96025407	control	comparison	OK	25.579	38.0348	0.572361	2.61873	5e-05	0.00226508	yes
XLOC_016671	XLOC_016671	Guca2a	chr4:119637731-119639465	control	comparison	OK	1427.12	951.356	-0.585053	-4.05296	5e-05	0.00226508	yes
XLOC_016767	XLOC_016767	Laptm5	chr4:130913333-130936148	control	comparison	OK	9.98031	16.2724	0.705266	3.03675	5e-05	0.00226508	yes
XLOC_016812	XLOC_016812	Paqr7	chr4:134496977-134508810	control	comparison	OK	12.426	5.4532	-1.18819	-4.56013	5e-05	0.00226508	yes
XLOC_016818	XLOC_016818	Runx3	chr4:135120644-135177990	control	comparison	OK	0.745295	1.62293	1.12271	2.75277	5e-05	0.00226508	yes
XLOC_016917	XLOC_016917	Dhrs3	chr4:144892766-144927820	control	comparison	OK	30.216	19.3963	-0.63953	-2.65339	5e-05	0.00226508	yes
XLOC_017112	XLOC_017112	Aqp7	chr4:41033073-41048136	control	comparison	OK	7.63626	3.94506	-0.952817	-2.86526	5e-05	0.00226508	yes
XLOC_017113	XLOC_017113	Aqp3	chr4:41092723-41098183	control	comparison	OK	13.4409	7.99402	-0.749634	-2.98738	5e-05	0.00226508	yes
XLOC_017307	XLOC_017307	Plin2	chr4:86656564-86670059	control	comparison	OK	40.1074	26.1535	-0.616864	-3.16526	5e-05	0.00226508	yes
XLOC_017345	XLOC_017345	Cyp2j6	chr4:96516137-96553651	control	comparison	OK	54.6674	32.8221	-0.736013	-3.65871	5e-05	0.00226508	yes
XLOC_017366	XLOC_017366	Pcsk9	chr4:106442333-106464325	control	comparison	OK	8.84041	13.6177	0.623297	2.83205	5e-05	0.00226508	yes
XLOC_017370	XLOC_017370	Heatr8	chr4:106680405-106727930	control	comparison	OK	3.38493	1.90512	-0.829244	-2.6603	5e-05	0.00226508	yes
XLOC_017379	XLOC_017379	Cpt2	chr4:107903981-107923589	control	comparison	OK	80.8426	55.9104	-0.531998	-2.76313	5e-05	0.00226508	yes
XLOC_017411	XLOC_017411	Cyp4b1	chr4:115624727-115647705	control	comparison	OK	123.44	70.7563	-0.802883	-4.18854	5e-05	0.00226508	yes
XLOC_017415	XLOC_017415	Faah	chr4:115996593-116018421	control	comparison	OK	44.7353	30.2422	-0.564853	-2.70118	5e-05	0.00226508	yes
XLOC_017420	XLOC_017420	Tspan1	chr4:116161880-116167598	control	comparison	OK	19.6844	35.2042	0.838693	4.16389	5e-05	0.00226508	yes
XLOC_017478	XLOC_017478	Guca2b	chr4:119656602-119658945	control	comparison	OK	1673.64	1052.19	-0.669591	-4.2137	5e-05	0.00226508	yes
XLOC_017516	XLOC_017516	Zc3h12a	chr4:125118413-125127881	control	comparison	OK	18.0793	30.7033	0.764055	3.65376	5e-05	0.00226508	yes
XLOC_017592	XLOC_017592	Smpdl3b	chr4:132732965-132757171	control	comparison	OK	37.4956	62.7783	0.743544	3.87115	5e-05	0.00226508	yes
XLOC_017616	XLOC_017616	Cd52	chr4:134093537-134095073	control	comparison	OK	32.5355	64.3616	0.984183	5.44957	5e-05	0.00226508	yes
XLOC_017672	XLOC_017672	Cda	chr4:138336488-138368230	control	comparison	OK	181.067	124.559	-0.539689	-2.52583	5e-05	0.00226508	yes
XLOC_017820	XLOC_017820	Vwa1	chr4:155768494-155774561	control	comparison	OK	53.7444	33.8912	-0.665205	-3.32252	5e-05	0.00226508	yes
XLOC_017935	XLOC_017935	Insig1	chr5:28071411-28078662	control	comparison	OK	23.3931	16.393	-0.513003	-2.46813	5e-05	0.00226508	yes
XLOC_017968	XLOC_017968	Tcf23	chr5:30968676-30977018	control	comparison	OK	1.51615	0.556224	-1.44668	-3.18336	5e-05	0.00226508	yes
XLOC_018102	XLOC_018102	Rhoh	chr5:65863568-65896700	control	comparison	OK	0.394387	0.963254	1.2883	2.79069	5e-05	0.00226508	yes
XLOC_018185	XLOC_018185	Alb	chr5:90460888-90476603	control	comparison	OK	0.346797	2.55858	2.88318	5.25051	5e-05	0.00226508	yes
XLOC_018225	XLOC_018225	Cxcl13	chr5:95956938-95961068	control	comparison	OK	1.81153	10.0098	2.46614	6.43823	5e-05	0.00226508	yes
XLOC_018340	XLOC_018340	Acacb	chr5:114165517-114250758	control	comparison	OK	2.81659	1.43896	-0.968922	-3.47672	5e-05	0.00226508	yes
XLOC_018412	XLOC_018412	Hvcn1	chr5:122209736-122264460	control	comparison	OK	3.67147	7.39008	1.00923	3.12069	5e-05	0.00226508	yes
XLOC_018462	XLOC_018462	Gpr133	chr5:129096749-129204641	control	comparison	OK	8.91789	5.05363	-0.819383	-3.42651	5e-05	0.00226508	yes
XLOC_018689	XLOC_018689	Cd36	chr5:17781689-17888959	control	comparison	OK	25.3385	12.744	-0.99151	-4.51314	5e-05	0.00226508	yes
XLOC_018755	XLOC_018755	Cgref1	chr5:30933142-30945480	control	comparison	OK	203.716	143.205	-0.508476	-2.41533	5e-05	0.00226508	yes
XLOC_018772	XLOC_018772	Pisd	chr5:32735866-32785626	control	comparison	OK	69.1902	42.9219	-0.688853	-3.20528	5e-05	0.00226508	yes
XLOC_018827	XLOC_018827	Prom1	chr5:43993619-44101741	control	comparison	OK	13.9254	19.576	0.49137	2.25765	5e-05	0.00226508	yes
XLOC_018999	XLOC_018999	Cxcl9	chr5:92321330-92328079	control	comparison	OK	2.9053	5.62954	0.954329	3.21113	5e-05	0.00226508	yes
XLOC_019049	XLOC_019049	Hsd17b11	chr5:103989764-104021796	control	comparison	OK	302.289	200.581	-0.591744	-3.02679	5e-05	0.00226508	yes
XLOC_019057	XLOC_019057	Gbp9	chr5:105076468-105110292	control	comparison	OK	1.32818	2.63498	0.988338	2.5569	5e-05	0.00226508	yes
XLOC_019058	XLOC_019058	Gbp4	chr5:105115766-105139586	control	comparison	OK	1.76522	3.32008	0.911368	2.82591	5e-05	0.00226508	yes
XLOC_019060	XLOC_019060	Gbp6	chr5:105270701-105293699	control	comparison	OK	1.60895	3.02615	0.911362	2.82158	5e-05	0.00226508	yes
XLOC_019069	XLOC_019069	Tgfbr3	chr5:107106569-107289595	control	comparison	OK	5.02134	3.16732	-0.664809	-2.68351	5e-05	0.00226508	yes
XLOC_019244	XLOC_019244	Ubc	chr5:125385964-125390017	control	comparison	OK	49.9837	33.6691	-0.57003	-2.94655	5e-05	0.00226508	yes
XLOC_019312	XLOC_019312	-	chr5:137131744-137166028	control	comparison	OK	255.229	131.443	-0.957355	-2.597	5e-05	0.00226508	yes
XLOC_019409	XLOC_019409	Cyp3a11	chr5:145854606-145879854	control	comparison	OK	184.294	91.7243	-1.00664	-5.02377	5e-05	0.00226508	yes
XLOC_019433	XLOC_019433	Hsph1	chr5:149616844-149636315	control	comparison	OK	14.1316	32.9756	1.22247	6.00276	5e-05	0.00226508	yes
XLOC_019614	XLOC_019614	Gstk1	chr6:42245934-42250441	control	comparison	OK	34.2413	18.9434	-0.854042	-4.00189	5e-05	0.00226508	yes
XLOC_019658	XLOC_019658	Gimap4	chr6:48684575-48692592	control	comparison	OK	9.30137	16.0773	0.789507	2.62019	5e-05	0.00226508	yes
XLOC_019767	XLOC_019767	-	chr6:68425586-68426071	control	comparison	OK	6.37586	26.6992	2.0661	6.68035	5e-05	0.00226508	yes
XLOC_019787	XLOC_019787	-	chr6:69900422-69900999	control	comparison	OK	13.4134	44.3806	1.72625	2.70218	5e-05	0.00226508	yes
XLOC_019788	XLOC_019788	-	chr6:70074022-70074603	control	comparison	OK	9.65832	51.0474	2.40199	3.7533	5e-05	0.00226508	yes
XLOC_019800	XLOC_019800	-	chr6:70607721-70608035	control	comparison	OK	2.5916	24.7499	3.25551	11.2034	5e-05	0.00226508	yes
XLOC_019809	XLOC_019809	Fabp1	chr6:71199887-71205023	control	comparison	OK	1152.8	665.1	-0.793504	-5.32313	5e-05	0.00226508	yes
XLOC_019832	XLOC_019832	Reg3a	chr6:78379736-78383839	control	comparison	OK	123.915	68.7342	-0.850248	-3.77186	5e-05	0.00226508	yes
XLOC_019924	XLOC_019924	Slc41a3	chr6:90604879-90646412	control	comparison	OK	10.5362	4.95473	-1.08848	-3.73641	5e-05	0.00226508	yes
XLOC_019954	XLOC_019954	Lrrn1	chr6:107529725-107570228	control	comparison	OK	0.701562	0.206932	-1.76142	-3.10748	5e-05	0.00226508	yes
XLOC_020221	XLOC_020221	Pdk4	chr6:5483350-5496278	control	comparison	OK	14.495	2.96687	-2.28855	-8.03643	5e-05	0.00226508	yes
XLOC_020258	XLOC_020258	Slc13a1	chr6:24086870-24168092	control	comparison	OK	64.7292	34.6361	-0.90214	-4.13015	5e-05	0.00226508	yes
XLOC_020323	XLOC_020323	Hipk2	chr6:38697839-38876306	control	comparison	OK	5.08337	8.14573	0.680259	2.71589	5e-05	0.00226508	yes
XLOC_020385	XLOC_020385	Zfp467	chr6:48427691-48445825	control	comparison	OK	13.9742	7.05304	-0.98645	-2.35859	5e-05	0.00226508	yes
XLOC_020464	XLOC_020464	Gprin3	chr6:59340902-59426290	control	comparison	OK	4.58004	9.28636	1.01975	2.95507	5e-05	0.00226508	yes
XLOC_020494	XLOC_020494	-	chr6:68736297-68736788	control	comparison	OK	16.9044	52.1056	1.62404	2.88626	5e-05	0.00226508	yes
XLOC_020495	XLOC_020495	-	chr6:68768559-68769116	control	comparison	OK	5.54521	24.8821	2.16579	3.10821	5e-05	0.00226508	yes
XLOC_020509	XLOC_020509	-	chr6:69726566-69727147	control	comparison	OK	51.8986	118.612	1.19248	5.96582	5e-05	0.00226508	yes
XLOC_020513	XLOC_020513	-	chr6:69900422-69900999	control	comparison	OK	14.0346	86.9405	2.63104	9.84001	5e-05	0.00226508	yes
XLOC_020514	XLOC_020514	-	chr6:70074022-70074603	control	comparison	OK	3.75101	34.2165	3.18934	8.99784	5e-05	0.00226508	yes
XLOC_020578	XLOC_020578	Hk2	chr6:82725026-82774454	control	comparison	OK	4.31754	8.21773	0.928532	3.99666	5e-05	0.00226508	yes
XLOC_020611	XLOC_020611	Cml5	chr6:85817217-85820972	control	comparison	OK	35.168	21.5176	-0.708748	-3.40772	5e-05	0.00226508	yes
XLOC_020630	XLOC_020630	Arhgap25	chr6:87459384-87533235	control	comparison	OK	0.818469	1.93374	1.2404	2.61549	5e-05	0.00226508	yes
XLOC_020849	XLOC_020849	Clec2e	chr6:129091009-129100935	control	comparison	OK	118.836	73.2294	-0.698482	-3.20516	5e-05	0.00226508	yes
XLOC_020912	XLOC_020912	Plbd1	chr6:136612070-136661893	control	comparison	OK	107.382	74.974	-0.518284	-2.73939	5e-05	0.00226508	yes
XLOC_020920	XLOC_020920	Arhgdib	chr6:136923708-136941717	control	comparison	OK	8.97435	16.5744	0.885077	3.37028	5e-05	0.00226508	yes
XLOC_020956	XLOC_020956	Itpr2	chr6:146108298-146502223	control	comparison	OK	3.42058	2.36049	-0.535159	-2.26309	5e-05	0.00226508	yes
XLOC_021211	XLOC_021211	Cd79a	chr7:24897510-24902197	control	comparison	OK	3.77469	12.088	1.67914	5.15516	5e-05	0.00226508	yes
XLOC_021296	XLOC_021296	Map4k1	chr7:28982853-29003281	control	comparison	OK	1.33297	3.2828	1.30029	3.21191	5e-05	0.00226508	yes
XLOC_021376	XLOC_021376	Siglecg	chr7:43408279-43418349	control	comparison	OK	0.10983	1.5382	3.8079	4.2475	5e-05	0.00226508	yes
XLOC_021386	XLOC_021386	Ceacam18	chr7:43634738-43650838	control	comparison	OK	26.2588	17.0424	-0.623675	-2.91942	5e-05	0.00226508	yes
XLOC_021424	XLOC_021424	Napsa	chr7:44572444-44586846	control	comparison	OK	1.61216	3.94077	1.28948	2.64437	5e-05	0.00226508	yes
XLOC_021544	XLOC_021544	-	chr7:75773532-75780721	control	comparison	OK	0.806989	2.35141	1.54291	3.7425	5e-05	0.00226508	yes
XLOC_021576	XLOC_021576	Slc28a1	chr7:81114534-81170416	control	comparison	OK	19.5082	5.40969	-1.85046	-6.99903	5e-05	0.00226508	yes
XLOC_021778	XLOC_021778	-	chr7:105827210-105829058	control	comparison	OK	2.65215	7.07761	1.4161	3.54489	5e-05	0.00226508	yes
XLOC_021781	XLOC_021781	-	chr7:106080541-106084470	control	comparison	OK	1.78008	5.5333	1.6362	4.48467	5e-05	0.00226508	yes
XLOC_021782	XLOC_021782	-	chr7:106085006-106092465	control	comparison	OK	0.5724	2.48536	2.11836	5.39541	5e-05	0.00226508	yes
XLOC_021899	XLOC_021899	Prkcb	chr7:122289124-122634401	control	comparison	OK	0.542098	1.36685	1.33422	3.68999	5e-05	0.00226508	yes
XLOC_021910	XLOC_021910	Il21r	chr7:125603428-125633570	control	comparison	OK	1.14261	2.62145	1.19804	3.00248	5e-05	0.00226508	yes
XLOC_021933	XLOC_021933	Itgal	chr7:127296259-127335137	control	comparison	OK	1.27742	2.58323	1.01595	2.96949	5e-05	0.00226508	yes
XLOC_021961	XLOC_021961	Itgam	chr7:128062639-128118491	control	comparison	OK	2.65409	4.4806	0.755473	2.63808	5e-05	0.00226508	yes
XLOC_021977	XLOC_021977	Dmbt1	chr7:131032075-131121628	control	comparison	OK	123.335	213.834	0.793913	2.66022	5e-05	0.00226508	yes
XLOC_022034	XLOC_022034	Cyp2e1	chr7:140763831-140774977	control	comparison	OK	10.6353	4.84136	-1.13538	-3.79144	5e-05	0.00226508	yes
XLOC_022377	XLOC_022377	Cd177	chr7:24743982-24760311	control	comparison	OK	1.50197	3.33262	1.1498	3.15914	5e-05	0.00226508	yes
XLOC_022384	XLOC_022384	Pou2f2	chr7:25090867-25132460	control	comparison	OK	0.203824	0.846083	2.05347	3.06764	5e-05	0.00226508	yes
XLOC_022498	XLOC_022498	Cd22	chr7:30865403-30880342	control	comparison	OK	0.32858	2.29956	2.80704	5.60892	5e-05	0.00226508	yes
XLOC_022543	XLOC_022543	Plekhf1	chr7:38220653-38227994	control	comparison	OK	10.5933	5.3524	-0.984899	-3.50239	5e-05	0.00226508	yes
XLOC_022581	XLOC_022581	Spib	chr7:44525994-44532071	control	comparison	OK	1.77521	4.17823	1.2349	3.43521	5e-05	0.00226508	yes
XLOC_022611	XLOC_022611	Cd37	chr7:45233631-45238839	control	comparison	OK	3.11769	9.50895	1.60881	4.47357	5e-05	0.00226508	yes
XLOC_022625	XLOC_022625	Fut2	chr7:45648590-45666394	control	comparison	OK	0.82618	1.96523	1.25017	2.7531	5e-05	0.00226508	yes
XLOC_022646	XLOC_022646	Saa1	chr7:46740498-46742980	control	comparison	OK	11.483	61.3406	2.41735	9.74139	5e-05	0.00226508	yes
XLOC_022723	XLOC_022723	Synm	chr7:67730160-67759742	control	comparison	OK	22.5295	16.0756	-0.486941	-2.24964	5e-05	0.00226508	yes
XLOC_022727	XLOC_022727	Arrdc4	chr7:68736993-68749238	control	comparison	OK	10.9938	17.4017	0.662535	2.54081	5e-05	0.00226508	yes
XLOC_022741	XLOC_022741	-	chr7:75773532-75780721	control	comparison	OK	0.841857	2.16698	1.36404	3.45125	5e-05	0.00226508	yes
XLOC_022797	XLOC_022797	Il16	chr7:83643062-83735490	control	comparison	OK	1.37927	2.59386	0.911195	2.78541	5e-05	0.00226508	yes
XLOC_023000	XLOC_023000	-	chr7:105827210-105829058	control	comparison	OK	2.84334	6.42378	1.17583	2.6023	5e-05	0.00226508	yes
XLOC_023003	XLOC_023003	Gm8979	chr7:106075730-106079148	control	comparison	OK	14.9084	26.6829	0.839795	4.0422	5e-05	0.00226508	yes
XLOC_023004	XLOC_023004	-	chr7:106079167-106080411	control	comparison	OK	6.46364	13.7645	1.09053	2.60529	5e-05	0.00226508	yes
XLOC_023005	XLOC_023005	-	chr7:106080541-106084470	control	comparison	OK	2.20448	5.69165	1.3684	3.62574	5e-05	0.00226508	yes
XLOC_023008	XLOC_023008	Gvin1	chr7:106156535-106215340	control	comparison	OK	0.320777	0.742968	1.21173	2.92307	5e-05	0.00226508	yes
XLOC_023011	XLOC_023011	Gm4759	chr7:106421549-106441073	control	comparison	OK	0.6533	1.71629	1.39348	3.10117	5e-05	0.00226508	yes
XLOC_023157	XLOC_023157	Cd19	chr7:126408447-126414870	control	comparison	OK	0.0856483	3.99498	5.54362	6.46549	5e-05	0.00226508	yes
XLOC_023167	XLOC_023167	Coro1a	chr7:126699773-126704754	control	comparison	OK	20.0249	37.3401	0.898927	4.21327	5e-05	0.00226508	yes
XLOC_023463	XLOC_023463	Defa4,Gm10104	chr8:21065037-21089644	control	comparison	OK	335.378	555.919	0.729085	10.9305	5e-05	0.00226508	yes
XLOC_023474	XLOC_023474	Defa5	chr8:21297393-21298375	control	comparison	OK	903.345	1329.54	0.55758	4.9541	5e-05	0.00226508	yes
XLOC_023515	XLOC_023515	Zmat4	chr8:23669660-24063105	control	comparison	OK	0.552581	0.178275	-1.63208	-2.78775	5e-05	0.00226508	yes
XLOC_023591	XLOC_023591	Casp3	chr8:46617424-46639687	control	comparison	OK	12.4228	25.3321	1.02798	4.33631	5e-05	0.00226508	yes
XLOC_023608	XLOC_023608	Hpgd	chr8:56294551-56321046	control	comparison	OK	325.081	205.563	-0.66122	-3.33376	5e-05	0.00226508	yes
XLOC_023757	XLOC_023757	-	chr8:83602229-83602689	control	comparison	OK	0	0.954182	inf	#NAME?	5e-05	0.00226508	yes
XLOC_023830	XLOC_023830	Mt2	chr8:94172617-94173567	control	comparison	OK	200.844	95.9985	-1.06499	-7.19169	5e-05	0.00226508	yes
XLOC_023831	XLOC_023831	Mt1	chr8:94179088-94180327	control	comparison	OK	482.236	281.38	-0.777219	-5.73651	5e-05	0.00226508	yes
XLOC_023838	XLOC_023838	Nlrc5	chr8:94469816-94527272	control	comparison	OK	1.33455	3.03612	1.18588	3.94244	5e-05	0.00226508	yes
XLOC_023855	XLOC_023855	Mmp15	chr8:95352334-95374975	control	comparison	OK	9.30985	5.66855	-0.715777	-2.98005	5e-05	0.00226508	yes
XLOC_023873	XLOC_023873	Ces2a	chr8:104734002-104753546	control	comparison	OK	248.091	142.496	-0.799948	-3.86009	5e-05	0.00226508	yes
XLOC_023975	XLOC_023975	Bcmo1	chr8:117095864-117133720	control	comparison	OK	12.185	1.61382	-2.91656	-8.00498	5e-05	0.00226508	yes
XLOC_023998	XLOC_023998	Irf8	chr8:120736375-120756692	control	comparison	OK	43.7816	61.7844	0.496915	2.51697	5e-05	0.00226508	yes
XLOC_024014	XLOC_024014	Banp	chr8:121950145-122029258	control	comparison	OK	1.6346	3.12036	0.932777	2.98505	5e-05	0.00226508	yes
XLOC_024222	XLOC_024222	Ash2l	chr8:25816044-25847670	control	comparison	OK	31.4042	22.2534	-0.496931	-2.31193	5e-05	0.00226508	yes
XLOC_024500	XLOC_024500	Ces1f	chr8:93256235-93279736	control	comparison	OK	23.9608	15.7433	-0.605935	-2.80399	5e-05	0.00226508	yes
XLOC_024552	XLOC_024552	Tppp3	chr8:105467491-105471422	control	comparison	OK	24.1161	14.3613	-0.747812	-3.24862	5e-05	0.00226508	yes
XLOC_024730	XLOC_024730	Mmp7	chr9:7692110-7699416	control	comparison	OK	191.964	302.266	0.654983	3.97618	5e-05	0.00226508	yes
XLOC_024857	XLOC_024857	Ets1	chr9:32696041-32757820	control	comparison	OK	4.30396	7.16757	0.735819	2.92982	5e-05	0.00226508	yes
XLOC_024984	XLOC_024984	Slc37a4	chr9:44397148-44402965	control	comparison	OK	50.3552	33.8087	-0.574747	-2.64483	5e-05	0.00226508	yes
XLOC_025038	XLOC_025038	Pou2af1	chr9:51213689-51240079	control	comparison	OK	2.72879	6.73046	1.30244	3.87672	5e-05	0.00226508	yes
XLOC_025096	XLOC_025096	Stra6	chr9:58129087-58153997	control	comparison	OK	0.0819299	0.649589	2.98706	2.62567	5e-05	0.00226508	yes
XLOC_025250	XLOC_025250	Nt5e	chr9:88327608-88372089	control	comparison	OK	20.0908	9.96463	-1.01165	-4.58795	5e-05	0.00226508	yes
XLOC_025265	XLOC_025265	Plscr1	chr9:92250193-92272561	control	comparison	OK	69.8886	36.064	-0.954498	-4.97982	5e-05	0.00226508	yes
XLOC_025331	XLOC_025331	Tlr9	chr9:106222597-106226876	control	comparison	OK	0.224546	0.701641	1.64372	2.82101	5e-05	0.00226508	yes
XLOC_025643	XLOC_025643	Barx2	chr9:31846043-31913285	control	comparison	OK	20.7892	31.6074	0.604426	2.92104	5e-05	0.00226508	yes
XLOC_025773	XLOC_025773	Apoc3	chr9:46233050-46235297	control	comparison	OK	656.736	340.639	-0.947072	-7.28712	5e-05	0.00226508	yes
XLOC_025788	XLOC_025788	Bco2	chr9:50533083-50555138	control	comparison	OK	37.5164	23.9673	-0.646456	-2.96962	5e-05	0.00226508	yes
XLOC_025807	XLOC_025807	1810046K07Rik	chr9:51289685-51328917	control	comparison	OK	9.20512	4.66011	-0.982072	-2.72048	5e-05	0.00226508	yes
XLOC_026181	XLOC_026181	Acaa1b	chr9:119148042-119157093	control	comparison	OK	4.76007	1.58824	-1.58356	-4.14838	5e-05	0.00226508	yes
XLOC_026419	XLOC_026419	Sash3	chrX:48146526-48161563	control	comparison	OK	2.38972	4.85277	1.02197	2.89158	5e-05	0.00226508	yes
XLOC_026634	XLOC_026634	P2ry10	chrX:107089334-107104970	control	comparison	OK	0.69429	1.88538	1.44124	3.20471	5e-05	0.00226508	yes
XLOC_026636	XLOC_026636	Gpr174	chrX:107255877-107296769	control	comparison	OK	0.13037	0.533072	2.03172	3.04288	5e-05	0.00226508	yes
XLOC_026864	XLOC_026864	Cybb	chrX:9435251-9469324	control	comparison	OK	2.31597	4.08637	0.819204	2.85153	5e-05	0.00226508	yes
XLOC_026881	XLOC_026881	Maob	chrX:16709280-16817366	control	comparison	OK	109.755	67.9254	-0.692263	-3.56993	5e-05	0.00226508	yes
XLOC_027170	XLOC_027170	Il2rg	chrX:101264386-101268206	control	comparison	OK	4.38452	8.0215	0.871454	2.87117	5e-05	0.00226508	yes
XLOC_027188	XLOC_027188	Xist	chrX:103431516-103484957	control	comparison	OK	22.807	33.9278	0.572995	2.42407	5e-05	0.00226508	yes
XLOC_027411	XLOC_027411	Erdr1	chrY:90784075-90816465	control	comparison	OK	104.393	167.192	0.679476	3.0012	5e-05	0.00226508	yes
XLOC_000179	XLOC_000179	Icos	chr1:60977913-61000321	control	comparison	OK	0.240941	0.74597	1.63044	2.81947	0.0001	0.00402918	yes
XLOC_000416	XLOC_000416	Fcamr	chr1:130800723-130816239	control	comparison	OK	0.446873	1.56757	1.8106	2.87561	0.0001	0.00402918	yes
XLOC_000467	XLOC_000467	Ptpn7	chr1:135132724-135145320	control	comparison	OK	0.745219	1.57665	1.08113	2.51454	0.0001	0.00402918	yes
XLOC_004638	XLOC_004638	Bptf	chr11:107033080-107132008	control	comparison	OK	4.52163	6.26831	0.471235	2.16585	0.0001	0.00402918	yes
XLOC_004887	XLOC_004887	Cmpk2	chr12:26469214-26480190	control	comparison	OK	25.0668	17.8	-0.4939	-2.3006	0.0001	0.00402918	yes
XLOC_005344	XLOC_005344	-	chr12:114788366-114788885	control	comparison	OK	141.995	88.9729	-0.674402	-3.55163	0.0001	0.00402918	yes
XLOC_005511	XLOC_005511	Dnajb9	chr12:44205896-44210068	control	comparison	OK	31.2015	43.1678	0.468337	2.44147	0.0001	0.00402918	yes
XLOC_006012	XLOC_006012	Cmah	chr13:24327419-24477285	control	comparison	OK	1.81929	2.79738	0.620699	2.33887	0.0001	0.00402918	yes
XLOC_006037	XLOC_006037	Mboat1	chr13:30136489-30246698	control	comparison	OK	3.1863	5.48314	0.783117	2.46125	0.0001	0.00402918	yes
XLOC_006564	XLOC_006564	Eci3	chr13:34924408-34963809	control	comparison	OK	40.9245	29.274	-0.483343	-2.10673	0.0001	0.00402918	yes
XLOC_007677	XLOC_007677	Dhrs1	chr14:55739019-55745684	control	comparison	OK	73.9121	53.4175	-0.468497	-2.54358	0.0001	0.00402918	yes
XLOC_008011	XLOC_008011	Colec10	chr15:54410773-54466358	control	comparison	OK	4.80426	3.12675	-0.619652	-2.33958	0.0001	0.00402918	yes
XLOC_008511	XLOC_008511	Sla	chr15:66670769-66850720	control	comparison	OK	2.39495	4.23328	0.821778	2.31257	0.0001	0.00402918	yes
XLOC_008728	XLOC_008728	Celsr1	chr15:85898757-86033783	control	comparison	OK	0.656252	1.12075	0.77214	2.33056	0.0001	0.00402918	yes
XLOC_009345	XLOC_009345	Socs1	chr16:10783808-10785536	control	comparison	OK	10.0191	15.8898	0.665345	2.1924	0.0001	0.00402918	yes
XLOC_009566	XLOC_009566	Sidt1	chr16:44240179-44332838	control	comparison	OK	1.16408	2.10939	0.857637	2.28908	0.0001	0.00402918	yes
XLOC_010082	XLOC_010082	H2-Oa	chr17:34083842-34095309	control	comparison	OK	0.917768	2.82302	1.62104	2.57953	0.0001	0.00402918	yes
XLOC_010084	XLOC_010084	H2-DMb2	chr17:34145343-34152868	control	comparison	OK	0.884366	3.67423	2.05473	3.25798	0.0001	0.00402918	yes
XLOC_010087	XLOC_010087	Psmb8	chr17:34198194-34201454	control	comparison	OK	119.624	170.412	0.510519	2.89915	0.0001	0.00402918	yes
XLOC_011958	XLOC_011958	Lpxn	chr19:12798608-12833808	control	comparison	OK	2.17955	4.32764	0.989548	2.7055	0.0001	0.00402918	yes
XLOC_012722	XLOC_012722	Nudt5	chr2:5794293-5895353	control	comparison	OK	35.0362	64.072	0.870848	2.89914	0.0001	0.00402918	yes
XLOC_013002	XLOC_013002	Arhgap15	chr2:43748823-44387623	control	comparison	OK	0.765908	1.63931	1.09785	2.24122	0.0001	0.00402918	yes
XLOC_014483	XLOC_014483	Rasgrp1	chr2:117279992-117342877	control	comparison	OK	0.700538	1.38799	0.986462	2.51833	0.0001	0.00402918	yes
XLOC_014676	XLOC_014676	Acss1	chr2:150618110-150668932	control	comparison	OK	29.0789	20.9642	-0.472048	-2.36518	0.0001	0.00402918	yes
XLOC_017771	XLOC_017771	Pik3cd	chr4:149649167-149702708	control	comparison	OK	2.6474	4.25118	0.683288	2.33335	0.0001	0.00402918	yes
XLOC_017809	XLOC_017809	Tnfrsf14	chr4:154922093-154928108	control	comparison	OK	13.4919	21.4761	0.670639	2.2024	0.0001	0.00402918	yes
XLOC_018758	XLOC_018758	Slc5a6	chr5:31036035-31054623	control	comparison	OK	18.4921	11.7144	-0.658626	-2.27287	0.0001	0.00402918	yes
XLOC_019729	XLOC_019729	Herc6	chr6:57580991-57665587	control	comparison	OK	3.90959	5.90337	0.59452	2.44555	0.0001	0.00402918	yes
XLOC_019774	XLOC_019774	-	chr6:68768559-68769116	control	comparison	OK	9.3725	32.7479	1.8049	7.31803	0.0001	0.00402918	yes
XLOC_020399	XLOC_020399	Dfna5	chr6:50207361-50261925	control	comparison	OK	59.7838	43.177	-0.469492	-2.24809	0.0001	0.00402918	yes
XLOC_020556	XLOC_020556	Elmod3	chr6:72565921-72598413	control	comparison	OK	11.7829	7.72244	-0.609567	-2.2724	0.0001	0.00402918	yes
XLOC_020713	XLOC_020713	Cidec	chr6:113424635-113435755	control	comparison	OK	47.4654	33.9987	-0.481396	-2.45272	0.0001	0.00402918	yes
XLOC_022065	XLOC_022065	Muc2	chr7:141690339-141754765	control	comparison	OK	235.858	154.133	-0.613744	-2.2055	0.0001	0.00402918	yes
XLOC_022116	XLOC_022116	Tmem86b	chr7:4627103-4630923	control	comparison	OK	56.5922	40.1181	-0.49635	-2.6459	0.0001	0.00402918	yes
XLOC_023016	XLOC_023016	-	chr7:106508564-106511623	control	comparison	OK	0.174559	0.7649	2.13156	2.70887	0.0001	0.00402918	yes
XLOC_023329	XLOC_023329	H19	chr7:142575531-142578146	control	comparison	OK	0.155923	0.62807	2.01009	2.60385	0.0001	0.00402918	yes
XLOC_023553	XLOC_023553	Gsr	chr8:33653237-33698162	control	comparison	OK	93.8801	132.2	0.493829	2.46553	0.0001	0.00402918	yes
XLOC_023980	XLOC_023980	Hsd17b2	chr8:117701945-117759029	control	comparison	OK	38.6826	26.294	-0.556949	-2.81311	0.0001	0.00402918	yes
XLOC_024434	XLOC_024434	Il15	chr8:82331623-82403151	control	comparison	OK	28.4486	17.8562	-0.671933	-2.39642	0.0001	0.00402918	yes
XLOC_024717	XLOC_024717	Casp4	chr9:5308859-5336791	control	comparison	OK	20.3013	30.304	0.577937	2.78367	0.0001	0.00402918	yes
XLOC_024803	XLOC_024803	Icam1	chr9:21015959-21028796	control	comparison	OK	2.61864	4.54134	0.794301	2.47131	0.0001	0.00402918	yes
XLOC_024817	XLOC_024817	Ldlr	chr9:21723571-21749978	control	comparison	OK	28.025	20.5334	-0.448741	-2.14202	0.0001	0.00402918	yes
XLOC_025222	XLOC_025222	Gsta4	chr9:78191965-78209349	control	comparison	OK	26.9423	17.5844	-0.615577	-2.79557	0.0001	0.00402918	yes
XLOC_025734	XLOC_025734	Cbl	chr9:44144399-44234051	control	comparison	OK	3.50113	5.35167	0.612171	2.2141	0.0001	0.00402918	yes
XLOC_025757	XLOC_025757	Mll1	chr9:44803354-44881274	control	comparison	OK	3.11601	4.32256	0.472189	2.11606	0.0001	0.00402918	yes
XLOC_027023	XLOC_027023	Atp11c	chrX:60223289-60403981	control	comparison	OK	3.47703	5.11257	0.556192	2.20241	0.0001	0.00402918	yes
XLOC_027267	XLOC_027267	Tsc22d3	chrX:140539525-140600522	control	comparison	OK	89.9966	65.1844	-0.465344	-2.18861	0.0001	0.00402918	yes
XLOC_000023	XLOC_000023	Gm17644	chr1:12667562-12673090	control	comparison	OK	1.49978	2.75841	0.879092	2.47323	0.00015	0.0056083	yes
XLOC_000625	XLOC_000625	Cd84	chr1:171839696-171890718	control	comparison	OK	0.713325	1.49472	1.06724	2.29477	0.00015	0.0056083	yes
XLOC_000803	XLOC_000803	Rims1	chr1:22285961-22432843	control	comparison	OK	7.39462	4.45235	-0.73191	-2.32154	0.00015	0.0056083	yes
XLOC_001206	XLOC_001206	Prelp	chr1:133910303-133921401	control	comparison	OK	10.1928	7.05816	-0.530189	-2.31668	0.00015	0.0056083	yes
XLOC_002447	XLOC_002447	Lrrc3	chr10:77897575-77902536	control	comparison	OK	3.33446	2.01097	-0.729564	-2.39435	0.00015	0.0056083	yes
XLOC_002513	XLOC_002513	Creb3l3	chr10:81084332-81098872	control	comparison	OK	226.861	161.185	-0.493086	-2.39262	0.00015	0.0056083	yes
XLOC_002552	XLOC_002552	Ckap4	chr10:84526304-84533888	control	comparison	OK	6.7451	10.2891	0.6092	2.54053	0.00015	0.0056083	yes
XLOC_003218	XLOC_003218	Rnf167	chr11:70647588-70651414	control	comparison	OK	51.4182	36.9406	-0.477073	-2.54567	0.00015	0.0056083	yes
XLOC_003374	XLOC_003374	AI662270	chr11:83223575-83226584	control	comparison	OK	2.37048	4.72841	0.996177	2.68363	0.00015	0.0056083	yes
XLOC_003866	XLOC_003866	Plek	chr11:16971205-17008718	control	comparison	OK	1.73897	2.9985	0.786007	2.41884	0.00015	0.0056083	yes
XLOC_003967	XLOC_003967	Tgtp1	chr11:48985328-48992246	control	comparison	OK	0.273336	0.80752	1.56282	2.71805	0.00015	0.0056083	yes
XLOC_005358	XLOC_005358	-	chr12:115495623-115496105	control	comparison	OK	12.7326	4.26326	-1.5785	-2.28804	0.00015	0.0056083	yes
XLOC_005840	XLOC_005840	-	chr12:114583562-114584044	control	comparison	OK	11.8818	35.3333	1.57228	2.65333	0.00015	0.0056083	yes
XLOC_006399	XLOC_006399	Akr1e1	chr13:4592489-4609164	control	comparison	OK	20.6442	14.2205	-0.537766	-2.45905	0.00015	0.0056083	yes
XLOC_006871	XLOC_006871	Bdp1	chr13:100017993-100104070	control	comparison	OK	3.55828	4.89078	0.458882	2.01414	0.00015	0.0056083	yes
XLOC_007188	XLOC_007188	Dhrs4	chr14:55478757-55490340	control	comparison	OK	58.5998	42.4694	-0.464473	-2.12717	0.00015	0.0056083	yes
XLOC_007326	XLOC_007326	Lcp1	chr14:75004109-75388146	control	comparison	OK	8.37264	15.1675	0.857227	2.45991	0.00015	0.0056083	yes
XLOC_008810	XLOC_008810	Mll2	chr15:98831592-98872713	control	comparison	OK	5.2105	7.33147	0.492679	2.36106	0.00015	0.0056083	yes
XLOC_009496	XLOC_009496	Lrrc33	chr16:32142809-32165476	control	comparison	OK	1.26701	2.54858	1.00826	2.28505	0.00015	0.0056083	yes
XLOC_011299	XLOC_011299	Dmxl1	chr18:49832613-49965473	control	comparison	OK	4.7802	6.60137	0.465695	2.16732	0.00015	0.0056083	yes
XLOC_012306	XLOC_012306	Sipa1	chr19:5651184-5663707	control	comparison	OK	3.66754	5.87377	0.679474	2.34744	0.00015	0.0056083	yes
XLOC_015771	XLOC_015771	Bche	chr3:73635808-73708415	control	comparison	OK	24.5971	17.8865	-0.459619	-2.17377	0.00015	0.0056083	yes
XLOC_016020	XLOC_016020	Mov10	chr3:104794833-104818563	control	comparison	OK	16.6482	23.1479	0.475519	2.20956	0.00015	0.0056083	yes
XLOC_016825	XLOC_016825	Cnr2	chr4:135895403-135920210	control	comparison	OK	0.248171	0.699896	1.49581	2.63945	0.00015	0.0056083	yes
XLOC_017148	XLOC_017148	Tpm2	chr4:43514189-43523452	control	comparison	OK	197.114	142.947	-0.463548	-2.14775	0.00015	0.0056083	yes
XLOC_017282	XLOC_017282	Tle1	chr4:72116859-72200951	control	comparison	OK	19.3166	27.4179	0.505276	2.13397	0.00015	0.0056083	yes
XLOC_017870	XLOC_017870	Abcb1a	chr5:8660091-8748570	control	comparison	OK	116.976	82.7516	-0.499358	-2.21791	0.00015	0.0056083	yes
XLOC_019166	XLOC_019166	Hspb8	chr5:116408494-116422864	control	comparison	OK	14.7867	9.46838	-0.643108	-2.68644	0.00015	0.0056083	yes
XLOC_021787	XLOC_021787	-	chr7:106508564-106511623	control	comparison	OK	0.16454	0.773211	2.23242	2.85476	0.00015	0.0056083	yes
XLOC_025381	XLOC_025381	Slc25a20	chr9:108662097-108684641	control	comparison	OK	56.429	41.0634	-0.458586	-2.43405	0.00015	0.0056083	yes
XLOC_026614	XLOC_026614	Chic1	chrX:103356475-103396118	control	comparison	OK	2.48362	3.64343	0.552857	2.19054	0.00015	0.0056083	yes
XLOC_026850	XLOC_026850	Rbm3	chrX:8137058-8147963	control	comparison	OK	126.746	181.205	0.515687	2.78752	0.00015	0.0056083	yes
XLOC_027070	XLOC_027070	Xlr3a	chrX:73086292-73097095	control	comparison	OK	0.213473	1.15733	2.43867	3.52716	0.00015	0.0056083	yes
XLOC_000962	XLOC_000962	Acadl	chr1:66830838-66863503	control	comparison	OK	82.9213	60.1354	-0.463527	-2.40127	0.0002	0.00722532	yes
XLOC_001395	XLOC_001395	Atp1a2	chr1:172271708-172298064	control	comparison	OK	3.82107	2.54831	-0.584436	-2.13399	0.0002	0.00722532	yes
XLOC_002133	XLOC_002133	Stat2	chr10:128270575-128292849	control	comparison	OK	10.5411	14.4687	0.456902	2.18643	0.0002	0.00722532	yes
XLOC_002203	XLOC_002203	Samd5	chr10:9627258-9675208	control	comparison	OK	0.303137	0.946548	1.6427	2.86898	0.0002	0.00722532	yes
XLOC_004708	XLOC_004708	Trim65	chr11:116124182-116131128	control	comparison	OK	2.81172	4.96614	0.82067	2.26405	0.0002	0.00722532	yes
XLOC_006013	XLOC_006013	Fam65b	chr13:24614609-24733806	control	comparison	OK	0.529508	1.07318	1.01917	2.17643	0.0002	0.00722532	yes
XLOC_010807	XLOC_010807	Gm11127	chr17:36042960-36058645	control	comparison	OK	65.9227	47.9603	-0.458934	-2.04682	0.0002	0.00722532	yes
XLOC_013284	XLOC_013284	Slc5a12	chr2:110597298-110649534	control	comparison	OK	84.3898	60.7363	-0.474511	-2.15502	0.0002	0.00722532	yes
XLOC_015478	XLOC_015478	Cfi	chr3:129836738-129875328	control	comparison	OK	1.04358	2.27154	1.12212	2.61494	0.0002	0.00722532	yes
XLOC_017531	XLOC_017531	-	chr4:127014267-127014395	control	comparison	OK	0	25.6953	inf	#NAME?	0.0002	0.00722532	yes
XLOC_018048	XLOC_018048	Cd38	chr5:43868826-43912374	control	comparison	OK	28.6672	39.3412	0.456641	2.33539	0.0002	0.00722532	yes
XLOC_018944	XLOC_018944	Uba6	chr5:86108611-86172743	control	comparison	OK	2.71908	4.13703	0.605478	2.11618	0.0002	0.00722532	yes
XLOC_019484	XLOC_019484	Cav1	chr6:17306334-17341411	control	comparison	OK	27.4281	19.7789	-0.47169	-2.11611	0.0002	0.00722532	yes
XLOC_020205	XLOC_020205	2810474O19Rik	chr6:149309323-149335663	control	comparison	OK	10.614	14.399	0.439999	2.05093	0.0002	0.00722532	yes
XLOC_023259	XLOC_023259	Bnip3	chr7:138890835-138909506	control	comparison	OK	16.2249	10.631	-0.609937	-2.61139	0.0002	0.00722532	yes
XLOC_027086	XLOC_027086	Arhgap4	chrX:73892101-73911298	control	comparison	OK	1.94136	3.58334	0.884239	2.30444	0.0002	0.00722532	yes
XLOC_001420	XLOC_001420	Grem2	chr1:174833784-174921819	control	comparison	OK	6.44008	4.34695	-0.567078	-2.09456	0.00025	0.00871894	yes
XLOC_002075	XLOC_002075	Ppm1h	chr10:122678761-122945793	control	comparison	OK	9.22524	12.367	0.422841	1.96595	0.00025	0.00871894	yes
XLOC_003328	XLOC_003328	Slc46a1	chr11:78465700-78471945	control	comparison	OK	9.70941	6.15486	-0.657659	-2.48047	0.00025	0.00871894	yes
XLOC_003370	XLOC_003370	Slfn2	chr11:83065111-83070678	control	comparison	OK	8.94553	13.4748	0.591029	2.38562	0.00025	0.00871894	yes
XLOC_003676	XLOC_003676	Otop2	chr11:115307162-115332303	control	comparison	OK	0.885856	0.216293	-2.03408	-3.07778	0.00025	0.00871894	yes
XLOC_005367	XLOC_005367	-	chr12:115912340-115920826	control	comparison	OK	16.3113	99.0137	2.60176	4.75931	0.00025	0.00871894	yes
XLOC_007070	XLOC_007070	Gdf10	chr14:33923586-33935282	control	comparison	OK	2.20982	1.08452	-1.02687	-2.47485	0.00025	0.00871894	yes
XLOC_008356	XLOC_008356	Ghr	chr15:3317759-3583230	control	comparison	OK	10.5228	6.42682	-0.711337	-2.10743	0.00025	0.00871894	yes
XLOC_009999	XLOC_009999	Def6	chr17:28207777-28228608	control	comparison	OK	1.29639	2.62626	1.01851	2.55051	0.00025	0.00871894	yes
XLOC_013409	XLOC_013409	Slc27a2	chr2:126552918-126591676	control	comparison	OK	33.3162	23.5884	-0.498144	-2.41445	0.00025	0.00871894	yes
XLOC_013420	XLOC_013420	Dusp2	chr2:127336158-127338377	control	comparison	OK	1.06267	2.54101	1.25771	2.78418	0.00025	0.00871894	yes
XLOC_015529	XLOC_015529	Gbp2	chr3:142620662-142638008	control	comparison	OK	12.7124	18.3289	0.527888	2.44996	0.00025	0.00871894	yes
XLOC_017371	XLOC_017371	Acot11	chr4:106733914-106804970	control	comparison	OK	62.9648	40.2164	-0.556559	-2.40141	0.00025	0.00871894	yes
XLOC_018500	XLOC_018500	Hspb1	chr5:135887918-135889563	control	comparison	OK	44.0975	30.2797	-0.542346	-2.80189	0.00025	0.00871894	yes
XLOC_018871	XLOC_018871	Tlr1	chr5:64924679-64933558	control	comparison	OK	1.30738	2.58167	0.981624	2.34414	0.00025	0.00871894	yes
XLOC_021780	XLOC_021780	-	chr7:106079167-106080411	control	comparison	OK	6.59916	11.7891	0.837104	2.54491	0.00025	0.00871894	yes
XLOC_022520	XLOC_022520	Wtip	chr7:34109549-34133268	control	comparison	OK	7.39553	10.9998	0.572746	2.26192	0.00025	0.00871894	yes
XLOC_001413	XLOC_001413	Mndal	chr1:173857219-173880187	control	comparison	OK	2.79185	4.85695	0.79883	2.12285	0.0003	0.00993656	yes
XLOC_001999	XLOC_001999	Kitl	chr10:100015823-100100412	control	comparison	OK	13.7439	18.8279	0.454079	2.14313	0.0003	0.00993656	yes
XLOC_002380	XLOC_002380	Srgn	chr10:62494427-62507755	control	comparison	OK	15.0506	23.4695	0.640961	2.76022	0.0003	0.00993656	yes
XLOC_003794	XLOC_003794	Smtn	chr11:3517518-3539292	control	comparison	OK	30.5074	22.8904	-0.414418	-1.93812	0.0003	0.00993656	yes
XLOC_003840	XLOC_003840	Myo1g	chr11:6506547-6520958	control	comparison	OK	1.51652	2.81709	0.893441	2.36548	0.0003	0.00993656	yes
XLOC_003938	XLOC_003938	Hmmr	chr11:40701387-40733437	control	comparison	OK	3.60309	5.33983	0.567559	2.13519	0.0003	0.00993656	yes
XLOC_004880	XLOC_004880	Klf11	chr12:24651370-24662782	control	comparison	OK	3.68064	2.33331	-0.657577	-2.20659	0.0003	0.00993656	yes
XLOC_005369	XLOC_005369	-	chr12:115952535-116000508	control	comparison	OK	7.34925	23.5356	1.67918	3.58828	0.0003	0.00993656	yes
XLOC_006006	XLOC_006006	Trim38	chr13:23779288-23791725	control	comparison	OK	10.9603	6.8097	-0.686621	-2.13943	0.0003	0.00993656	yes
XLOC_006595	XLOC_006595	Atxn1	chr13:45549755-45964991	control	comparison	OK	7.77775	5.66995	-0.456018	-2.12369	0.0003	0.00993656	yes
XLOC_007945	XLOC_007945	Fam134b	chr15:25843263-25973687	control	comparison	OK	14.8667	10.1639	-0.548628	-2.25631	0.0003	0.00993656	yes
XLOC_008946	XLOC_008946	Snx29	chr16:11322903-11757220	control	comparison	OK	1.51695	2.77231	0.869918	2.2857	0.0003	0.00993656	yes
XLOC_009155	XLOC_009155	Ccdc80	chr16:45094052-45127924	control	comparison	OK	2.91088	1.67898	-0.793874	-2.36936	0.0003	0.00993656	yes
XLOC_011500	XLOC_011500	Ankrd29	chr18:12252356-12305720	control	comparison	OK	0.659467	0.248821	-1.40619	-2.42596	0.0003	0.00993656	yes
XLOC_012606	XLOC_012606	Cyp2c44	chr19:44005021-44029247	control	comparison	OK	2.23556	1.06019	-1.07631	-2.23879	0.0003	0.00993656	yes
XLOC_014914	XLOC_014914	Helz2	chr2:181227614-181242027	control	comparison	OK	8.65272	11.8162	0.449544	2.14281	0.0003	0.00993656	yes
XLOC_015385	XLOC_015385	Kcna3	chr3:107036161-107038129	control	comparison	OK	0.230378	0.859521	1.89953	2.81214	0.0003	0.00993656	yes
XLOC_017836	XLOC_017836	Plekhn1	chr4:156215926-156228600	control	comparison	OK	3.69932	6.2585	0.758555	2.10826	0.0003	0.00993656	yes
XLOC_018509	XLOC_018509	Rabl5	chr5:136908149-136915282	control	comparison	OK	16.5148	25.6477	0.635069	2.7217	0.0003	0.00993656	yes
XLOC_019707	XLOC_019707	Aqp1	chr6:55336298-55348555	control	comparison	OK	172.968	124.53	-0.474013	-2.29953	0.0003	0.00993656	yes
XLOC_020745	XLOC_020745	Ankrd26	chr6:118502563-118562256	control	comparison	OK	0.597053	1.12816	0.918039	2.22521	0.0003	0.00993656	yes
XLOC_021111	XLOC_021111	Pglyrp1	chr7:18884689-18890438	control	comparison	OK	128.187	172.981	0.432363	2.89678	0.0003	0.00993656	yes
XLOC_021920	XLOC_021920	Ypel3	chr7:126776974-126780514	control	comparison	OK	34.3825	23.9011	-0.524596	-2.02779	0.0003	0.00993656	yes
XLOC_023584	XLOC_023584	Pdlim3	chr8:45885484-45919546	control	comparison	OK	37.0844	26.1963	-0.501447	-2.52322	0.0003	0.00993656	yes
XLOC_023803	XLOC_023803	Lonp2	chr8:86624042-86716638	control	comparison	OK	46.4788	33.8225	-0.45859	-2.06493	0.0003	0.00993656	yes
XLOC_025986	XLOC_025986	Me1	chr9:86581362-86701253	control	comparison	OK	10.89	7.64499	-0.510421	-2.11565	0.0003	0.00993656	yes
XLOC_001033	XLOC_001033	A630001G21Rik	chr1:85717082-85736606	control	comparison	OK	0.493932	1.59065	1.68723	2.78875	0.00035	0.0113297	yes
XLOC_003946	XLOC_003946	Fabp6	chr11:43596039-43601562	control	comparison	OK	1389.96	995.662	-0.481311	-3.42049	0.00035	0.0113297	yes
XLOC_004003	XLOC_004003	Tcf7	chr11:52252282-52283392	control	comparison	OK	1.8684	3.3598	0.846572	2.31574	0.00035	0.0113297	yes
XLOC_008601	XLOC_008601	Apol9a	chr15:77403786-77411080	control	comparison	OK	13.2079	8.48134	-0.639032	-2.14332	0.00035	0.0113297	yes
XLOC_009753	XLOC_009753	A630089N07Rik	chr16:98062511-98082439	control	comparison	OK	3.02889	5.17085	0.77161	2.41303	0.00035	0.0113297	yes
XLOC_013953	XLOC_013953	Agpat2	chr2:26593056-26604417	control	comparison	OK	222.473	165.917	-0.423169	-2.26441	0.00035	0.0113297	yes
XLOC_018727	XLOC_018727	Prkag2	chr5:24862734-25100642	control	comparison	OK	28.3793	20.6415	-0.459291	-2.0853	0.00035	0.0113297	yes
XLOC_020388	XLOC_020388	Gimap6	chr6:48701582-48708244	control	comparison	OK	8.13009	12.3862	0.60739	2.35305	0.00035	0.0113297	yes
XLOC_022749	XLOC_022749	Mfge8	chr7:79133767-79149060	control	comparison	OK	25.2658	35.1107	0.474726	2.0844	0.00035	0.0113297	yes
XLOC_024768	XLOC_024768	Chordc1	chr9:18292266-18316220	control	comparison	OK	20.7854	28.3906	0.449838	2.22013	0.00035	0.0113297	yes
XLOC_025497	XLOC_025497	Ccr2	chr9:124102138-124109140	control	comparison	OK	0.58176	1.21559	1.06316	2.1012	0.00035	0.0113297	yes
XLOC_026275	XLOC_026275	Pcsk1n	chrX:7919821-7928607	control	comparison	OK	4.98709	2.97731	-0.744187	-2.12508	0.00035	0.0113297	yes
XLOC_003575	XLOC_003575	Tmem106a	chr11:101582241-101591785	control	comparison	OK	39.9242	29.5652	-0.433361	-2.23893	0.0004	0.0124765	yes
XLOC_004820	XLOC_004820	Itsn2	chr12:4592955-4738383	control	comparison	OK	7.81492	10.589	0.438265	2.05983	0.0004	0.0124765	yes
XLOC_005860	XLOC_005860	-	chr12:115868770-115869239	control	comparison	OK	2.26126	13.4486	2.57226	2.70513	0.0004	0.0124765	yes
XLOC_006764	XLOC_006764	Srd5a1	chr13:69573448-69611463	control	comparison	OK	7.94822	5.35193	-0.570572	-2.19519	0.0004	0.0124765	yes
XLOC_006832	XLOC_006832	Thbs4	chr13:92751585-92794818	control	comparison	OK	1.186	0.568602	-1.06061	-2.26359	0.0004	0.0124765	yes
XLOC_007164	XLOC_007164	-	chr14:54123137-54146150	control	comparison	OK	2.69589	5.56384	1.04532	2.64735	0.0004	0.0124765	yes
XLOC_007420	XLOC_007420	Oit1	chr14:8348947-8378763	control	comparison	OK	56.3421	76.8617	0.44805	2.47273	0.0004	0.0124765	yes
XLOC_008500	XLOC_008500	Gsdmc2,Gsdmc3	chr15:63824263-63878558	control	comparison	OK	17.2341	24.0893	0.483128	2.18719	0.0004	0.0124765	yes
XLOC_009078	XLOC_009078	Tfrc	chr16:32608895-32632794	control	comparison	OK	34.178	45.6326	0.416996	2.06347	0.0004	0.0124765	yes
XLOC_009311	XLOC_009311	Nlrc3	chr16:3946932-3976632	control	comparison	OK	0.235537	0.606168	1.36376	2.4517	0.0004	0.0124765	yes
XLOC_009519	XLOC_009519	Parp14	chr16:35832877-35871382	control	comparison	OK	20.0343	26.7809	0.418731	2.02998	0.0004	0.0124765	yes
XLOC_012259	XLOC_012259	Tbc1d10c	chr19:4184356-4191047	control	comparison	OK	3.52249	6.04329	0.778737	2.2354	0.0004	0.0124765	yes
XLOC_015795	XLOC_015795	D930015E06Rik	chr3:83898286-84040161	control	comparison	OK	1.70187	2.72249	0.677805	2.18295	0.0004	0.0124765	yes
XLOC_016302	XLOC_016302	Mdn1	chr4:32657118-32775217	control	comparison	OK	0.835987	1.23271	0.560283	2.03909	0.0004	0.0124765	yes
XLOC_018045	XLOC_018045	Bst1	chr5:43818892-43843468	control	comparison	OK	103.139	76.3733	-0.43345	-2.24181	0.0004	0.0124765	yes
XLOC_019480	XLOC_019480	Foxp2	chr6:14901348-15441977	control	comparison	OK	1.56258	0.926731	-0.75371	-2.11696	0.0004	0.0124765	yes
XLOC_019650	XLOC_019650	Atp6v0e2	chr6:48537568-48541800	control	comparison	OK	17.114	11.8286	-0.532904	-2.35061	0.0004	0.0124765	yes
XLOC_020502	XLOC_020502	-	chr6:69304838-69305373	control	comparison	OK	3.26776	13.0492	1.99759	2.40538	0.0004	0.0124765	yes
XLOC_021375	XLOC_021375	Siglec5	chr7:43351340-43359470	control	comparison	OK	1.92215	0.934179	-1.04095	-2.22782	0.0004	0.0124765	yes
XLOC_027226	XLOC_027226	Pcdh19	chrX:133582860-133688993	control	comparison	OK	0.740184	0.407245	-0.861987	-2.20952	0.0004	0.0124765	yes
XLOC_005830	XLOC_005830	-	chr12:113948282-114034260	control	comparison	OK	4.40187	22.1544	2.33141	2.69681	0.00045	0.0138097	yes
XLOC_012400	XLOC_012400	Ms4a10	chr19:10962286-10974689	control	comparison	OK	199.906	149.857	-0.41574	-1.98548	0.00045	0.0138097	yes
XLOC_013856	XLOC_013856	Pfkfb3	chr2:11471430-11553929	control	comparison	OK	8.13669	11.1374	0.452901	2.01038	0.00045	0.0138097	yes
XLOC_015441	XLOC_015441	Gclm	chr3:122245556-122270115	control	comparison	OK	58.5344	42.2528	-0.470238	-2.22046	0.00045	0.0138097	yes
XLOC_017556	XLOC_017556	Lck	chr4:129548343-129573641	control	comparison	OK	4.21469	6.80262	0.690665	2.11798	0.00045	0.0138097	yes
XLOC_023876	XLOC_023876	Ces2c,Ces2d-ps	chr8:104847067-104874082	control	comparison	OK	61.4214	45.923	-0.419524	-2.21574	0.00045	0.0138097	yes
XLOC_026212	XLOC_026212	Ano10	chr9:122175873-122294423	control	comparison	OK	24.87	18.2866	-0.443624	-2.01166	0.00045	0.0138097	yes
XLOC_026418	XLOC_026418	Xpnpep2	chrX:48106857-48137018	control	comparison	OK	273.823	193.561	-0.500455	-1.96647	0.00045	0.0138097	yes
XLOC_027234	XLOC_027234	Btk	chrX:134542340-134583140	control	comparison	OK	0.800811	1.65079	1.04362	2.29665	0.00045	0.0138097	yes
XLOC_006136	XLOC_006136	Syk	chr13:52583307-52648792	control	comparison	OK	4.22264	6.03465	0.515126	1.98372	0.0005	0.0151272	yes
XLOC_008821	XLOC_008821	Fmnl3	chr15:99317222-99370466	control	comparison	OK	1.11144	1.90618	0.778254	2.01873	0.0005	0.0151272	yes
XLOC_009009	XLOC_009009	B3gnt5	chr16:19760233-19772753	control	comparison	OK	0.495926	1.03535	1.06193	2.24348	0.0005	0.0151272	yes
XLOC_009404	XLOC_009404	Tango2	chr16:18300821-18343932	control	comparison	OK	33.995	24.8487	-0.452154	-1.97521	0.0005	0.0151272	yes
XLOC_009582	XLOC_009582	Plcxd2	chr16:45959260-46010413	control	comparison	OK	2.42221	3.50594	0.533479	2.09198	0.0005	0.0151272	yes
XLOC_012854	XLOC_012854	Fam69b	chr2:26628456-26636497	control	comparison	OK	3.33347	1.77729	-0.907348	-2.02004	0.0005	0.0151272	yes
XLOC_015230	XLOC_015230	Sprr2a1	chr3:92215834-92222491	control	comparison	OK	0.343184	0.788212	1.1996	2.28508	0.0005	0.0151272	yes
XLOC_019777	XLOC_019777	-	chr6:68930269-68930571	control	comparison	OK	4.12892	14.9785	1.85906	2.39987	0.0005	0.0151272	yes
XLOC_000622	XLOC_000622	Cd244	chr1:171545367-171585517	control	comparison	OK	1.48688	2.44619	0.718251	1.97311	0.00055	0.0162103	yes
XLOC_001751	XLOC_001751	Pbld1	chr10:63061616-63077864	control	comparison	OK	2.37626	1.18229	-1.00711	-2.16919	0.00055	0.0162103	yes
XLOC_002934	XLOC_002934	Rnf145	chr11:44518583-44565521	control	comparison	OK	12.8927	17.4046	0.43291	1.97263	0.00055	0.0162103	yes
XLOC_003471	XLOC_003471	Gip	chr11:96024544-96030833	control	comparison	OK	45.5254	30.9788	-0.555391	-1.97477	0.00055	0.0162103	yes
XLOC_005274	XLOC_005274	Tnfaip2	chr12:111442660-111455018	control	comparison	OK	2.83539	4.34034	0.614262	2.00719	0.00055	0.0162103	yes
XLOC_005719	XLOC_005719	Tc2n	chr12:101648601-101718502	control	comparison	OK	3.33043	5.40657	0.699002	2.031	0.00055	0.0162103	yes
XLOC_011129	XLOC_011129	Cables1	chr18:11821087-11945627	control	comparison	OK	15.8535	11.5591	-0.45577	-2.11343	0.00055	0.0162103	yes
XLOC_011134	XLOC_011134	Ttc39c	chr18:12643532-12737305	control	comparison	OK	12.9129	9.02793	-0.51634	-2.03779	0.00055	0.0162103	yes
XLOC_011776	XLOC_011776	-	chr18:90589282-90592521	control	comparison	OK	8.36151	5.11602	-0.708743	-2.18039	0.00055	0.0162103	yes
XLOC_016561	XLOC_016561	Dhcr24	chr4:106561037-106589113	control	comparison	OK	112.538	82.6104	-0.446021	-2.11315	0.00055	0.0162103	yes
XLOC_017574	XLOC_017574	Ptpru	chr4:131768456-131838278	control	comparison	OK	1.01819	0.54935	-0.890214	-2.07315	0.00055	0.0162103	yes
XLOC_018503	XLOC_018503	Upk3b	chr5:136038495-136045227	control	comparison	OK	5.94022	3.64841	-0.703247	-2.24224	0.00055	0.0162103	yes
XLOC_019247	XLOC_019247	Slc15a4	chr5:127595457-127617392	control	comparison	OK	4.511	6.86799	0.606441	2.07859	0.00055	0.0162103	yes
XLOC_020531	XLOC_020531	-	chr6:70698749-70699079	control	comparison	OK	14.6691	33.6218	1.19662	5.52689	0.00055	0.0162103	yes
XLOC_022087	XLOC_022087	Fgf15	chr7:144896531-144900951	control	comparison	OK	7.02082	4.33161	-0.696735	-2.2542	0.00055	0.0162103	yes
XLOC_001285	XLOC_001285	Cep350	chr1:155844963-155973255	control	comparison	OK	8.36517	11.0989	0.407953	1.94908	0.0006	0.0172679	yes
XLOC_001838	XLOC_001838	Madcam1	chr10:79664478-79668536	control	comparison	OK	2.10441	4.10425	0.963704	1.99265	0.0006	0.0172679	yes
XLOC_003517	XLOC_003517	-	chr11:98460967-98463260	control	comparison	OK	0.515246	1.36507	1.40564	2.30994	0.0006	0.0172679	yes
XLOC_005338	XLOC_005338	-	chr12:114583562-114584044	control	comparison	OK	11.5045	23.3347	1.02028	3.67582	0.0006	0.0172679	yes
XLOC_006966	XLOC_006966	Abhd6	chr14:8002901-8056872	control	comparison	OK	62.4368	47.1375	-0.405521	-1.91782	0.0006	0.0172679	yes
XLOC_007040	XLOC_007040	Mustn1	chr14:30879256-30881610	control	comparison	OK	20.5317	14.0252	-0.549837	-2.38069	0.0006	0.0172679	yes
XLOC_007105	XLOC_007105	Samd4	chr14:46882964-47105817	control	comparison	OK	2.44271	1.617	-0.595162	-1.99759	0.0006	0.0172679	yes
XLOC_012391	XLOC_012391	Dak	chr19:10591996-10605242	control	comparison	OK	246.306	178.304	-0.466112	-1.9453	0.0006	0.0172679	yes
XLOC_013399	XLOC_013399	Sqrdl	chr2:122765358-122809551	control	comparison	OK	77.6283	58.7685	-0.401541	-1.92311	0.0006	0.0172679	yes
XLOC_017132	XLOC_017132	Ccl19	chr4:42754524-42756518	control	comparison	OK	0.338155	2.80205	3.05073	4.34889	0.0006	0.0172679	yes
XLOC_018200	XLOC_018200	Ereg	chr5:91051264-91093649	control	comparison	OK	5.24835	3.58162	-0.551251	-1.91176	0.0006	0.0172679	yes
XLOC_021480	XLOC_021480	Saa2	chr7:46751832-46754314	control	comparison	OK	0.834807	4.22365	2.33898	4.21164	0.0006	0.0172679	yes
XLOC_022852	XLOC_022852	Aqp11	chr7:97723935-97738247	control	comparison	OK	50.4667	34.9636	-0.529479	-2.05496	0.0006	0.0172679	yes
XLOC_024226	XLOC_024226	Hook3	chr8:26021420-26119224	control	comparison	OK	2.50366	3.44011	0.458416	1.98914	0.0006	0.0172679	yes
XLOC_001700	XLOC_001700	Pln	chr10:53278080-53379851	control	comparison	OK	6.56543	4.13283	-0.667761	-2.03406	0.00065	0.0184281	yes
XLOC_001787	XLOC_001787	Vpreb3	chr10:75948311-75949646	control	comparison	OK	0.865769	3.04841	1.816	3.38358	0.00065	0.0184281	yes
XLOC_004421	XLOC_004421	Pdk2	chr11:95026257-95041371	control	comparison	OK	54.3512	40.9036	-0.410085	-2.14815	0.00065	0.0184281	yes
XLOC_006121	XLOC_006121	Ogn	chr13:49464058-49652731	control	comparison	OK	20.7231	14.4003	-0.52514	-2.0629	0.00065	0.0184281	yes
XLOC_012679	XLOC_012679	Hspa12a	chr19:58795747-58861141	control	comparison	OK	8.93319	12.0496	0.431739	1.99427	0.00065	0.0184281	yes
XLOC_014925	XLOC_014925	Rgs19	chr2:181688422-181693924	control	comparison	OK	1.82103	3.65867	1.00657	1.94576	0.00065	0.0184281	yes
XLOC_021928	XLOC_021928	Cdipt	chr7:126975913-126980501	control	comparison	OK	95.4086	71.7415	-0.411312	-2.1386	0.00065	0.0184281	yes
XLOC_023107	XLOC_023107	Smg1	chr7:118131310-118243637	control	comparison	OK	10.3699	13.7499	0.407023	1.9319	0.00065	0.0184281	yes
XLOC_025521	XLOC_025521	-	chr9:7719675-7722628	control	comparison	OK	0.301995	0.970629	1.6844	2.29309	0.00065	0.0184281	yes
XLOC_000417	XLOC_000417	Pigr	chr1:130826683-130852249	control	comparison	OK	597.086	1099.67	0.881067	2.19805	0.0007	0.0194276	yes
XLOC_000871	XLOC_000871	Fhl2	chr1:43123073-43163961	control	comparison	OK	31.9395	23.3725	-0.450529	-2.25107	0.0007	0.0194276	yes
XLOC_005269	XLOC_005269	Amn	chr12:111271110-111276426	control	comparison	OK	270.831	201.27	-0.428263	-2.20879	0.0007	0.0194276	yes
XLOC_005857	XLOC_005857	-	chr12:115802650-115802948	control	comparison	OK	3.04851	13.7063	2.16866	7.87847	0.0007	0.0194276	yes
XLOC_005862	XLOC_005862	-	chr12:115952535-116000508	control	comparison	OK	22.3103	57.1658	1.35744	3.50852	0.0007	0.0194276	yes
XLOC_009746	XLOC_009746	Tmprss2	chr16:97564681-97611195	control	comparison	OK	31.412	41.3355	0.396067	2.02177	0.0007	0.0194276	yes
XLOC_009991	XLOC_009991	Itpr3	chr17:27057303-27122223	control	comparison	OK	16.0952	21.2518	0.40096	1.95449	0.0007	0.0194276	yes
XLOC_017008	XLOC_017008	Mxra8	chr4:155839679-155844102	control	comparison	OK	13.8682	9.7692	-0.505469	-2.19812	0.0007	0.0194276	yes
XLOC_018180	XLOC_018180	Slc4a4	chr5:88887259-89239656	control	comparison	OK	18.6456	24.7264	0.407217	1.93737	0.0007	0.0194276	yes
XLOC_018510	XLOC_018510	4933404O12Rik	chr5:136919145-136937109	control	comparison	OK	3.05509	4.56011	0.577854	2.06472	0.0007	0.0194276	yes
XLOC_021486	XLOC_021486	Tmem86a	chr7:47050639-47054776	control	comparison	OK	79.6534	59.9026	-0.411117	-2.21629	0.0007	0.0194276	yes
XLOC_023468	XLOC_023468	Gm15293	chr8:21201603-21202446	control	comparison	OK	11.3505	27.1082	1.25597	7.15391	0.0007	0.0194276	yes
XLOC_023629	XLOC_023629	2014-03-01	chr8:65618039-66471637	control	comparison	OK	0.628072	1.20452	0.939454	2.03197	0.0007	0.0194276	yes
XLOC_003372	XLOC_003372	Slfn4	chr11:83175185-83190216	control	comparison	OK	1.58759	2.56016	0.68939	1.95727	0.00075	0.0205488	yes
XLOC_008114	XLOC_008114	Apol10a	chr15:77477046-77491069	control	comparison	OK	163.921	228.384	0.478455	2.1502	0.00075	0.0205488	yes
XLOC_010744	XLOC_010744	Psmb9	chr17:34182098-34187330	control	comparison	OK	79.3485	106.922	0.43028	2.61305	0.00075	0.0205488	yes
XLOC_011779	XLOC_011779	Cpt1a	chr19:3323300-3385733	control	comparison	OK	40.511	30.5511	-0.407086	-2.03105	0.00075	0.0205488	yes
XLOC_021626	XLOC_021626	Rab30	chr7:92741713-92837117	control	comparison	OK	6.30458	3.93158	-0.681291	-1.98678	0.00075	0.0205488	yes
XLOC_022854	XLOC_022854	Capn5	chr7:98121564-98184799	control	comparison	OK	5.18415	7.33189	0.500078	2.09308	0.00075	0.0205488	yes
XLOC_025978	XLOC_025978	Phip	chr9:82866085-82975489	control	comparison	OK	3.45097	4.72754	0.454087	2.01416	0.00075	0.0205488	yes
XLOC_026380	XLOC_026380	Sowahd	chrX:37048844-37050418	control	comparison	OK	0.865027	0.245365	-1.81781	-2.63235	0.00075	0.0205488	yes
XLOC_013810	XLOC_013810	Ppdpf	chr2:181186916-181190316	control	comparison	OK	90.4324	66.9367	-0.434043	-2.53466	0.0008	0.0216759	yes
XLOC_019825	XLOC_019825	Capg	chr6:72544390-72562983	control	comparison	OK	7.53981	11.6064	0.622317	1.91939	0.0008	0.0216759	yes
XLOC_020612	XLOC_020612	Nat8	chr6:85830381-85832224	control	comparison	OK	48.1214	34.3818	-0.485034	-2.00817	0.0008	0.0216759	yes
XLOC_020941	XLOC_020941	Kcnj8	chr6:142564938-142571452	control	comparison	OK	7.18927	4.7231	-0.60611	-1.96232	0.0008	0.0216759	yes
XLOC_024039	XLOC_024039	Def8	chr8:123442955-123463899	control	comparison	OK	6.23395	4.35634	-0.517032	-1.93002	0.0008	0.0216759	yes
XLOC_024737	XLOC_024737	-	chr9:7719675-7722628	control	comparison	OK	0.334442	0.954753	1.51337	2.36025	0.0008	0.0216759	yes
XLOC_025819	XLOC_025819	Tnfaip8l3	chr9:54025082-54068411	control	comparison	OK	5.57304	8.27303	0.569951	1.95764	0.0008	0.0216759	yes
XLOC_001415	XLOC_001415	Ifi203	chr1:173920399-173942492	control	comparison	OK	1.90562	3.16033	0.729815	2.10392	0.00085	0.022672	yes
XLOC_002579	XLOC_002579	Apaf1	chr10:90989310-91082743	control	comparison	OK	13.5025	17.7212	0.392254	1.87633	0.00085	0.022672	yes
XLOC_003850	XLOC_003850	-	chr11:7744753-7746412	control	comparison	OK	1.26022	0.417439	-1.59404	-2.57232	0.00085	0.022672	yes
XLOC_005532	XLOC_005532	Baz1a	chr12:54892910-54988331	control	comparison	OK	6.19071	8.32643	0.427594	1.96691	0.00085	0.022672	yes
XLOC_006781	XLOC_006781	Nkd2	chr13:73818534-73847631	control	comparison	OK	5.47315	3.69856	-0.565408	-1.94559	0.00085	0.022672	yes
XLOC_007579	XLOC_007579	1700011H14Rik	chr14:49226357-49245431	control	comparison	OK	14.159	9.32183	-0.603034	-1.89235	0.00085	0.022672	yes
XLOC_009463	XLOC_009463	Sst	chr16:23889580-23890844	control	comparison	OK	74.8538	53.7251	-0.47848	-2.89295	0.00085	0.022672	yes
XLOC_011462	XLOC_011462	-	chr18:90589282-90592521	control	comparison	OK	14.9337	9.35943	-0.674076	-1.95953	0.00085	0.022672	yes
XLOC_012592	XLOC_012592	Sfrp5	chr19:42197970-42202252	control	comparison	OK	1.29397	0.567316	-1.18958	-2.30071	0.00085	0.022672	yes
XLOC_020396	XLOC_020396	Tra2a	chr6:49243873-49264052	control	comparison	OK	36.6237	49.4436	0.433008	2.11383	0.00085	0.022672	yes
XLOC_004413	XLOC_004413	Acsf2	chr11:94557101-94601786	control	comparison	OK	20.5175	15.454	-0.408878	-1.9707	0.0009	0.023857	yes
XLOC_007863	XLOC_007863	Mycbp2	chr14:103113410-103346800	control	comparison	OK	1.70685	2.38011	0.479695	1.9562	0.0009	0.023857	yes
XLOC_019863	XLOC_019863	Zfml	chr6:83914352-83986910	control	comparison	OK	7.2331	9.65424	0.416549	1.88562	0.0009	0.023857	yes
XLOC_023174	XLOC_023174	Tmem219	chr7:126886155-126922898	control	comparison	OK	28.7775	19.8422	-0.53637	-2.46587	0.0009	0.023857	yes
XLOC_003359	XLOC_003359	Ccl8	chr11:82115184-82116799	control	comparison	OK	3.172	7.63143	1.26656	3.56396	0.00095	0.0248743	yes
XLOC_009115	XLOC_009115	Golgb1	chr16:36880518-36933085	control	comparison	OK	9.17067	12.1538	0.406304	1.94247	0.00095	0.0248743	yes
XLOC_010231	XLOC_010231	Tnfrsf21	chr17:43016554-43089188	control	comparison	OK	7.94486	5.69839	-0.479468	-1.99464	0.00095	0.0248743	yes
XLOC_011931	XLOC_011931	Ms4a4c	chr19:11407660-11427246	control	comparison	OK	0.178035	0.701887	1.97908	2.54602	0.00095	0.0248743	yes
XLOC_013624	XLOC_013624	Myl9	chr2:156775463-156781657	control	comparison	OK	313.678	235.699	-0.412336	-2.34337	0.00095	0.0248743	yes
XLOC_015990	XLOC_015990	Hao2	chr3:98874518-98893230	control	comparison	OK	0.765648	0.258395	-1.56711	-2.4933	0.00095	0.0248743	yes
XLOC_016151	XLOC_016151	-	chr3:133111886-133149537	control	comparison	OK	1.10033	1.76867	0.684728	2.0611	0.00095	0.0248743	yes
XLOC_023252	XLOC_023252	Mki67	chr7:135689784-135716379	control	comparison	OK	12.2737	16.3941	0.417605	1.95062	0.00095	0.0248743	yes
XLOC_001486	XLOC_001486	Cenpf	chr1:189640613-189688086	control	comparison	OK	1.97919	2.75632	0.477837	1.95487	0.001	0.0259848	yes
XLOC_010338	XLOC_010338	Vav1	chr17:57279099-57329236	control	comparison	OK	2.08843	3.20196	0.616536	1.90548	0.001	0.0259848	yes
XLOC_015993	XLOC_015993	Fam46c	chr3:100468055-100489258	control	comparison	OK	4.45563	7.7221	0.793364	1.97132	0.001	0.0259848	yes
XLOC_018425	XLOC_018425	Setd1b	chr5:123142192-123168630	control	comparison	OK	4.03791	5.44676	0.43179	1.91514	0.001	0.0259848	yes
XLOC_023239	XLOC_023239	Fam53b	chr7:132712034-132813765	control	comparison	OK	11.8233	8.78405	-0.428676	-1.91268	0.001	0.0259848	yes
XLOC_006923	XLOC_006923	Gzmk	chr13:113171873-113180897	control	comparison	OK	0.913379	2.48807	1.44574	2.8835	0.00105	0.0269568	yes
XLOC_014609	XLOC_014609	4930402H24Rik,Gm14057	chr2:130706207-130840235	control	comparison	OK	4.25935	5.98679	0.491152	1.90952	0.00105	0.0269568	yes
XLOC_017785	XLOC_017785	Per3	chr4:151003654-151044622	control	comparison	OK	5.83922	4.22205	-0.467832	-1.91534	0.00105	0.0269568	yes
XLOC_017984	XLOC_017984	Plb1	chr5:32232707-32369033	control	comparison	OK	586.739	331.164	-0.825171	-2.25132	0.00105	0.0269568	yes
XLOC_018832	XLOC_018832	-	chr5:45513499-45514988	control	comparison	OK	0.30144	0.961464	1.67336	2.5988	0.00105	0.0269568	yes
XLOC_021379	XLOC_021379	Cldnd2,Etfb	chr7:43440815-43457800	control	comparison	OK	179.61	137.793	-0.382362	-1.82588	0.00105	0.0269568	yes
XLOC_024131	XLOC_024131	Gas6	chr8:13465373-13494535	control	comparison	OK	54.7304	41.5727	-0.396706	-2.06193	0.00105	0.0269568	yes
XLOC_025957	XLOC_025957	Tinag	chr9:76951688-77045781	control	comparison	OK	13.5866	9.47857	-0.519443	-1.88507	0.00105	0.0269568	yes
XLOC_007196	XLOC_007196	Rec8	chr14:55618165-55625395	control	comparison	OK	7.40631	4.88356	-0.60082	-1.92444	0.0011	0.0279887	yes
XLOC_008363	XLOC_008363	Ptger4	chr15:5233403-5243831	control	comparison	OK	12.7748	17.3392	0.440738	1.9002	0.0011	0.0279887	yes
XLOC_015154	XLOC_015154	Sh2d2a	chr3:87846754-87855722	control	comparison	OK	0.488958	0.918986	0.910334	1.94609	0.0011	0.0279887	yes
XLOC_017939	XLOC_017939	Rbm33	chr5:28317032-28419243	control	comparison	OK	5.18857	6.87852	0.40676	1.86417	0.0011	0.0279887	yes
XLOC_017965	XLOC_017965	Khk	chr5:30921894-30931246	control	comparison	OK	315.765	239.742	-0.397366	-2.25949	0.0011	0.0279887	yes
XLOC_023354	XLOC_023354	Ano1	chr7:144588520-144738592	control	comparison	OK	5.44309	3.59359	-0.599001	-1.88058	0.0011	0.0279887	yes
XLOC_008203	XLOC_008203	Parvg	chr15:84324719-84342978	control	comparison	OK	0.746865	1.44316	0.950311	1.88956	0.00115	0.0289172	yes
XLOC_011289	XLOC_011289	Eif1a	chr18:46597703-46610225	control	comparison	OK	31.3241	41.0913	0.39156	2.00946	0.00115	0.0289172	yes
XLOC_018912	XLOC_018912	Ociad2	chr5:73322198-73338639	control	comparison	OK	35.0559	46.6447	0.412057	2.07314	0.00115	0.0289172	yes
XLOC_019659	XLOC_019659	Gimap7	chr6:48718620-48724636	control	comparison	OK	3.10055	5.36782	0.791811	2.25486	0.00115	0.0289172	yes
XLOC_019799	XLOC_019799	-	chr6:70572915-70573229	control	comparison	OK	2.75986	19.3616	2.81053	2.79215	0.00115	0.0289172	yes
XLOC_021786	XLOC_021786	-	chr7:106505634-106508458	control	comparison	OK	0.501497	1.18984	1.24646	2.08929	0.00115	0.0289172	yes
XLOC_022637	XLOC_022637	Abcc6	chr7:45976379-46030286	control	comparison	OK	3.07639	2.03346	-0.597301	-2.01491	0.00115	0.0289172	yes
XLOC_024991	XLOC_024991	Treh	chr9:44673237-44686304	control	comparison	OK	89.241	67.0507	-0.412453	-2.14694	0.00115	0.0289172	yes
XLOC_001195	XLOC_001195	Mdm4	chr1:132986112-133025348	control	comparison	OK	7.83454	11.3231	0.53135	1.92021	0.0012	0.0298241	yes
XLOC_004013	XLOC_004013	Slc22a5	chr11:53864537-53891703	control	comparison	OK	40.7193	31.0469	-0.391264	-1.87387	0.0012	0.0298241	yes
XLOC_009314	XLOC_009314	Crebbp	chr16:4081260-4213963	control	comparison	OK	3.30164	4.55605	0.464599	1.84069	0.0012	0.0298241	yes
XLOC_019269	XLOC_019269	Ncf1	chr5:134220259-134229625	control	comparison	OK	2.67384	4.15167	0.634779	1.9831	0.0012	0.0298241	yes
XLOC_020437	XLOC_020437	Inmt	chr6:55170626-55174990	control	comparison	OK	2.30445	0.870028	-1.40529	-2.62496	0.0012	0.0298241	yes
XLOC_023135	XLOC_023135	Gga2	chr7:121986721-122021198	control	comparison	OK	1.56462	2.42449	0.631868	1.96788	0.0012	0.0298241	yes
XLOC_024205	XLOC_024205	Ido1	chr8:24584140-24597009	control	comparison	OK	33.344	44.4926	0.416141	2.14326	0.0012	0.0298241	yes
XLOC_026573	XLOC_026573	Msn	chrX:96096044-96168553	control	comparison	OK	9.50959	12.6608	0.412918	1.89818	0.0012	0.0298241	yes
XLOC_009372	XLOC_009372	Fgd4	chr16:16416927-16600098	control	comparison	OK	8.86419	12.8809	0.539176	1.80215	0.00125	0.0308429	yes
XLOC_019666	XLOC_019666	Abp1	chr6:48895254-48909187	control	comparison	OK	424.373	304.836	-0.477302	-1.84618	0.00125	0.0308429	yes
XLOC_020942	XLOC_020942	Abcc9	chr6:142587861-142702663	control	comparison	OK	6.10044	4.52191	-0.431981	-1.90772	0.00125	0.0308429	yes
XLOC_023185	XLOC_023185	2014-09-01	chr7:127214441-127218445	control	comparison	OK	4.03548	6.54819	0.698356	1.87504	0.00125	0.0308429	yes
XLOC_026839	XLOC_026839	Ccdc120	chrX:7731713-7741324	control	comparison	OK	9.9518	7.2559	-0.455803	-1.8897	0.00125	0.0308429	yes
XLOC_000623	XLOC_000623	Cd48	chr1:171682054-171705257	control	comparison	OK	4.82849	8.08275	0.743274	2.28044	0.0013	0.0317563	yes
XLOC_005072	XLOC_005072	-	chr12:84046820-84048592	control	comparison	OK	5.43076	2.98628	-0.862803	-1.96833	0.0013	0.0317563	yes
XLOC_015759	XLOC_015759	Trim59	chr3:69035287-69044742	control	comparison	OK	4.54245	6.55635	0.529423	1.8375	0.0013	0.0317563	yes
XLOC_023084	XLOC_023084	Mrvi1	chr7:110867985-110982171	control	comparison	OK	10.7657	8.08801	-0.41259	-1.94998	0.0013	0.0317563	yes
XLOC_023301	XLOC_023301	Sct	chr7:141278329-141279131	control	comparison	OK	98.1624	71.5349	-0.456523	-1.83953	0.0013	0.0317563	yes
XLOC_024443	XLOC_024443	Il27ra	chr8:84021473-84042575	control	comparison	OK	0.685598	1.35552	0.983408	1.92937	0.0013	0.0317563	yes
XLOC_025206	XLOC_025206	Gnb5	chr9:75306287-75345923	control	comparison	OK	6.37831	4.25315	-0.584644	-1.84898	0.0013	0.0317563	yes
XLOC_002323	XLOC_002323	Prdm1	chr10:44437174-44458687	control	comparison	OK	1.8888	2.90649	0.621808	1.81923	0.00135	0.0326979	yes
XLOC_008159	XLOC_008159	Grap2	chr15:80623482-80650298	control	comparison	OK	0.717848	1.37893	0.941803	2.09532	0.00135	0.0326979	yes
XLOC_011732	XLOC_011732	Mapk4	chr18:73928485-74064949	control	comparison	OK	2.55167	1.63497	-0.642179	-1.92536	0.00135	0.0326979	yes
XLOC_012584	XLOC_012584	Arhgap19	chr19:41766587-41802084	control	comparison	OK	3.55002	4.96779	0.484778	1.85342	0.00135	0.0326979	yes
XLOC_014047	XLOC_014047	Traf1	chr2:34943257-34961772	control	comparison	OK	0.981566	1.79947	0.874418	2.01122	0.00135	0.0326979	yes
XLOC_024328	XLOC_024328	Cpe	chr8:64592550-64693040	control	comparison	OK	51.8205	39.5028	-0.391567	-2.03437	0.00135	0.0326979	yes
XLOC_008127	XLOC_008127	Cyth4	chr15:78597046-78622019	control	comparison	OK	1.7321	2.8661	0.726565	2.03448	0.0014	0.0337181	yes
XLOC_008527	XLOC_008527	Gpr20	chr15:73694606-73707505	control	comparison	OK	3.79739	2.26409	-0.746077	-2.13993	0.0014	0.0337181	yes
XLOC_009255	XLOC_009255	Sod1	chr16:90220741-90227366	control	comparison	OK	550.643	417.854	-0.398118	-1.87198	0.0014	0.0337181	yes
XLOC_024498	XLOC_024498	Ces1d	chr8:93166071-93197804	control	comparison	OK	8.57788	5.79615	-0.565527	-2.06197	0.0014	0.0337181	yes
XLOC_001804	XLOC_001804	Itgb2	chr10:77530347-77565674	control	comparison	OK	3.61478	5.33858	0.562548	1.94405	0.00145	0.0345338	yes
XLOC_003104	XLOC_003104	Dhrs7b	chr11:60830630-60858582	control	comparison	OK	47.6317	35.9661	-0.405282	-1.86658	0.00145	0.0345338	yes
XLOC_008280	XLOC_008280	Prph	chr15:99055173-99058978	control	comparison	OK	5.78997	3.66338	-0.660382	-1.82658	0.00145	0.0345338	yes
XLOC_012530	XLOC_012530	Acta2	chr19:34240335-34255373	control	comparison	OK	175.553	131.917	-0.412274	-1.99323	0.00145	0.0345338	yes
XLOC_012767	XLOC_012767	Arl5b	chr2:15055361-15082665	control	comparison	OK	4.06868	5.8071	0.513256	1.90455	0.00145	0.0345338	yes
XLOC_017922	XLOC_017922	Chpf2,Mir671	chr5:24586749-24622588	control	comparison	OK	40.8732	17.7181	-1.20593	-9.47849	0.00145	0.0345338	yes
XLOC_019566	XLOC_019566	Ubn2	chr6:38433924-38512763	control	comparison	OK	3.82942	5.00474	0.386169	1.76899	0.00145	0.0345338	yes
XLOC_022739	XLOC_022739	-	chr7:75769041-75773080	control	comparison	OK	4.59744	7.12431	0.631918	2.02119	0.00145	0.0345338	yes
XLOC_003954	XLOC_003954	Cyfip2	chr11:46193848-46312859	control	comparison	OK	1.37676	2.07606	0.592573	1.86821	0.0015	0.0352346	yes
XLOC_004658	XLOC_004658	Abca8a	chr11:110025633-110095937	control	comparison	OK	2.74391	1.85206	-0.567104	-1.93055	0.0015	0.0352346	yes
XLOC_005853	XLOC_005853	-	chr12:115495623-115496105	control	comparison	OK	21.6339	7.41361	-1.54505	-4.95815	0.0015	0.0352346	yes
XLOC_008038	XLOC_008038	Myc	chr15:61985340-61990361	control	comparison	OK	9.58786	13.126	0.453148	1.80423	0.0015	0.0352346	yes
XLOC_009159	XLOC_009159	-	chr16:45502458-45509075	control	comparison	OK	2.53331	3.87282	0.612359	1.8827	0.0015	0.0352346	yes
XLOC_009207	XLOC_009207	Pros1	chr16:62854333-62929340	control	comparison	OK	13.3457	9.9818	-0.419003	-1.92406	0.0015	0.0352346	yes
XLOC_012717	XLOC_012717	Phyh	chr2:4918995-4938743	control	comparison	OK	157.287	120.561	-0.383631	-2.12083	0.0015	0.0352346	yes
XLOC_014821	XLOC_014821	Prex1	chr2:166566344-166713832	control	comparison	OK	1.97039	2.84761	0.531272	1.89955	0.0015	0.0352346	yes
XLOC_015578	XLOC_015578	Depdc1a	chr3:159495432-159529955	control	comparison	OK	1.92472	3.03989	0.659374	1.84354	0.0015	0.0352346	yes
XLOC_023842	XLOC_023842	Ccl22	chr8:94745683-94751388	control	comparison	OK	1.21083	2.28907	0.918763	2.12971	0.0015	0.0352346	yes
XLOC_000997	XLOC_000997	Abcb6	chr1:75171640-75180283	control	comparison	OK	13.0239	9.56182	-0.445808	-2.00641	0.00155	0.036161	yes
XLOC_009574	XLOC_009574	-	chr16:45502458-45509075	control	comparison	OK	2.55727	3.86328	0.595223	1.88721	0.00155	0.036161	yes
XLOC_011575	XLOC_011575	Tmem173	chr18:35733677-35740554	control	comparison	OK	2.41466	3.89217	0.688756	1.86836	0.00155	0.036161	yes
XLOC_018598	XLOC_018598	Bhlha15	chr5:144190285-144223578	control	comparison	OK	3.97876	6.29507	0.661903	1.95281	0.00155	0.036161	yes
XLOC_024590	XLOC_024590	Calb2	chr8:110142537-110168206	control	comparison	OK	4.27417	2.47572	-0.787797	-1.84445	0.00155	0.036161	yes
XLOC_010394	XLOC_010394	Galm	chr17:80127470-80185032	control	comparison	OK	78.4551	60.1623	-0.383008	-2.01272	0.0016	0.0372261	yes
XLOC_019471	XLOC_019471	C1galt1	chr6:7844839-7875688	control	comparison	OK	13.5305	19.8505	0.552964	1.93857	0.0016	0.0372261	yes
XLOC_005781	XLOC_005781	Ankrd9	chr12:110973660-110979021	control	comparison	OK	19.3079	14.2938	-0.433793	-1.78939	0.00165	0.0381304	yes
XLOC_007960	XLOC_007960	Sema5a	chr15:32244812-32696341	control	comparison	OK	6.34033	4.82125	-0.395151	-1.86375	0.00165	0.0381304	yes
XLOC_010480	XLOC_010480	Slc22a1	chr17:12648874-12675838	control	comparison	OK	28.8999	21.6117	-0.419255	-2.09248	0.00165	0.0381304	yes
XLOC_015783	XLOC_015783	Tmem144	chr3:79812573-79852059	control	comparison	OK	17.9516	13.2357	-0.439677	-2.02004	0.00165	0.0381304	yes
XLOC_018959	XLOC_018959	Ugt2a3	chr5:87317627-87337195	control	comparison	OK	51.5125	36.7555	-0.486962	-1.77339	0.00165	0.0381304	yes
XLOC_019615	XLOC_019615	Casp2,Tmem139	chr6:42261957-42282507	control	comparison	OK	31.9228	23.4022	-0.447941	-1.95642	0.0017	0.0391274	yes
XLOC_019791	XLOC_019791	-	chr6:70117060-70372618	control	comparison	OK	38.1571	169.51	2.15135	6.73105	0.0017	0.0391274	yes
XLOC_025765	XLOC_025765	Il10ra	chr9:45253838-45269146	control	comparison	OK	1.29886	2.13839	0.719277	1.94837	0.0017	0.0391274	yes
XLOC_005777	XLOC_005777	Hsp90aa1	chr12:110690426-110696404	control	comparison	OK	96.933	126.84	0.387946	1.79341	0.00175	0.0400628	yes
XLOC_005858	XLOC_005858	-	chr12:115833947-115834454	control	comparison	OK	3.28495	14.2721	2.11925	5.35586	0.00175	0.0400628	yes
XLOC_005945	XLOC_005945	Zkscan3	chr13:21387003-21402755	control	comparison	OK	1.4449	2.94411	1.02687	1.80536	0.00175	0.0400628	yes
XLOC_020591	XLOC_020591	Actg2	chr6:83512908-83536251	control	comparison	OK	269.634	203.902	-0.403124	-2.1425	0.00175	0.0400628	yes
XLOC_009236	XLOC_009236	Jam2	chr16:84774122-84826375	control	comparison	OK	3.41608	2.36102	-0.532935	-1.86432	0.0018	0.0410976	yes
XLOC_022886	XLOC_022886	Art2a-ps	chr7:101552452-101560865	control	comparison	OK	0.973303	2.06817	1.0874	1.85034	0.0018	0.0410976	yes
XLOC_001691	XLOC_001691	Lilrb4	chr10:51490974-51496611	control	comparison	OK	0.904538	2.12928	1.23511	1.79141	0.00185	0.041904	yes
XLOC_004367	XLOC_004367	Med13	chr11:86265714-86358225	control	comparison	OK	11.0788	14.3169	0.36992	1.7772	0.00185	0.041904	yes
XLOC_007560	XLOC_007560	Ero1l	chr14:45283086-45318572	control	comparison	OK	15.4599	19.984	0.370316	1.83259	0.00185	0.041904	yes
XLOC_008157	XLOC_008157	Atf4	chr15:80255183-80257543	control	comparison	OK	226.151	173.091	-0.385756	-1.79092	0.00185	0.041904	yes
XLOC_022999	XLOC_022999	-	chr7:105823114-105827012	control	comparison	OK	17.5698	25.2461	0.522961	1.85626	0.00185	0.041904	yes
XLOC_025948	XLOC_025948	Mapk6	chr9:75386759-75410014	control	comparison	OK	63.5295	48.7369	-0.382413	-1.74495	0.00185	0.041904	yes
XLOC_006514	XLOC_006514	Scgn	chr13:23953456-23991214	control	comparison	OK	5.35915	3.23738	-0.727177	-2.14031	0.0019	0.0426976	yes
XLOC_008480	XLOC_008480	Fbxo32	chr15:58175878-58214892	control	comparison	OK	6.87462	5.16822	-0.411611	-1.84366	0.0019	0.0426976	yes
XLOC_012247	XLOC_012247	Tcirg1	chr19:3896049-3907133	control	comparison	OK	12.7374	17.0281	0.418847	1.82397	0.0019	0.0426976	yes
XLOC_013315	XLOC_013315	-	chr2:113746234-113748248	control	comparison	OK	11.8155	8.51386	-0.4728	-1.93503	0.0019	0.0426976	yes
XLOC_019826	XLOC_019826	Retsat	chr6:72598627-72617000	control	comparison	OK	46.0309	22.6641	-1.02219	-2.04925	0.0019	0.0426976	yes
XLOC_019850	XLOC_019850	Rtkn	chr6:83135184-83152579	control	comparison	OK	28.9849	22.067	-0.393413	-1.79943	0.0019	0.0426976	yes
XLOC_000276	XLOC_000276	B3gnt7	chr1:86303220-86307305	control	comparison	OK	9.12155	12.4336	0.446897	1.94167	0.00195	0.0436494	yes
XLOC_015232	XLOC_015232	-	chr3:92288550-92289225	control	comparison	OK	4.85607	10.3526	1.09214	1.90858	0.00195	0.0436494	yes
XLOC_020363	XLOC_020363	Fam115c	chr6:42623042-42645041	control	comparison	OK	2.29018	1.46893	-0.640696	-1.90471	0.00195	0.0436494	yes
XLOC_011508	XLOC_011508	Aqp4	chr18:15389393-15403684	control	comparison	OK	1.35454	2.07289	0.61384	1.86525	0.002	0.0447102	yes
XLOC_009327	XLOC_009327	Ppl	chr16:5086290-5132481	control	comparison	OK	2.35764	1.57977	-0.577633	-1.9393	0.00205	0.0455899	yes
XLOC_018862	XLOC_018862	Arap2	chr5:62602441-62766177	control	comparison	OK	8.98297	11.7298	0.384921	1.80951	0.00205	0.0455899	yes
XLOC_020087	XLOC_020087	Efcab4b	chr6:127577897-127674251	control	comparison	OK	3.79784	6.42269	0.758	2.00566	0.00205	0.0455899	yes
XLOC_025051	XLOC_025051	Slc35f2	chr9:53771534-53818161	control	comparison	OK	30.28	39.2789	0.375386	1.92949	0.00205	0.0455899	yes
XLOC_003349	XLOC_003349	Zfp207	chr11:80383278-80405931	control	comparison	OK	55.064	71.363	0.374066	1.90194	0.0021	0.0464605	yes
XLOC_013268	XLOC_013268	Cd59a	chr2:104095800-104115351	control	comparison	OK	12.5969	8.95858	-0.491728	-1.75367	0.0021	0.0464605	yes
XLOC_023879	XLOC_023879	Ces2g	chr8:104961717-104969537	control	comparison	OK	3.34107	2.09143	-0.675822	-2.02564	0.0021	0.0464605	yes
XLOC_025466	XLOC_025466	Nktr	chr9:121719180-121759943	control	comparison	OK	13.8435	17.9267	0.372899	1.822	0.0021	0.0464605	yes
XLOC_000239	XLOC_000239	Des	chr1:75360343-75367715	control	comparison	OK	227.489	172.058	-0.402906	-1.94751	0.00215	0.0472008	yes
XLOC_001032	XLOC_001032	Sp110	chr1:85576840-85645040	control	comparison	OK	2.42938	4.72302	0.959123	2.08159	0.00215	0.0472008	yes
XLOC_006095	XLOC_006095	Mylip	chr13:45389741-45411940	control	comparison	OK	9.51532	6.91363	-0.460809	-1.92084	0.00215	0.0472008	yes
XLOC_008688	XLOC_008688	Cyp2d22	chr15:82370526-82380260	control	comparison	OK	12.1278	8.98355	-0.432958	-1.75441	0.00215	0.0472008	yes
XLOC_021973	XLOC_021973	Tacc2	chr7:130577483-130764785	control	comparison	OK	14.9733	11.3515	-0.399505	-1.75515	0.00215	0.0472008	yes
XLOC_026510	XLOC_026510	Srpk3	chrX:73774421-73778924	control	comparison	OK	0.172006	0.624521	1.86029	2.40972	0.00215	0.0472008	yes
XLOC_005733	XLOC_005733	Ifi27l2b	chr12:103450897-103457223	control	comparison	OK	390.272	299.118	-0.383768	-2.16161	0.0022	0.0481749	yes
XLOC_016449	XLOC_016449	Slc31a1	chr4:62360700-62391769	control	comparison	OK	60.4923	46.6149	-0.375958	-1.87138	0.0022	0.0481749	yes
XLOC_001004	XLOC_001004	Dnpep	chr1:75308564-75317637	control	comparison	OK	216.836	167.023	-0.376561	-1.98638	0.00225	0.0490815	yes
XLOC_004552	XLOC_004552	Ptrf	chr11:100956735-100970617	control	comparison	OK	23.4011	17.9084	-0.385935	-1.90325	0.00225	0.0490815	yes
XLOC_025155	XLOC_025155	Rbpms2	chr9:65630581-65660523	control	comparison	OK	5.61526	3.70669	-0.599222	-1.71019	0.00225	0.0490815	yes
XLOC_000125	XLOC_000125	Sdpr	chr1:51218385-51333779	control	comparison	OK	12.0033	8.9624	-0.421472	-1.74932	0.00235	0.0510678	no
XLOC_015471	XLOC_015471	Tifa	chr3:127788075-127798392	control	comparison	OK	60.9375	78.6267	0.36769	1.72352	0.00235	0.0510678	no
XLOC_025494	XLOC_025494	Ccr9	chr9:123767210-123783457	control	comparison	OK	1.19277	1.91111	0.680088	1.82568	0.00235	0.0510678	no
XLOC_003975	XLOC_003975	Cnot6	chr11:49671292-49712710	control	comparison	OK	14.4818	20.524	0.50307	1.78107	0.0024	0.0519565	no
XLOC_014601	XLOC_014601	Cpxm1	chr2:130390774-130397629	control	comparison	OK	0.373251	0.818346	1.13256	1.98316	0.0024	0.0519565	no
XLOC_018957	XLOC_018957	Ugt2b5	chr5:87124946-87140340	control	comparison	OK	6.22754	4.09116	-0.606153	-1.7791	0.0024	0.0519565	no
XLOC_007061	XLOC_007061	Ogdhl	chr14:32322018-32347820	control	comparison	OK	0.85004	0.44094	-0.946949	-1.91071	0.00245	0.0527721	no
XLOC_008539	XLOC_008539	Gml	chr15:74813454-74818815	control	comparison	OK	0.249139	1.38194	2.47167	3.25586	0.00245	0.0527721	no
XLOC_023129	XLOC_023129	Cdr2	chr7:120957036-120982312	control	comparison	OK	73.5793	56.4191	-0.383118	-1.91044	0.00245	0.0527721	no
XLOC_026814	XLOC_026814	Mid1	chrX:169685246-169990797	control	comparison	OK	4.63822	6.59544	0.507898	1.849	0.00245	0.0527721	no
XLOC_012638	XLOC_012638	Cyp17a1	chr19:46667164-46673000	control	comparison	OK	1.51911	0.746182	-1.02563	-2.09746	0.0025	0.0535795	no
XLOC_013644	XLOC_013644	Snhg11	chr2:158375637-158386145	control	comparison	OK	1.39183	0.865971	-0.684591	-1.87906	0.0025	0.0535795	no
XLOC_017094	XLOC_017094	Zfp292	chr4:34803106-34883013	control	comparison	OK	4.33708	5.67206	0.387151	1.73705	0.0025	0.0535795	no
XLOC_019902	XLOC_019902	Mgll	chr6:88724411-88828456	control	comparison	OK	10.6977	8.02529	-0.414675	-1.71893	0.0025	0.0535795	no
XLOC_003516	XLOC_003516	Grb7	chr11:98446833-98455373	control	comparison	OK	45.063	35.1219	-0.359571	-1.86694	0.00255	0.0544466	no
XLOC_016099	XLOC_016099	Snx7	chr3:117781496-117868936	control	comparison	OK	38.6216	29.8162	-0.373315	-1.75036	0.00255	0.0544466	no
XLOC_017213	XLOC_017213	Tmem245	chr4:56875851-56947429	control	comparison	OK	2.82598	3.86381	0.451272	1.75109	0.00255	0.0544466	no
XLOC_000578	XLOC_000578	Dpt	chr1:164796731-164824266	control	comparison	OK	31.7921	24.1562	-0.396277	-1.98348	0.0026	0.0553761	no
XLOC_007275	XLOC_007275	Scara5	chr14:65666402-65764826	control	comparison	OK	0.714505	0.353809	-1.01397	-1.79531	0.0026	0.0553761	no
XLOC_001011	XLOC_001011	Scg2	chr1:79434668-79440167	control	comparison	OK	8.71433	6.16357	-0.499623	-1.77651	0.00265	0.0560922	no
XLOC_001557	XLOC_001557	Plagl1	chr10:13090787-13131695	control	comparison	OK	1.13243	0.666259	-0.765269	-1.84738	0.00265	0.0560922	no
XLOC_004664	XLOC_004664	2610035D17Rik	chr11:113043905-113201838	control	comparison	OK	3.66664	2.22424	-0.721146	-1.99895	0.00265	0.0560922	no
XLOC_011164	XLOC_011164	Zfp397	chr18:23954687-23966589	control	comparison	OK	3.85731	5.25614	0.44641	1.80851	0.00265	0.0560922	no
XLOC_011202	XLOC_011202	Egr1	chr18:34861206-34864956	control	comparison	OK	3.43078	5.01653	0.548152	1.8857	0.00265	0.0560922	no
XLOC_000980	XLOC_000980	Tns1	chr1:73910230-74124447	control	comparison	OK	16.4193	12.7155	-0.368808	-1.75072	0.0027	0.0570096	no
XLOC_004180	XLOC_004180	Acadvl	chr11:70010182-70015428	control	comparison	OK	100.268	78.1312	-0.359893	-1.70809	0.0027	0.0570096	no
XLOC_004268	XLOC_004268	Fam101b	chr11:76019194-76027782	control	comparison	OK	12.5153	16.2833	0.37971	1.8146	0.00275	0.0577096	no
XLOC_010109	XLOC_010109	Tnxb	chr17:34660613-34719815	control	comparison	OK	9.04878	6.78559	-0.415249	-1.71035	0.00275	0.0577096	no
XLOC_017346	XLOC_017346	Cyp2j9	chr4:96568428-96591485	control	comparison	OK	2.524	1.45209	-0.797581	-1.97959	0.00275	0.0577096	no
XLOC_020729	XLOC_020729	Mbd4	chr6:115840696-115853341	control	comparison	OK	0.823683	1.43092	0.796785	1.71274	0.00275	0.0577096	no
XLOC_024813	XLOC_024813	AB124611	chr9:21526176-21545331	control	comparison	OK	0.277959	0.839362	1.59442	1.76782	0.00275	0.0577096	no
XLOC_000178	XLOC_000178	Ctla4	chr1:60909024-60915830	control	comparison	OK	0.378682	0.87329	1.20547	2.03214	0.0028	0.0583299	no
XLOC_005606	XLOC_005606	Gpx2	chr12:76792334-76795554	control	comparison	OK	433.484	573.504	0.403826	2.12152	0.0028	0.0583299	no
XLOC_005902	XLOC_005902	Idi1	chr13:8885605-8892396	control	comparison	OK	39.8893	51.1874	0.359788	1.84838	0.0028	0.0583299	no
XLOC_011787	XLOC_011787	Acy3	chr19:3986578-3990162	control	comparison	OK	41.4557	31.6086	-0.391252	-1.7461	0.0028	0.0583299	no
XLOC_019311	XLOC_019311	Trim56	chr5:137105641-137116207	control	comparison	OK	3.84563	5.58488	0.538305	1.76152	0.0028	0.0583299	no
XLOC_024171	XLOC_024171	-	chr8:21228426-21232450	control	comparison	OK	1.1624	2.08158	0.840568	1.89289	0.0028	0.0583299	no
XLOC_009661	XLOC_009661	Samsn1	chr16:75858793-75909266	control	comparison	OK	1.09929	2.04226	0.893588	2.01119	0.00285	0.059084	no
XLOC_016743	XLOC_016743	Rnf19b	chr4:129058197-129084526	control	comparison	OK	33.1672	42.5016	0.357759	1.70166	0.00285	0.059084	no
XLOC_017951	XLOC_017951	Hadhb	chr5:30155321-30184705	control	comparison	OK	166.592	129.391	-0.364586	-1.70887	0.00285	0.059084	no
XLOC_024064	XLOC_024064	BC021891	chr8:125910449-125947439	control	comparison	OK	6.5842	8.65475	0.394484	1.81002	0.00285	0.059084	no
XLOC_000082	XLOC_000082	Zap70	chr1:36761860-36782816	control	comparison	OK	2.1502	3.48521	0.696772	1.96014	0.0029	0.0597588	no
XLOC_000259	XLOC_000259	Ccl20	chr1:83116765-83119167	control	comparison	OK	1.5866	3.40465	1.10157	1.8249	0.0029	0.0597588	no
XLOC_003568	XLOC_003568	Aoc3	chr11:101330605-101339430	control	comparison	OK	4.93422	3.53586	-0.48076	-1.82663	0.0029	0.0597588	no
XLOC_009520	XLOC_009520	Dtx3l	chr16:35926514-35972651	control	comparison	OK	14.2443	20.8363	0.548713	1.82538	0.0029	0.0597588	no
XLOC_010504	XLOC_010504	Thbs2	chr17:14665499-14694262	control	comparison	OK	1.87825	1.24783	-0.589975	-1.8002	0.0029	0.0597588	no
XLOC_011133	XLOC_011133	Lama3	chr18:12334023-12584257	control	comparison	OK	10.8375	6.74289	-0.684598	-1.99779	0.00295	0.060498	no
XLOC_014629	XLOC_014629	Lrrn4	chr2:132868515-132880862	control	comparison	OK	1.64003	0.983539	-0.737669	-1.83925	0.00295	0.060498	no
XLOC_018301	XLOC_018301	Gm15446	chr5:109933562-109941710	control	comparison	OK	0.250025	0.742803	1.57091	1.97378	0.00295	0.060498	no
XLOC_024639	XLOC_024639	Cotl1	chr8:119809213-119840579	control	comparison	OK	54.9749	70.4801	0.358442	1.94434	0.00295	0.060498	no
XLOC_001565	XLOC_001565	Cited2	chr10:17723227-17725674	control	comparison	OK	49.4965	38.5131	-0.361975	-1.90407	0.003	0.0613031	no
XLOC_006282	XLOC_006282	Acot12	chr13:91461096-91787655	control	comparison	OK	14.6995	10.8008	-0.444622	-1.86822	0.003	0.0613031	no
XLOC_024015	XLOC_024015	Zfpm1	chr8:122282140-122342504	control	comparison	OK	13.4979	17.4908	0.373864	1.70371	0.003	0.0613031	no
XLOC_005612	XLOC_005612	Plek2	chr12:78888551-78908277	control	comparison	OK	27.8084	20.9817	-0.406387	-1.72119	0.00305	0.0620287	no
XLOC_020026	XLOC_020026	Usp18	chr6:121245905-121270917	control	comparison	OK	5.12452	7.70666	0.588691	1.74682	0.00305	0.0620287	no
XLOC_023640	XLOC_023640	Lpl	chr8:68880554-68906932	control	comparison	OK	6.31488	4.51558	-0.483843	-1.82386	0.00305	0.0620287	no
XLOC_024964	XLOC_024964	2610203C20Rik	chr9:41581338-41592487	control	comparison	OK	1.36409	0.745413	-0.871828	-1.75418	0.00305	0.0620287	no
XLOC_002573	XLOC_002573	Gas2l3	chr10:89408822-89443967	control	comparison	OK	3.02011	2.1455	-0.493288	-1.76734	0.0031	0.0628218	no
XLOC_004951	XLOC_004951	Akap6	chr12:52699382-53151015	control	comparison	OK	1.01601	0.67404	-0.592005	-1.76774	0.0031	0.0628218	no
XLOC_009312	XLOC_009312	Slx4	chr16:3979118-4003583	control	comparison	OK	3.15	4.31562	0.454217	1.71627	0.0031	0.0628218	no
XLOC_001184	XLOC_001184	Srgap2	chr1:131285250-131527361	control	comparison	OK	0.9214	1.39304	0.596336	1.71477	0.00315	0.0630147	no
XLOC_002599	XLOC_002599	Plxnc1	chr10:94790865-94944578	control	comparison	OK	0.317313	0.567557	0.838861	1.79929	0.00315	0.0630147	no
XLOC_009723	XLOC_009723	Rcan1	chr16:92391952-92466146	control	comparison	OK	20.9806	16.0527	-0.386233	-1.68051	0.00315	0.0630147	no
XLOC_010715	XLOC_010715	Cyp4f13	chr17:32924687-32947361	control	comparison	OK	39.6658	30.5195	-0.378164	-1.9625	0.00315	0.0630147	no
XLOC_012311	XLOC_012311	Malat1	chr19:5795689-5802671	control	comparison	OK	23.6619	30.5383	0.368053	1.76926	0.00315	0.0630147	no
XLOC_014842	XLOC_014842	Zfp217	chr2:170108642-170142675	control	comparison	OK	5.48404	7.26002	0.404735	1.72617	0.00315	0.0630147	no
XLOC_020496	XLOC_020496	-	chr6:68834847-68835156	control	comparison	OK	17.1645	5.13921	-1.73981	-2.07471	0.00315	0.0630147	no
XLOC_020643	XLOC_020643	Abtb1	chr6:88835913-88841935	control	comparison	OK	14.9095	10.9468	-0.445726	-1.93131	0.00315	0.0630147	no
XLOC_023471	XLOC_023471	-	chr8:21228426-21232450	control	comparison	OK	0.917604	1.6782	0.870971	1.6696	0.00315	0.0630147	no
XLOC_025315	XLOC_025315	Rab6b	chr9:103112073-103185270	control	comparison	OK	2.15422	1.41717	-0.604148	-1.75084	0.00315	0.0630147	no
XLOC_027160	XLOC_027160	Ophn1	chrX:98557514-98890985	control	comparison	OK	1.78973	1.11302	-0.685265	-1.74099	0.00315	0.0630147	no
XLOC_001289	XLOC_001289	Soat1	chr1:156428107-156474328	control	comparison	OK	2.52239	3.56958	0.500964	1.77469	0.0032	0.0634222	no
XLOC_004630	XLOC_004630	Ern1	chr11:106394198-106487796	control	comparison	OK	4.53684	6.38105	0.492105	1.71487	0.0032	0.0634222	no
XLOC_005325	XLOC_005325	-	chr12:114262679-114288676	control	comparison	OK	24.2203	39.8206	0.717301	2.88451	0.0032	0.0634222	no
XLOC_010524	XLOC_010524	Lnpep	chr17:17521432-17625112	control	comparison	OK	6.43664	9.09236	0.498346	1.70424	0.0032	0.0634222	no
XLOC_018129	XLOC_018129	Rasl11b	chr5:74195325-74199477	control	comparison	OK	3.10951	1.8602	-0.74123	-1.92725	0.0032	0.0634222	no
XLOC_019048	XLOC_019048	Hsd17b13	chr5:103955441-103977388	control	comparison	OK	14.9931	10.5591	-0.505817	-1.71877	0.0032	0.0634222	no
XLOC_019221	XLOC_019221	-	chr5:123133734-123141532	control	comparison	OK	1.84184	2.76346	0.58533	1.73249	0.0032	0.0634222	no
XLOC_023606	XLOC_023606	Gpm6a	chr8:54779433-55060878	control	comparison	OK	2.8361	1.82117	-0.639043	-1.71281	0.0032	0.0634222	no
XLOC_006617	XLOC_006617	Fgd3	chr13:49262767-49309208	control	comparison	OK	0.788034	1.41466	0.844125	1.76154	0.00325	0.0641164	no
XLOC_013018	XLOC_013018	Rif1	chr2:52072836-52122597	control	comparison	OK	2.685	3.60246	0.424058	1.72557	0.00325	0.0641164	no
XLOC_021777	XLOC_021777	-	chr7:105823114-105827012	control	comparison	OK	17.74	25.7216	0.535972	1.77189	0.00325	0.0641164	no
XLOC_024175	XLOC_024175	Defa-rs1	chr8:21324444-21327052	control	comparison	OK	1055.34	1366.46	0.372745	1.67583	0.00325	0.0641164	no
XLOC_002455	XLOC_002455	Agpat3	chr10:78268987-78352399	control	comparison	OK	31.1293	24.1348	-0.367157	-1.68201	0.0033	0.0645819	no
XLOC_006717	XLOC_006717	Fbp2	chr13:62836884-62858370	control	comparison	OK	253.588	197.016	-0.364175	-2.02585	0.0033	0.0645819	no
XLOC_015063	XLOC_015063	Smad9	chr3:54755581-54801257	control	comparison	OK	1.15956	0.706674	-0.714458	-1.82301	0.0033	0.0645819	no
XLOC_015791	XLOC_015791	Lrat	chr3:82876704-82943638	control	comparison	OK	4.7367	3.49162	-0.439988	-1.68135	0.0033	0.0645819	no
XLOC_018648	XLOC_018648	B3galtl	chr5:149678256-149762599	control	comparison	OK	8.67791	13.5538	0.643283	1.70224	0.0033	0.0645819	no
XLOC_021960	XLOC_021960	Trim72	chr7:128004377-128013327	control	comparison	OK	2.95068	4.70777	0.673996	1.69811	0.0033	0.0645819	no
XLOC_025303	XLOC_025303	A4gnt	chr9:99612501-99622367	control	comparison	OK	0.299971	0.652542	1.12125	1.92031	0.0033	0.0645819	no
XLOC_009116	XLOC_009116	Hcls1	chr16:36934982-36963214	control	comparison	OK	4.4931	6.59681	0.554059	1.87928	0.00335	0.065114	no
XLOC_015702	XLOC_015702	Mgst2	chr3:51661192-51682675	control	comparison	OK	3.28893	5.29495	0.687	1.74542	0.00335	0.065114	no
XLOC_016055	XLOC_016055	Gstm1	chr3:108012249-108017973	control	comparison	OK	38.9542	29.8273	-0.385144	-1.98339	0.00335	0.065114	no
XLOC_021292	XLOC_021292	Ech1	chr7:28825337-28832239	control	comparison	OK	192.464	151.023	-0.349816	-2.03187	0.00335	0.065114	no
XLOC_023742	XLOC_023742	Otud4	chr8:79639399-79677755	control	comparison	OK	8.34772	10.7167	0.360401	1.68228	0.00335	0.065114	no
XLOC_026354	XLOC_026354	Wdr44	chrX:23693116-23806001	control	comparison	OK	3.44495	4.77021	0.46957	1.66621	0.00335	0.065114	no
XLOC_015212	XLOC_015212	Dennd4b	chr3:90266533-90280665	control	comparison	OK	1.10539	1.68596	0.609018	1.75269	0.0034	0.0660109	no
XLOC_000764	XLOC_000764	Mybl1	chr1:9668834-9700209	control	comparison	OK	0.271596	0.574791	1.08158	1.77709	0.00345	0.0666792	no
XLOC_004333	XLOC_004333	Slfn9	chr11:82978298-82991830	control	comparison	OK	2.24192	3.33407	0.57255	1.74503	0.00345	0.0666792	no
XLOC_007581	XLOC_007581	3632451O06Rik	chr14:49682018-49783367	control	comparison	OK	1.99395	1.1983	-0.734638	-1.85287	0.00345	0.0666792	no
XLOC_021007	XLOC_021007	Isoc2a	chr7:4877052-4895716	control	comparison	OK	33.2714	24.5123	-0.440776	-2.02853	0.00345	0.0666792	no
XLOC_008620	XLOC_008620	Tst	chr15:78399555-78405859	control	comparison	OK	17.1577	12.1514	-0.497739	-2.03717	0.0035	0.0674932	no
XLOC_012171	XLOC_012171	Neurl1a	chr19:47178819-47259441	control	comparison	OK	2.1182	1.35795	-0.641409	-1.71051	0.0035	0.0674932	no
XLOC_015891	XLOC_015891	Sprr1a	chr3:92483953-92485881	control	comparison	OK	0.994656	2.29793	1.20807	2.38428	0.00355	0.0683804	no
XLOC_011033	XLOC_011033	Xdh	chr17:73883907-73950182	control	comparison	OK	77.0031	99.8802	0.375282	1.7628	0.0036	0.0690329	no
XLOC_012190	XLOC_012190	Mxi1	chr19:53310505-53375810	control	comparison	OK	27.4132	34.7992	0.344183	1.64349	0.0036	0.0690329	no
XLOC_012713	XLOC_012713	Fam107b	chr2:3713457-3782134	control	comparison	OK	15.3405	19.7707	0.366015	1.65354	0.0036	0.0690329	no
XLOC_017398	XLOC_017398	Elavl4	chr4:110203736-110351911	control	comparison	OK	0.901026	0.514261	-0.809069	-1.63324	0.0036	0.0690329	no
XLOC_005363	XLOC_005363	-	chr12:115833947-115834454	control	comparison	OK	1.84093	6.16769	1.7443	1.88524	0.00365	0.0695246	no
XLOC_012285	XLOC_012285	Tmem151a	chr19:5079336-5085477	control	comparison	OK	1.52506	0.928632	-0.715688	-1.82676	0.00365	0.0695246	no
XLOC_012763	XLOC_012763	Cacnb2	chr2:14604233-14987945	control	comparison	OK	1.62671	0.996476	-0.707048	-1.72342	0.00365	0.0695246	no
XLOC_016446	XLOC_016446	Snx30	chr4:59805649-59904740	control	comparison	OK	0.611404	0.962879	0.655228	1.73255	0.00365	0.0695246	no
XLOC_020526	XLOC_020526	-	chr6:70572915-70573229	control	comparison	OK	2.4096	15.7022	2.7041	6.84196	0.00365	0.0695246	no
XLOC_020755	XLOC_020755	B4galnt3	chr6:120200741-120294751	control	comparison	OK	5.16978	7.26313	0.490488	1.66116	0.00365	0.0695246	no
XLOC_014666	XLOC_014666	Cd93	chr2:148436650-148443535	control	comparison	OK	0.954493	1.44667	0.599932	1.75983	0.0037	0.0703987	no
XLOC_012346	XLOC_012346	Fermt3	chr19:6996130-7019469	control	comparison	OK	2.53698	3.99698	0.6558	1.69831	0.00375	0.0708775	no
XLOC_015794	XLOC_015794	Tlr2	chr3:83836271-83841608	control	comparison	OK	1.01045	1.68937	0.741491	1.78387	0.00375	0.0708775	no
XLOC_019369	XLOC_019369	Card11	chr5:140872518-141000596	control	comparison	OK	2.29618	3.32708	0.53502	1.68814	0.00375	0.0708775	no
XLOC_021965	XLOC_021965	Tgfb1i1	chr7:128246870-128254315	control	comparison	OK	12.1914	9.31376	-0.388424	-1.62495	0.00375	0.0708775	no
XLOC_023132	XLOC_023132	Usp31	chr7:121642020-121707253	control	comparison	OK	0.746722	1.09656	0.554341	1.69949	0.00375	0.0708775	no
XLOC_027015	XLOC_027015	Arhgef6	chrX:57231484-57338729	control	comparison	OK	1.26432	1.94646	0.622488	1.78866	0.00375	0.0708775	no
XLOC_006643	XLOC_006643	Gprin1	chr13:54736672-54749669	control	comparison	OK	1.01883	1.63868	0.685614	1.77857	0.0038	0.0714283	no
XLOC_013951	XLOC_013951	Notch1	chr2:26457901-26503822	control	comparison	OK	1.79666	2.4631	0.455157	1.73917	0.0038	0.0714283	no
XLOC_022510	XLOC_022510	Gramd1a	chr7:31130070-31151050	control	comparison	OK	5.55688	7.79818	0.488861	1.8055	0.0038	0.0714283	no
XLOC_022858	XLOC_022858	Tsku	chr7:98350667-98361328	control	comparison	OK	12.1117	9.09572	-0.413139	-1.62567	0.0038	0.0714283	no
XLOC_026145	XLOC_026145	Nradd	chr9:110621134-110624393	control	comparison	OK	1.12628	2.22479	0.982108	1.73552	0.0038	0.0714283	no
XLOC_001370	XLOC_001370	Fcgr2b	chr1:170960558-170976071	control	comparison	OK	3.00822	4.91724	0.708938	1.73769	0.00385	0.0718947	no
XLOC_012870	XLOC_012870	Olfm1	chr2:28193092-28230736	control	comparison	OK	5.3399	3.21855	-0.7304	-1.66214	0.00385	0.0718947	no
XLOC_016354	XLOC_016354	Rusc2	chr4:43381981-43429134	control	comparison	OK	3.54129	2.56248	-0.466734	-1.66928	0.00385	0.0718947	no
XLOC_021473	XLOC_021473	Tmem143	chr7:45897032-45917586	control	comparison	OK	10.2234	7.42711	-0.461006	-1.68999	0.00385	0.0718947	no
XLOC_022833	XLOC_022833	Prss23	chr7:89507784-89518535	control	comparison	OK	30.5341	23.9098	-0.352817	-1.77994	0.00385	0.0718947	no
XLOC_025720	XLOC_025720	Ubash3b	chr9:41013161-41157632	control	comparison	OK	0.722632	1.25882	0.800736	1.72015	0.00385	0.0718947	no
XLOC_005020	XLOC_005020	Prkch	chr12:73585040-73778184	control	comparison	OK	1.99606	3.02258	0.598627	1.8188	0.0039	0.0726699	no
XLOC_005836	XLOC_005836	-	chr12:114262679-114288676	control	comparison	OK	45.3223	71.3655	0.655007	1.71064	0.0039	0.0726699	no
XLOC_026059	XLOC_026059	Trf	chr9:103208875-103230286	control	comparison	OK	17.7107	13.3327	-0.409646	-1.84803	0.00395	0.0735215	no
XLOC_005071	XLOC_005071	Acot4	chr12:84038378-84046377	control	comparison	OK	15.1791	11.3237	-0.42274	-1.81621	0.004	0.0741299	no
XLOC_006682	XLOC_006682	Slc28a3	chr13:58553307-58610877	control	comparison	OK	3.29824	4.53245	0.458597	1.73047	0.004	0.0741299	no
XLOC_015476	XLOC_015476	Elovl6	chr3:129532385-129638493	control	comparison	OK	14.3938	18.2435	0.341939	1.68831	0.004	0.0741299	no
XLOC_023015	XLOC_023015	-	chr7:106505634-106508458	control	comparison	OK	0.398211	0.983196	1.30394	1.93047	0.004	0.0741299	no
XLOC_008066	XLOC_008066	Ly6e	chr15:74955050-74959905	control	comparison	OK	51.8267	65.9946	0.348653	1.66454	0.00405	0.074733	no
XLOC_011729	XLOC_011729	Smad4	chr18:73634790-73705145	control	comparison	OK	48.6717	63.5418	0.384622	1.73025	0.00405	0.074733	no
XLOC_014376	XLOC_014376	Nr1h3	chr2:91183934-91195116	control	comparison	OK	43.3938	33.949	-0.354122	-1.64589	0.00405	0.074733	no
XLOC_021313	XLOC_021313	Gm5113	chr7:30169921-30180285	control	comparison	OK	0.845628	1.46255	0.790388	1.70419	0.00405	0.074733	no
XLOC_000102	XLOC_000102	Il1rl1	chr1:40439648-40465414	control	comparison	OK	1.44222	2.304	0.675852	1.72905	0.0041	0.0752502	no
XLOC_005458	XLOC_005458	Dcdc2c	chr12:28437794-28548337	control	comparison	OK	2.31353	3.84986	0.73471	1.95639	0.0041	0.0752502	no
XLOC_008483	XLOC_008483	Anxa13	chr15:58340452-58389331	control	comparison	OK	354.205	272.232	-0.37975	-1.99177	0.0041	0.0752502	no
XLOC_011183	XLOC_011183	Lims2	chr18:31931506-31958619	control	comparison	OK	10.1237	6.82052	-0.56978	-1.91184	0.0041	0.0752502	no
XLOC_014936	XLOC_014936	Stmn2	chr3:8509526-8561604	control	comparison	OK	4.60281	2.97526	-0.629501	-1.88732	0.0041	0.0752502	no
XLOC_002605	XLOC_002605	Socs2	chr10:95411359-95416857	control	comparison	OK	20.8325	26.6927	0.357611	1.61722	0.00415	0.0757618	no
XLOC_004042	XLOC_004042	Gm12250	chr11:58183842-58192384	control	comparison	OK	1.28044	3.08927	1.27062	1.69562	0.00415	0.0757618	no
XLOC_006586	XLOC_006586	Adtrp	chr13:41763147-41847616	control	comparison	OK	35.4318	27.6999	-0.355164	-1.67054	0.00415	0.0757618	no
XLOC_015591	XLOC_015591	Zfp704	chr3:9427009-9610085	control	comparison	OK	1.79106	2.35642	0.395788	1.64841	0.00415	0.0757618	no
XLOC_016989	XLOC_016989	-	chr4:154918387-154922012	control	comparison	OK	7.67216	10.1159	0.398922	1.76168	0.00415	0.0757618	no
XLOC_017593	XLOC_017593	Themis2	chr4:132781943-132796364	control	comparison	OK	1.02243	1.82339	0.834617	1.71345	0.0042	0.0765115	no
XLOC_021542	XLOC_021542	-	chr7:75769041-75773080	control	comparison	OK	4.64858	6.833	0.555728	1.6786	0.0042	0.0765115	no
XLOC_001367	XLOC_001367	Dusp12	chr1:170873151-170885936	control	comparison	OK	11.5303	8.00963	-0.525626	-1.89814	0.00425	0.0770943	no
XLOC_021585	XLOC_021585	Adamtsl3	chr7:82335693-82614448	control	comparison	OK	1.45365	0.979591	-0.569432	-1.71169	0.00425	0.0770943	no
XLOC_022393	XLOC_022393	Ceacam1	chr7:25376818-25566417	control	comparison	OK	180.897	248.643	0.458908	1.72051	0.00425	0.0770943	no
XLOC_023355	XLOC_023355	Ccnd1,Mir3962	chr7:144928953-144939925	control	comparison	OK	33.298	43.5987	0.38885	1.53005	0.00425	0.0770943	no
XLOC_000881	XLOC_000881	Slc40a1	chr1:45908069-45925594	control	comparison	OK	3.87602	5.37343	0.471268	1.733	0.0043	0.0775903	no
XLOC_007763	XLOC_007763	Esco2	chr14:65819026-65833969	control	comparison	OK	3.21078	4.62659	0.527027	1.77639	0.0043	0.0775903	no
XLOC_008166	XLOC_008166	Mchr1	chr15:81235498-81238964	control	comparison	OK	0.771927	0.360299	-1.09927	-1.88945	0.0043	0.0775903	no
XLOC_009098	XLOC_009098	Adcy5	chr16:35154588-35305840	control	comparison	OK	6.6239	4.99926	-0.405966	-1.66827	0.0043	0.0775903	no
XLOC_015548	XLOC_015548	Lpar3	chr3:146220960-146286214	control	comparison	OK	4.70593	3.20434	-0.554454	-1.79746	0.0043	0.0775903	no
XLOC_017795	XLOC_017795	Kcnab2	chr4:152390739-152477549	control	comparison	OK	1.00318	1.64069	0.709722	1.6923	0.00435	0.0784099	no
XLOC_001205	XLOC_001205	Optc	chr1:133897193-133907999	control	comparison	OK	9.87077	6.41941	-0.620722	-2.0768	0.0044	0.0790615	no
XLOC_023877	XLOC_023877	Ces2e	chr8:104926259-104934672	control	comparison	OK	663.791	483.548	-0.457071	-1.67089	0.0044	0.0790615	no
XLOC_026492	XLOC_026492	Nsdhl	chrX:72918520-72958528	control	comparison	OK	10.8966	14.4633	0.408521	1.80136	0.0044	0.0790615	no
XLOC_019261	XLOC_019261	Gusb	chr5:129989020-130002828	control	comparison	OK	8.72161	11.6707	0.42022	1.79522	0.00445	0.0797925	no
XLOC_022831	XLOC_022831	Tmem135	chr7:89139720-89338787	control	comparison	OK	17.8821	13.9603	-0.357184	-1.74161	0.00445	0.0797925	no
XLOC_004181	XLOC_004181	Slc16a13	chr11:70216621-70220994	control	comparison	OK	2.97004	1.89823	-0.645827	-1.65223	0.0045	0.0804363	no
XLOC_007919	XLOC_007919	Lmbrd2	chr15:9140569-9202471	control	comparison	OK	6.54865	9.08198	0.471809	1.66829	0.0045	0.0804363	no
XLOC_027410	XLOC_027410	-	chrY:90737356-90739429	control	comparison	OK	2.0924	3.69345	0.819807	1.84201	0.0045	0.0804363	no
XLOC_002870	XLOC_002870	Wdpcp	chr11:21572280-21898686	control	comparison	OK	4.63387	6.83566	0.560863	1.67218	0.00455	0.0808239	no
XLOC_004462	XLOC_004462	Arl5c	chr11:97989579-97996173	control	comparison	OK	0.506604	1.12003	1.14461	1.73874	0.00455	0.0808239	no
XLOC_013387	XLOC_013387	Duox2	chr2:122279243-122298726	control	comparison	OK	9.00678	18.0235	1.00079	1.9123	0.00455	0.0808239	no
XLOC_019052	XLOC_019052	Sparcl1	chr5:104079108-104114088	control	comparison	OK	62.4827	49.055	-0.349056	-1.75844	0.00455	0.0808239	no
XLOC_020113	XLOC_020113	Gabarapl1	chr6:129532183-129542331	control	comparison	OK	17.2354	12.8717	-0.421176	-1.6613	0.00455	0.0808239	no
XLOC_023330	XLOC_023330	Igf2	chr7:142650766-142670356	control	comparison	OK	7.53185	5.52057	-0.448189	-1.74821	0.00455	0.0808239	no
XLOC_002902	XLOC_002902	Cpeb4	chr11:31870992-31935608	control	comparison	OK	7.08221	10.0317	0.5023	1.71058	0.0046	0.0815429	no
XLOC_022672	XLOC_022672	Svip	chr7:51997160-52006018	control	comparison	OK	19.7061	15.3081	-0.364343	-1.65268	0.0046	0.0815429	no
XLOC_000662	XLOC_000662	Kmo	chr1:175632192-175660853	control	comparison	OK	0.763203	1.36544	0.83923	1.80746	0.00465	0.082174	no
XLOC_007953	XLOC_007953	Cmbl	chr15:31565409-31590119	control	comparison	OK	103.878	82.3926	-0.334299	-1.58836	0.00465	0.082174	no
XLOC_015558	XLOC_015558	Fubp1	chr3:152210395-152236830	control	comparison	OK	14.7978	20.281	0.454753	1.63724	0.00465	0.082174	no
XLOC_009010	XLOC_009010	Klhl24	chr16:20097553-20129197	control	comparison	OK	4.11769	5.41677	0.395599	1.64688	0.0047	0.0823775	no
XLOC_010991	XLOC_010991	C3	chr17:57203972-57228136	control	comparison	OK	30.596	24.0342	-0.348254	-1.67415	0.0047	0.0823775	no
XLOC_011935	XLOC_011935	Ms4a6b	chr19:11518558-11530820	control	comparison	OK	2.95582	4.55298	0.623254	1.61229	0.0047	0.0823775	no
XLOC_015869	XLOC_015869	Atp8b2	chr3:89939480-89963332	control	comparison	OK	1.95436	2.72964	0.482016	1.64515	0.0047	0.0823775	no
XLOC_018797	XLOC_018797	Htra3	chr5:35652032-35679782	control	comparison	OK	7.57315	5.4968	-0.462302	-1.64135	0.0047	0.0823775	no
XLOC_019460	XLOC_019460	Gng11	chr6:4003986-4008446	control	comparison	OK	20.6732	14.4439	-0.517305	-2.17383	0.0047	0.0823775	no
XLOC_019780	XLOC_019780	-	chr6:69304838-69305373	control	comparison	OK	3.64177	18.1346	2.31604	7.62169	0.0047	0.0823775	no
XLOC_020918	XLOC_020918	Mgp	chr6:136872434-136875805	control	comparison	OK	63.3033	46.9143	-0.432254	-2.5067	0.0047	0.0823775	no
XLOC_001204	XLOC_001204	Atp2b4	chr1:133702468-133801018	control	comparison	OK	8.99663	7.01946	-0.358024	-1.67596	0.00475	0.082999	no
XLOC_003849	XLOC_003849	Igfbp3	chr11:7206090-7213923	control	comparison	OK	17.4533	13.3898	-0.382365	-1.78675	0.00475	0.082999	no
XLOC_008522	XLOC_008522	Eif2c2	chr15:73095755-73184953	control	comparison	OK	7.36728	9.93188	0.430935	1.64009	0.00475	0.082999	no
XLOC_008698	XLOC_008698	Nfam1	chr15:82996735-83033397	control	comparison	OK	0.451411	0.806321	0.836912	1.62057	0.0048	0.0833623	no
XLOC_016735	XLOC_016735	Gm12942	chr4:127126045-127129644	control	comparison	OK	11.2106	7.61628	-0.557702	-2.01066	0.0048	0.0833623	no
XLOC_021869	XLOC_021869	Acsm5	chr7:119526264-119543492	control	comparison	OK	3.63456	2.42044	-0.586511	-1.61803	0.0048	0.0833623	no
XLOC_024509	XLOC_024509	9330175E14Rik	chr8:94433126-94435103	control	comparison	OK	0.161408	0.603541	1.90274	2.39697	0.0048	0.0833623	no
XLOC_024673	XLOC_024673	Ankrd11	chr8:122883821-123042284	control	comparison	OK	13.3688	16.9599	0.343255	1.64852	0.0048	0.0833623	no
XLOC_026292	XLOC_026292	Xk	chrX:9272783-9313245	control	comparison	OK	8.71604	11.2203	0.364366	1.7188	0.0048	0.0833623	no
XLOC_021675	XLOC_021675	Fchsd2	chr7:101108745-101284405	control	comparison	OK	11.2302	8.70959	-0.366706	-1.62597	0.00485	0.0841453	no
XLOC_011281	XLOC_011281	Dcp2	chr18:44380499-44424969	control	comparison	OK	4.89226	6.25913	0.35546	1.64601	0.0049	0.0848408	no
XLOC_014761	XLOC_014761	Tgm2	chr2:158116404-158146392	control	comparison	OK	36.2063	45.905	0.342409	1.72391	0.0049	0.0848408	no
XLOC_016316	XLOC_016316	Aco1	chr4:40143264-40199009	control	comparison	OK	54.8162	43.0328	-0.349168	-1.73354	0.00495	0.0853613	no
XLOC_018317	XLOC_018317	Mn1	chr5:111418165-111457025	control	comparison	OK	0.985773	0.616935	-0.676137	-1.70058	0.00495	0.0853613	no
XLOC_019773	XLOC_019773	-	chr6:68736297-68736788	control	comparison	OK	39.8114	73.0312	0.875331	4.59728	0.00495	0.0853613	no
XLOC_023006	XLOC_023006	-	chr7:106085006-106092465	control	comparison	OK	0.936685	3.54255	1.91915	2.28246	0.00495	0.0853613	no
XLOC_010606	XLOC_010606	Fahd1	chr17:24848895-24850302	control	comparison	OK	121.052	96.2209	-0.331202	-1.85516	0.005	0.0859639	no
XLOC_023154	XLOC_023154	Lat	chr7:126363827-126369534	control	comparison	OK	3.32837	5.38713	0.694699	1.98912	0.005	0.0859639	no
XLOC_024662	XLOC_024662	Cyba	chr8:122424770-122432940	control	comparison	OK	64.8843	83.6029	0.365684	2.20624	0.005	0.0859639	no
XLOC_015380	XLOC_015380	-	chr3:106477634-106481278	control	comparison	OK	0.600782	1.05297	0.809555	1.77078	0.00505	0.0867364	no
XLOC_005368	XLOC_005368	-	chr12:115912340-115920826	control	comparison	OK	57.3422	90.9947	0.666185	2.44784	0.0051	0.0873324	no
XLOC_010728	XLOC_010728	Angptl4	chr17:33774899-33781575	control	comparison	OK	71.1298	54.6399	-0.380498	-1.82663	0.0051	0.0873324	no
XLOC_015434	XLOC_015434	Dpyd	chr3:118562177-119432918	control	comparison	OK	62.7298	49.6861	-0.336309	-1.58324	0.0051	0.0873324	no
XLOC_004983	XLOC_004983	Prpf39	chr12:65036333-65073938	control	comparison	OK	6.54173	10.4169	0.671178	1.70471	0.00515	0.0878372	no
XLOC_019812	XLOC_019812	Cd8a	chr6:71373426-71379171	control	comparison	OK	5.10034	6.97096	0.450765	1.62984	0.00515	0.0878372	no
XLOC_020970	XLOC_020970	Fam60a	chr6:148921057-148946432	control	comparison	OK	7.98357	10.6816	0.420026	1.6363	0.00515	0.0878372	no
XLOC_009025	XLOC_009025	Ephb3	chr16:21204794-21223304	control	comparison	OK	2.48115	3.49065	0.492485	1.67607	0.00515	0.0878373	no
XLOC_002904	XLOC_002904	Nsg2	chr11:32000458-32059202	control	comparison	OK	3.12808	1.97315	-0.664773	-1.84522	0.0052	0.0885137	no
XLOC_005293	XLOC_005293	Pld4	chr12:112760654-112768986	control	comparison	OK	3.27228	4.89836	0.582002	1.601	0.0052	0.0885137	no
XLOC_001374	XLOC_001374	Pcp4l1	chr1:171173263-171196268	control	comparison	OK	19.0117	14.2388	-0.417062	-1.85558	0.00525	0.0892761	no
XLOC_003028	XLOC_003028	Irf1	chr11:53770013-53860295	control	comparison	OK	90.6171	115.295	0.347476	1.75678	0.0053	0.089681	no
XLOC_016870	XLOC_016870	Aldh4a1	chr4:139622893-139649910	control	comparison	OK	51.2054	64.7744	0.339128	1.58675	0.0053	0.089681	no
XLOC_017182	XLOC_017182	Trim14	chr4:46505006-46536144	control	comparison	OK	14.2778	19.9004	0.479022	1.59716	0.0053	0.089681	no
XLOC_021318	XLOC_021318	Syne4	chr7:30314815-30319138	control	comparison	OK	1.96443	3.36129	0.774903	1.649	0.0053	0.089681	no
XLOC_023612	XLOC_023612	Hand2	chr8:57320982-57324517	control	comparison	OK	7.36331	5.31208	-0.471077	-1.71389	0.0053	0.089681	no
XLOC_009365	XLOC_009365	Myh11	chr16:14193387-14291436	control	comparison	OK	156.924	116.462	-0.430207	-1.62279	0.00535	0.0902595	no
XLOC_015323	XLOC_015323	Pdzk1	chr3:96798762-96905298	control	comparison	OK	249.617	189.334	-0.39878	-1.7389	0.00535	0.0902595	no
XLOC_022078	XLOC_022078	Tspan32	chr7:143005045-143019485	control	comparison	OK	0.567594	1.18696	1.06433	1.5911	0.00535	0.0902595	no
XLOC_026651	XLOC_026651	2010106E10Rik	chrX:112495273-112564678	control	comparison	OK	371.596	290.522	-0.355088	-1.87563	0.0054	0.0910134	no
XLOC_010091	XLOC_010091	H2-Ab1	chr17:34263226-34269418	control	comparison	OK	689.882	527.209	-0.387974	-1.90886	0.00545	0.0914063	no
XLOC_020488	XLOC_020488	-	chr6:68425586-68426071	control	comparison	OK	17.9676	35.3172	0.974972	1.57032	0.00545	0.0914063	no
XLOC_020798	XLOC_020798	Ptms	chr6:124913674-124917946	control	comparison	OK	217.245	172.929	-0.329144	-1.90024	0.00545	0.0914063	no
XLOC_023182	XLOC_023182	Spn	chr7:127133463-127137817	control	comparison	OK	1.25409	1.997	0.671197	1.60255	0.00545	0.0914063	no
XLOC_024437	XLOC_024437	Scoc	chr8:83434483-83458391	control	comparison	OK	25.5072	19.7263	-0.370783	-1.62239	0.00545	0.0914063	no
XLOC_000106	XLOC_000106	Slc9a2	chr1:40681711-40768885	control	comparison	OK	40.8451	51.2633	0.327764	1.65974	0.0055	0.0921546	no
XLOC_007299	XLOC_007299	Egr3	chr14:70077444-70080157	control	comparison	OK	0.192009	0.64392	1.74571	2.13254	0.00555	0.0927202	no
XLOC_021119	XLOC_021119	Dmpk	chr7:19083848-19093821	control	comparison	OK	67.6187	53.2404	-0.344901	-1.59911	0.00555	0.0927202	no
XLOC_021468	XLOC_021468	Dbp	chr7:45705246-45718002	control	comparison	OK	54.1644	36.5389	-0.567912	-1.86491	0.00555	0.0927202	no
XLOC_013434	XLOC_013434	Slc20a1	chr2:129198772-129211615	control	comparison	OK	11.1375	8.33281	-0.41855	-1.65439	0.00565	0.094207	no
XLOC_016210	XLOC_016210	Ifi44	chr3:151730922-151749959	control	comparison	OK	0.995525	1.64789	0.727093	1.7473	0.00565	0.094207	no
XLOC_002236	XLOC_002236	Myb	chr10:21124929-21160984	control	comparison	OK	10.385	13.3597	0.363396	1.58938	0.00575	0.095688	no
XLOC_026223	XLOC_026223	Slc6a20a	chr9:123636021-123678935	control	comparison	OK	61.947	45.5984	-0.442051	-1.69543	0.00575	0.095688	no
XLOC_001084	XLOC_001084	2310007B03Rik	chr1:93151354-93160948	control	comparison	OK	6.16303	4.35833	-0.499865	-1.58824	0.0058	0.0963329	no
XLOC_014403	XLOC_014403	B230118H07Rik	chr2:101560780-101632528	control	comparison	OK	3.75859	2.50801	-0.583649	-1.578	0.0058	0.0963329	no
XLOC_015499	XLOC_015499	Cenpe	chr3:135212562-135273540	control	comparison	OK	2.91173	3.81478	0.389723	1.58116	0.00585	0.0970692	no
XLOC_018786	XLOC_018786	Mxd4	chr5:34176579-34187710	control	comparison	OK	19.4001	25.9707	0.420819	1.97019	0.0059	0.0978041	no
XLOC_000976	XLOC_000976	Igfbp5	chr1:72858064-72874865	control	comparison	OK	8.57575	6.66657	-0.363317	-1.66067	0.00595	0.0984423	no
XLOC_015007	XLOC_015007	Ttc14	chr3:33800093-33844310	control	comparison	OK	3.88054	4.99609	0.364541	1.60418	0.00595	0.0984423	no
XLOC_008242	XLOC_008242	Alg10b	chr15:90224310-90233465	control	comparison	OK	6.14878	8.23645	0.421722	1.61793	0.006	0.0989827	no
XLOC_017994	XLOC_017994	Uvssa	chr5:33378695-33419754	control	comparison	OK	1.59212	2.21699	0.47765	1.6092	0.006	0.0989827	no
XLOC_019922	XLOC_019922	Klf15	chr6:90462625-90475209	control	comparison	OK	6.50893	4.5613	-0.512974	-1.78104	0.006	0.0989827	no
XLOC_005077	XLOC_005077	Ptgr2	chr12:84285295-84315832	control	comparison	OK	29.729	23.6235	-0.331648	-1.57525	0.00605	0.0993291	no
XLOC_022128	XLOC_022128	Isoc2b	chr7:4844959-4866179	control	comparison	OK	10.3328	6.94891	-0.572368	-1.99039	0.00605	0.0993291	no
XLOC_023465	XLOC_023465	Gm15284	chr8:21134649-21135598	control	comparison	OK	5987.76	8215.72	0.45637	3.2524	0.00605	0.0993291	no
XLOC_024212	XLOC_024212	Plekha2	chr8:25039143-25102292	control	comparison	OK	8.52559	10.8752	0.351172	1.64254	0.00605	0.0993291	no
XLOC_025829	XLOC_025829	Chrna3	chr9:55011342-55026559	control	comparison	OK	1.18449	0.684247	-0.791681	-1.75772	0.00605	0.0993291	no
XLOC_010529	XLOC_010529	-	chr17:20078336-20080550	control	comparison	OK	1.31055	0.579136	-1.1782	-1.87171	0.0061	0.0998627	no
XLOC_020498	XLOC_020498	-	chr6:68930269-68930571	control	comparison	OK	1.72342	9.28641	2.42984	5.9785	0.0061	0.0998627	no
XLOC_020730	XLOC_020730	Plxnd1	chr6:115954810-115995005	control	comparison	OK	1.59743	2.22842	0.480267	1.63989	0.0061	0.0998627	no
XLOC_012296	XLOC_012296	Ccdc85b	chr19:5447697-5457563	control	comparison	OK	6.68492	5.08681	-0.394151	-1.56839	0.00615	0.100393	no
XLOC_017294	XLOC_017294	Mpdz	chr4:81278499-81442805	control	comparison	OK	1.90369	1.35447	-0.491071	-1.57384	0.00615	0.100393	no
XLOC_019313	XLOC_019313	-	chr5:137166904-137173418	control	comparison	OK	1.04541	0.358078	-1.54572	-2.13417	0.00615	0.100393	no
XLOC_023111	XLOC_023111	Tmc7	chr7:118535843-118584686	control	comparison	OK	3.75761	2.72587	-0.463098	-1.6411	0.0062	0.101113	no
XLOC_000052	XLOC_000052	Rims1	chr1:22285961-22432843	control	comparison	OK	5.63226	3.47753	-0.695653	-1.79365	0.00625	0.101638	no
XLOC_000428	XLOC_000428	Slc41a1	chr1:131828011-131848866	control	comparison	OK	2.81763	3.96538	0.492977	1.57525	0.00625	0.101638	no
XLOC_009909	XLOC_009909	9530082P21Rik	chr17:23749224-23771591	control	comparison	OK	8.90617	6.11137	-0.543309	-1.68302	0.00625	0.101638	no
XLOC_000972	XLOC_000972	Mreg	chr1:72159232-72212307	control	comparison	OK	3.74526	5.28832	0.497743	1.68871	0.0063	0.102257	no
XLOC_010029	XLOC_010029	Glp1r	chr17:30901866-30936510	control	comparison	OK	0.210808	0.614073	1.54248	2.13019	0.0063	0.102257	no
XLOC_025730	XLOC_025730	Oaf	chr9:43221277-43239816	control	comparison	OK	15.1232	11.6354	-0.378249	-1.71608	0.00635	0.102971	no
XLOC_008501	XLOC_008501	Gsdmc4	chr15:63889258-63912297	control	comparison	OK	23.1192	29.6253	0.35774	1.57013	0.0064	0.103488	no
XLOC_009518	XLOC_009518	Dirc2	chr16:35694902-35769356	control	comparison	OK	12.7832	16.1485	0.337153	1.64285	0.0064	0.103488	no
XLOC_018413	XLOC_018413	Pptc7	chr5:122284397-122324281	control	comparison	OK	15.8813	19.8427	0.321281	1.59132	0.0064	0.103488	no
XLOC_006633	XLOC_006633	Ror2	chr13:53109316-53286109	control	comparison	OK	2.69721	1.85632	-0.539022	-1.66941	0.00645	0.1041	no
XLOC_024517	XLOC_024517	Kifc3	chr8:95081200-95202821	control	comparison	OK	14.0469	10.5818	-0.408669	-1.68794	0.00645	0.1041	no
XLOC_018678	XLOC_018678	Crot	chr5:8966047-8997146	control	comparison	OK	58.5171	46.6083	-0.328271	-1.68959	0.0065	0.104415	no
XLOC_019755	XLOC_019755	-	chr6:67555618-67556218	control	comparison	OK	15.0385	29.0887	0.951803	3.27864	0.0065	0.104415	no
XLOC_025498	XLOC_025498	Ccr5	chr9:124121542-124127183	control	comparison	OK	0.74083	1.27053	0.778214	1.73368	0.0065	0.104415	no
XLOC_026207	XLOC_026207	Hhatl	chr9:121784015-121792507	control	comparison	OK	2.75154	1.66665	-0.723285	-1.59227	0.0065	0.104415	no
XLOC_027285	XLOC_027285	Amot	chrX:145446423-145505132	control	comparison	OK	3.09835	4.12082	0.411432	1.62777	0.0065	0.104415	no
XLOC_010941	XLOC_010941	Rftn1	chr17:49993306-50190497	control	comparison	OK	2.03028	3.06121	0.59242	1.71436	0.00655	0.105021	no
XLOC_017739	XLOC_017739	Tnfrsf1b	chr4:145212367-145246870	control	comparison	OK	2.49144	3.43971	0.465311	1.65517	0.00655	0.105021	no
XLOC_011312	XLOC_011312	Prdm6	chr18:53464545-53575857	control	comparison	OK	0.651611	0.317601	-1.03679	-1.76878	0.0066	0.105723	no
XLOC_005092	XLOC_005092	Fos	chr12:85473900-85477270	control	comparison	OK	80.6931	101.435	0.330035	1.70523	0.00665	0.106226	no
XLOC_023758	XLOC_023758	Dnajb1	chr8:83608174-83611903	control	comparison	OK	23.0392	29.0889	0.336379	1.69522	0.00665	0.106226	no
XLOC_024284	XLOC_024284	Cyp4v3	chr8:45304934-45333196	control	comparison	OK	310.982	238.656	-0.381902	-1.53556	0.00665	0.106226	no
XLOC_011163	XLOC_011163	Mapre2	chr18:23752332-23893861	control	comparison	OK	12.6635	9.8797	-0.358134	-1.58367	0.0067	0.106826	no
XLOC_012958	XLOC_012958	D730039F16Rik	chr2:34874435-34892133	control	comparison	OK	3.04648	1.97486	-0.625388	-1.5791	0.0067	0.106826	no
XLOC_004903	XLOC_004903	Ccdc71l	chr12:32378788-32382943	control	comparison	OK	25.4843	31.9549	0.326429	1.63863	0.00675	0.107323	no
XLOC_011784	XLOC_011784	Unc93b1	chr19:3935185-3949340	control	comparison	OK	20.6876	26.2122	0.341471	1.54049	0.00675	0.107323	no
XLOC_018386	XLOC_018386	Tbx3	chr5:119670668-119684601	control	comparison	OK	42.3157	53.194	0.330069	1.56959	0.00675	0.107323	no
XLOC_004075	XLOC_004075	Snap47	chr11:59407060-59449956	control	comparison	OK	9.05501	6.48374	-0.48189	-1.58385	0.0068	0.107918	no
XLOC_015932	XLOC_015932	Gabpb2	chr3:95181765-95217991	control	comparison	OK	8.29391	10.4669	0.335715	1.57732	0.0068	0.107918	no
XLOC_012573	XLOC_012573	Blnk	chr19:40928926-40994535	control	comparison	OK	5.60878	7.7638	0.469076	1.71792	0.00685	0.10851	no
XLOC_018748	XLOC_018748	Hadha	chr5:30103583-30154980	control	comparison	OK	96.3475	75.974	-0.342741	-1.5705	0.00685	0.10851	no
XLOC_008378	XLOC_008378	Rai14	chr15:10568977-10714631	control	comparison	OK	6.89814	5.31219	-0.3769	-1.60245	0.0069	0.108899	no
XLOC_009780	XLOC_009780	Tagap	chr17:7925999-7934897	control	comparison	OK	0.550291	0.997837	0.858608	1.76866	0.0069	0.108899	no
XLOC_011544	XLOC_011544	Myo7b	chr18:31959233-32036931	control	comparison	OK	120.845	92.7355	-0.381964	-1.61577	0.0069	0.108899	no
XLOC_014491	XLOC_014491	A430105I19Rik	chr2:118754144-118762661	control	comparison	OK	2.77552	1.97124	-0.493658	-1.55471	0.0069	0.108899	no
XLOC_003244	XLOC_003244	Itgae	chr11:73090594-73147449	control	comparison	OK	4.14596	5.8046	0.48549	1.66208	0.00695	0.109486	no
XLOC_005807	XLOC_005807	Gpr132	chr12:112850875-112860916	control	comparison	OK	0.862969	1.49781	0.795477	1.74157	0.00695	0.109486	no
XLOC_001386	XLOC_001386	Ly9	chr1:171588612-171607360	control	comparison	OK	0.730801	1.2993	0.830189	1.74813	0.007	0.10987	no
XLOC_002449	XLOC_002449	Pfkl	chr10:77986948-78009796	control	comparison	OK	10.4059	8.08627	-0.363849	-1.6317	0.007	0.10987	no
XLOC_016085	XLOC_016085	Slc30a7	chr3:115938972-116007406	control	comparison	OK	6.84041	8.62852	0.335031	1.54456	0.007	0.10987	no
XLOC_022404	XLOC_022404	-	chr7:25936486-25938704	control	comparison	OK	2.31567	1.25329	-0.885712	-1.59829	0.007	0.10987	no
XLOC_002178	XLOC_002178	Tespa1	chr10:130322851-130362642	control	comparison	OK	0.31332	0.721305	1.20297	1.8486	0.00705	0.109949	no
XLOC_007747	XLOC_007747	Gata4	chr14:63198914-63245331	control	comparison	OK	24.106	30.1653	0.323496	1.53941	0.00705	0.109949	no
XLOC_007961	XLOC_007961	Sdc2	chr15:32920722-33034721	control	comparison	OK	7.77037	5.81452	-0.418323	-1.71064	0.00705	0.109949	no
XLOC_009093	XLOC_009093	Itgb5	chr16:33829664-33949338	control	comparison	OK	29.6462	23.6721	-0.324658	-1.54201	0.00705	0.109949	no
XLOC_014972	XLOC_014972	Tnfsf10	chr3:27317076-27339665	control	comparison	OK	15.4033	19.2421	0.321027	1.58401	0.00705	0.109949	no
XLOC_017263	XLOC_017263	Hdhd3	chr4:62499053-62502200	control	comparison	OK	55.1728	43.3648	-0.347434	-1.90402	0.00705	0.109949	no
XLOC_020796	XLOC_020796	Cd4	chr6:124864692-124888209	control	comparison	OK	1.31353	2.04602	0.63937	1.65967	0.00705	0.109949	no
XLOC_008243	XLOC_008243	Lrrk2	chr15:91673223-91816124	control	comparison	OK	0.396828	0.639156	0.687656	1.61666	0.0071	0.110628	no
XLOC_009455	XLOC_009455	Tra2b	chr16:22245601-22265929	control	comparison	OK	52.5332	65.6122	0.320734	1.54441	0.00715	0.111205	no
XLOC_023694	XLOC_023694	Fam129c	chr8:71597645-71608149	control	comparison	OK	0.355044	0.709143	0.998077	1.76086	0.00715	0.111205	no
XLOC_008559	XLOC_008559	Naprt1	chr15:75890744-75894556	control	comparison	OK	114.529	91.7955	-0.319223	-1.5229	0.0072	0.111678	no
XLOC_014388	XLOC_014388	Cry2	chr2:92403643-92434069	control	comparison	OK	6.64145	4.97977	-0.415419	-1.56738	0.0072	0.111678	no
XLOC_026481	XLOC_026481	Mtm1	chrX:71210766-71315333	control	comparison	OK	22.2283	28.0141	0.333757	1.55735	0.0072	0.111678	no
XLOC_005288	XLOC_005288	Inf2	chr12:112588783-112615560	control	comparison	OK	2.35009	3.24846	0.467042	1.53663	0.00725	0.112048	no
XLOC_014716	XLOC_014716	Pxmp4	chr2:154585752-154603673	control	comparison	OK	14.0167	10.0374	-0.481758	-1.5555	0.00725	0.112048	no
XLOC_018424	XLOC_018424	-	chr5:123133734-123141532	control	comparison	OK	1.65357	2.38916	0.530921	1.54676	0.00725	0.112048	no
XLOC_019470	XLOC_019470	Tac1	chr6:7554876-7562976	control	comparison	OK	7.78219	11.3085	0.539164	1.56171	0.00725	0.112048	no
XLOC_006616	XLOC_006616	Susd3	chr13:49230830-49248706	control	comparison	OK	0.863949	1.71806	0.991759	1.56442	0.0073	0.112617	no
XLOC_020215	XLOC_020215	Tfpi2	chr6:3962594-3968354	control	comparison	OK	2.44851	1.43601	-0.769842	-1.805	0.0073	0.112617	no
XLOC_023366	XLOC_023366	C330021F23Rik	chr8:3567997-3584776	control	comparison	OK	0.62552	0.24905	-1.32862	-1.93253	0.00735	0.113287	no
XLOC_021522	XLOC_021522	Pcsk6	chr7:65862081-66050386	control	comparison	OK	4.47012	3.31732	-0.430293	-1.52801	0.0074	0.113955	no
XLOC_015592	XLOC_015592	Pag1	chr3:9687481-9833679	control	comparison	OK	4.00648	5.15233	0.362892	1.56922	0.00745	0.114416	no
XLOC_015712	XLOC_015712	Sertm1	chr3:54897068-54915887	control	comparison	OK	0.939652	0.533801	-0.815824	-1.68079	0.00745	0.114416	no
XLOC_021508	XLOC_021508	Ube3a	chr7:59228689-59324149	control	comparison	OK	8.91962	11.7254	0.394578	1.60126	0.00745	0.114416	no
XLOC_013080	XLOC_013080	Pdk1	chr2:71873271-71903858	control	comparison	OK	6.81123	8.68249	0.350193	1.59201	0.0075	0.114875	no
XLOC_015430	XLOC_015430	Frrs1	chr3:116859566-116908033	control	comparison	OK	6.79098	9.41784	0.471776	1.65711	0.0075	0.114875	no
XLOC_023994	XLOC_023994	6430548M08Rik	chr8:120114151-120165402	control	comparison	OK	3.25058	4.29625	0.402379	1.50006	0.0075	0.114875	no
XLOC_001362	XLOC_001362	Ddr2	chr1:169969408-170110399	control	comparison	OK	5.17651	4.04643	-0.355333	-1.54348	0.00755	0.115228	no
XLOC_001684	XLOC_001684	Bves	chr10:45335761-45369708	control	comparison	OK	2.43732	1.42611	-0.773209	-1.55394	0.00755	0.115228	no
XLOC_006568	XLOC_006568	Nrn1	chr13:36725624-36734454	control	comparison	OK	3.28287	2.04135	-0.685433	-1.78111	0.00755	0.115228	no
XLOC_012563	XLOC_012563	Cyp2c68	chr19:39688835-39741101	control	comparison	OK	34.2169	27.0548	-0.338821	-1.73098	0.00755	0.115228	no
XLOC_016808	XLOC_016808	Slc30a2	chr4:134342313-134355932	control	comparison	OK	36.9062	29.4166	-0.327233	-1.54224	0.0076	0.115888	no
XLOC_007794	XLOC_007794	Rhobtb2	chr14:69784989-69805545	control	comparison	OK	1.83562	2.56098	0.48043	1.58996	0.00765	0.11634	no
XLOC_008755	XLOC_008755	Abcd2	chr15:91145870-91191807	control	comparison	OK	0.547236	0.314507	-0.799071	-1.62037	0.00765	0.11634	no
XLOC_013334	XLOC_013334	Disp2	chr2:118779718-118795175	control	comparison	OK	1.2871	0.871943	-0.561814	-1.59841	0.00765	0.11634	no
XLOC_018053	XLOC_018053	-	chr5:45515126-45518305	control	comparison	OK	0.327741	0.754532	1.20302	1.75104	0.0077	0.116996	no
XLOC_001742	XLOC_001742	Tacr2	chr10:62252437-62265990	control	comparison	OK	1.43672	0.825575	-0.799308	-1.73868	0.00775	0.11734	no
XLOC_002711	XLOC_002711	Arhgef25	chr10:127182520-127190054	control	comparison	OK	7.29564	5.27265	-0.468505	-1.55011	0.00775	0.11734	no
XLOC_004480	XLOC_004480	Top2a	chr11:98992946-99024189	control	comparison	OK	23.5593	29.5637	0.327526	1.55078	0.00775	0.11734	no
XLOC_020327	XLOC_020327	-	chr6:39254304-39254550	control	comparison	OK	13.7098	27.1891	0.987824	6.78624	0.00775	0.11734	no
XLOC_006396	XLOC_006396	Akr1c12	chr13:4268171-4279399	control	comparison	OK	54.1369	42.6634	-0.343611	-1.86139	0.0078	0.117784	no
XLOC_007423	XLOC_007423	Fhit	chr14:9550093-11162032	control	comparison	OK	4.45702	2.55749	-0.80135	-2.04933	0.0078	0.117784	no
XLOC_024742	XLOC_024742	Tmem123	chr9:7764076-7794332	control	comparison	OK	17.1885	21.6094	0.330217	1.49373	0.0078	0.117784	no
XLOC_000472	XLOC_000472	Csrp1	chr1:135729196-135752229	control	comparison	OK	146.787	116.925	-0.32814	-1.74419	0.00785	0.118122	no
XLOC_001451	XLOC_001451	Wdr26	chr1:181173225-181212044	control	comparison	OK	18.0977	23.0669	0.35002	1.50769	0.00785	0.118122	no
XLOC_009714	XLOC_009714	Tmem50b	chr16:91574507-91597680	control	comparison	OK	28.0033	35.1959	0.329809	1.69105	0.00785	0.118122	no
XLOC_011401	XLOC_011401	Cep192	chr18:67800106-67885170	control	comparison	OK	1.83534	2.46474	0.425387	1.52399	0.00785	0.118122	no
XLOC_011769	XLOC_011769	Zfp407	chr18:84207701-84589504	control	comparison	OK	1.6716	2.26564	0.43869	1.57248	0.0079	0.118666	no
XLOC_027302	XLOC_027302	Mageh1	chrX:153036165-153037563	control	comparison	OK	3.26289	1.96814	-0.729319	-1.85099	0.0079	0.118666	no
XLOC_019775	XLOC_019775	-	chr6:68834847-68835156	control	comparison	OK	14.0938	5.96375	-1.24077	-4.53018	0.00795	0.119	no
XLOC_021229	XLOC_021229	Tgfb1	chr7:25687001-25704996	control	comparison	OK	5.35985	7.39432	0.464225	1.67014	0.00795	0.119	no
XLOC_025268	XLOC_025268	Plscr4	chr9:92457377-92492516	control	comparison	OK	2.50502	1.66729	-0.587321	-1.67127	0.00795	0.119	no
XLOC_026499	XLOC_026499	Xlr4b	chrX:73214364-73222453	control	comparison	OK	0.197088	0.624825	1.66461	1.65515	0.00795	0.119	no
XLOC_001985	XLOC_001985	Eea1	chr10:95940662-96045620	control	comparison	OK	6.9973	8.77389	0.326417	1.52195	0.008	0.119227	no
XLOC_003881	XLOC_003881	Ehbp1	chr11:22005825-22286795	control	comparison	OK	2.78281	1.9965	-0.479071	-1.53299	0.008	0.119227	no
XLOC_009660	XLOC_009660	Hspa13	chr16:75755190-75766818	control	comparison	OK	11.083	13.985	0.335536	1.52992	0.008	0.119227	no
XLOC_015998	XLOC_015998	Cd2	chr3:101275907-101287939	control	comparison	OK	0.614969	1.36062	1.14568	1.95736	0.008	0.119227	no
XLOC_019056	XLOC_019056	Gbp8	chr5:105014116-105053561	control	comparison	OK	2.83248	4.20319	0.569417	1.51496	0.008	0.119227	no
XLOC_018082	XLOC_018082	Pgm1	chr5:64092949-64128158	control	comparison	OK	73.9274	58.9539	-0.326522	-1.7208	0.00805	0.119868	no
XLOC_001790	XLOC_001790	-	chr10:76051843-76056146	control	comparison	OK	1.08388	0.60029	-0.85247	-1.55666	0.0081	0.120194	no
XLOC_002288	XLOC_002288	Marcks	chr10:37133242-37138926	control	comparison	OK	17.608	21.9459	0.317723	1.58196	0.0081	0.120194	no
XLOC_011325	XLOC_011325	Ctxn3	chr18:57468485-57478134	control	comparison	OK	3.08331	1.85142	-0.735849	-1.55236	0.0081	0.120194	no
XLOC_023652	XLOC_023652	Pbx4	chr8:69832703-69872292	control	comparison	OK	4.89932	2.64372	-0.890016	-1.56706	0.0081	0.120194	no
XLOC_001839	XLOC_001839	Tpgs1	chr10:79669409-79676126	control	comparison	OK	30.2511	23.0708	-0.390921	-1.89621	0.0082	0.121258	no
XLOC_002722	XLOC_002722	Lrp1	chr10:127538157-127621148	control	comparison	OK	19.4154	15.4646	-0.32823	-1.54844	0.0082	0.121258	no
XLOC_016152	XLOC_016152	Arhgef38	chr3:133159530-133234889	control	comparison	OK	0.274488	0.632676	1.20472	1.86276	0.0082	0.121258	no
XLOC_023007	XLOC_023007	-	chr7:106085006-106092465	control	comparison	OK	0.673653	2.58591	1.9406	1.79238	0.0082	0.121258	no
XLOC_001534	XLOC_001534	Vip	chr10:5639217-5647617	control	comparison	OK	29.9625	23.5308	-0.348611	-1.50189	0.00825	0.121682	no
XLOC_005425	XLOC_005425	Trib2	chr12:15791726-15816785	control	comparison	OK	0.889778	1.40043	0.654357	1.65052	0.00825	0.121682	no
XLOC_016118	XLOC_016118	Synpo2	chr3:123076518-123236149	control	comparison	OK	13.8007	11.0239	-0.324107	-1.51623	0.00825	0.121682	no
XLOC_006292	XLOC_006292	Homer1	chr13:93303847-93405299	control	comparison	OK	4.35346	6.02198	0.468075	1.52954	0.0083	0.122314	no
XLOC_013120	XLOC_013120	Dnajc10	chr2:80315465-80354055	control	comparison	OK	16.8407	21.0344	0.320803	1.59363	0.00835	0.122945	no
XLOC_006913	XLOC_006913	Rab3c	chr13:110054186-110280206	control	comparison	OK	0.96701	0.653675	-0.564957	-1.5812	0.0084	0.123575	no
XLOC_007416	XLOC_007416	-	chr14:8058565-8059138	control	comparison	OK	1.28203	0.421922	-1.60338	-2.20469	0.0085	0.124725	no
XLOC_008252	XLOC_008252	Ano6	chr15:95790842-95975472	control	comparison	OK	141.513	110.067	-0.362557	-1.49332	0.0085	0.124725	no
XLOC_014054	XLOC_014054	Ggta1	chr2:35400178-35461425	control	comparison	OK	1.95321	2.82917	0.534532	1.53558	0.0085	0.124725	no
XLOC_014624	XLOC_014624	Tmem230	chr2:132239491-132247788	control	comparison	OK	17.4269	13.2726	-0.392858	-1.52004	0.00855	0.125244	no
XLOC_023472	XLOC_023472	Gm15292	chr8:21249626-21251076	control	comparison	OK	255.637	337.203	0.399517	1.52299	0.00855	0.125244	no
XLOC_019301	XLOC_019301	Orai2	chr5:136147457-136170656	control	comparison	OK	3.39821	4.61871	0.442714	1.51586	0.0086	0.125761	no
XLOC_025285	XLOC_025285	Rbp2	chr9:98490536-98509771	control	comparison	OK	1560.88	1201.06	-0.378057	-2.16423	0.0086	0.125761	no
XLOC_005057	XLOC_005057	Srsf5	chr12:80942651-80950583	control	comparison	OK	183.902	143.791	-0.354958	-1.73595	0.00865	0.126169	no
XLOC_014622	XLOC_014622	Rassf2	chr2:131992849-132029988	control	comparison	OK	2.74795	3.72196	0.437706	1.57585	0.00865	0.126169	no
XLOC_026701	XLOC_026701	Fam199x	chrX:137049593-137082501	control	comparison	OK	1.64333	2.21083	0.427961	1.54373	0.00865	0.126169	no
XLOC_005465	XLOC_005465	Sntg2	chr12:30174556-30373375	control	comparison	OK	5.79611	4.13514	-0.487148	-1.52297	0.00875	0.127411	no
XLOC_018108	XLOC_018108	Uchl1	chr5:66676120-66687234	control	comparison	OK	10.8297	7.58476	-0.513823	-1.84566	0.00875	0.127411	no
XLOC_007059	XLOC_007059	Ncoa4	chr14:32159886-32180075	control	comparison	OK	49.0824	39.3757	-0.317899	-1.51507	0.0088	0.127921	no
XLOC_022644	XLOC_022644	Saa3	chr7:46711997-46715676	control	comparison	OK	1.51925	3.34914	1.14043	2.59543	0.0088	0.127921	no
XLOC_014197	XLOC_014197	Pde1a	chr2:79834452-80129412	control	comparison	OK	2.6147	1.60476	-0.704292	-1.49105	0.00885	0.12843	no
XLOC_023884	XLOC_023884	Cbfb	chr8:105170673-105217988	control	comparison	OK	11.8419	15.1232	0.35286	1.51052	0.00885	0.12843	no
XLOC_018728	XLOC_018728	Mll3	chr5:25271793-25498783	control	comparison	OK	4.90852	6.11881	0.317961	1.51071	0.0089	0.129046	no
XLOC_014772	XLOC_014772	Jph2	chr2:163336241-163397993	control	comparison	OK	9.7347	7.60258	-0.356648	-1.53136	0.00895	0.129552	no
XLOC_027357	XLOC_027357	Tlr7	chrX:167304930-167330528	control	comparison	OK	0.506226	0.864041	0.771318	1.62998	0.00895	0.129552	no
XLOC_000356	XLOC_000356	Gm9994	chr1:93918436-93941239	control	comparison	OK	1.59075	0.803467	-0.985398	-1.92077	0.0091	0.131279	no
XLOC_012365	XLOC_012365	Slc3a2	chr19:8706881-8723369	control	comparison	OK	175.636	139.551	-0.331794	-1.49626	0.0091	0.131279	no
XLOC_015060	XLOC_015060	Postn	chr3:54361106-54391041	control	comparison	OK	21.4298	17.0762	-0.327633	-1.50444	0.0091	0.131279	no
XLOC_018881	XLOC_018881	Pds5a	chr5:65607465-65698205	control	comparison	OK	13.6937	17.6525	0.366361	1.4948	0.0091	0.131279	no
XLOC_010237	XLOC_010237	Rcan2	chr17:43801850-44039516	control	comparison	OK	0.800535	0.453821	-0.818841	-1.5398	0.00915	0.131447	no
XLOC_011066	XLOC_011066	Haao	chr17:83831353-83846790	control	comparison	OK	0.114709	0.716671	2.64333	2.38079	0.00915	0.131447	no
XLOC_012386	XLOC_012386	Lrrc10b	chr19:10455370-10457447	control	comparison	OK	1.19128	0.66713	-0.83647	-1.68548	0.00915	0.131447	no
XLOC_020042	XLOC_020042	Clec4a3	chr6:122952514-122969878	control	comparison	OK	0.643984	1.30725	1.02144	1.52068	0.00915	0.131447	no
XLOC_021669	XLOC_021669	Ucp2	chr7:100493021-100514815	control	comparison	OK	138.622	109.102	-0.345477	-1.55306	0.00915	0.131447	no
XLOC_021324	XLOC_021324	Hspb6	chr7:30552696-30555440	control	comparison	OK	19.6393	14.7936	-0.408766	-1.51128	0.0092	0.132054	no
XLOC_012585	XLOC_012585	Frat2	chr19:41845975-41848132	control	comparison	OK	18.0121	22.8673	0.34432	1.67103	0.00925	0.132439	no
XLOC_014370	XLOC_014370	Ptprj	chr2:90429755-90580647	control	comparison	OK	8.31572	10.3572	0.316728	1.48296	0.00925	0.132439	no
XLOC_014612	XLOC_014612	Adam33	chr2:131050816-131063814	control	comparison	OK	2.25555	1.49107	-0.597126	-1.60326	0.00925	0.132439	no
XLOC_003107	XLOC_003107	Tnfrsf13b	chr11:61140834-61149402	control	comparison	OK	1.11932	2.15848	0.947392	1.65593	0.0093	0.132822	no
XLOC_004343	XLOC_004343	Ccl9	chr11:83572916-83578636	control	comparison	OK	4.88338	6.54502	0.422518	1.60749	0.0093	0.132822	no
XLOC_015525	XLOC_015525	Gbp5	chr3:142496933-142522344	control	comparison	OK	1.73125	2.57609	0.573364	1.62523	0.0093	0.132822	no
XLOC_006711	XLOC_006711	Gm3604	chr13:62367715-62383174	control	comparison	OK	0.354962	0.670926	0.918491	1.6769	0.00935	0.133425	no
XLOC_003968	XLOC_003968	-	chr11:49014249-49015975	control	comparison	OK	0.423714	1.04801	1.30649	1.87154	0.0094	0.133803	no
XLOC_012932	XLOC_012932	Dnm1	chr2:32308465-32353426	control	comparison	OK	2.424	4.28782	0.822853	1.56933	0.0094	0.133803	no
XLOC_023979	XLOC_023979	Plcg2	chr8:117498290-117635142	control	comparison	OK	7.1881	9.14539	0.347435	1.55225	0.0094	0.133803	no
XLOC_010065	XLOC_010065	Myo1f	chr17:33555706-33607764	control	comparison	OK	1.57111	2.28241	0.538781	1.57489	0.00945	0.134069	no
XLOC_010123	XLOC_010123	Clic1	chr17:35050242-35058719	control	comparison	OK	166.118	205.921	0.309889	1.78164	0.00945	0.134069	no
XLOC_013006	XLOC_013006	Mbd5	chr2:48949507-49317069	control	comparison	OK	1.32383	1.91063	0.529337	1.49047	0.00945	0.134069	no
XLOC_022514	XLOC_022514	Scgb2b19	chr7:33278365-33280341	control	comparison	OK	2.33051	0.837031	-1.47729	-2.74058	0.00945	0.134069	no
XLOC_022880	XLOC_022880	Relt	chr7:100845847-100863413	control	comparison	OK	0.464112	0.832509	0.842993	1.6252	0.0095	0.134667	no
XLOC_001724	XLOC_001724	Spock2	chr10:60106256-60135175	control	comparison	OK	2.47026	1.70484	-0.535023	-1.54515	0.00955	0.134929	no
XLOC_013250	XLOC_013250	Trp53i11	chr2:93187583-93201758	control	comparison	OK	11.605	14.8466	0.355379	1.49756	0.00955	0.134929	no
XLOC_013393	XLOC_013393	Slc28a2	chr2:122426476-122461130	control	comparison	OK	67.9745	53.5105	-0.345174	-1.59039	0.00955	0.134929	no
XLOC_017228	XLOC_017228	Ptgr1	chr4:58965589-58987078	control	comparison	OK	74.538	60.0479	-0.311862	-1.6459	0.00955	0.134929	no
XLOC_009231	XLOC_009231	Chodl	chr16:78930947-78951728	control	comparison	OK	0.983485	0.549486	-0.83982	-1.67061	0.0096	0.135412	no
XLOC_017381	XLOC_017381	Scp2	chr4:108043829-108118547	control	comparison	OK	273.934	213.399	-0.360275	-1.63148	0.0096	0.135412	no
XLOC_003697	XLOC_003697	Itgb4	chr11:115974143-116012719	control	comparison	OK	58.0459	43.7261	-0.408699	-1.57775	0.00965	0.135782	no
XLOC_013456	XLOC_013456	Atrn	chr2:130906495-131030326	control	comparison	OK	5.58265	6.98576	0.323467	1.48572	0.00965	0.135782	no
XLOC_018186	XLOC_018186	Afp	chr5:90490713-90508907	control	comparison	OK	0.825513	0.42471	-0.958812	-1.68227	0.00965	0.135782	no
XLOC_008681	XLOC_008681	-	chr15:82142688-82143240	control	comparison	OK	0.165624	1.04021	2.6509	2.16696	0.00975	0.137076	no
XLOC_000523	XLOC_000523	Rnasel	chr1:153749425-153764345	control	comparison	OK	32.545	40.4265	0.312867	1.49428	0.0098	0.137441	no
XLOC_016816	XLOC_016816	D4Wsu53e	chr4:134923493-134927672	control	comparison	OK	273.726	197.761	-0.468975	-1.78229	0.0098	0.137441	no
XLOC_017677	XLOC_017677	Pla2g2f	chr4:138750532-138757598	control	comparison	OK	5.89275	7.92727	0.427884	1.63782	0.0098	0.137441	no
XLOC_005144	XLOC_005144	-	chr12:101645518-101648350	control	comparison	OK	1.09381	1.72978	0.661224	1.62311	0.00985	0.137803	no
XLOC_011856	XLOC_011856	1700123I01Rik	chr19:6184409-6224219	control	comparison	OK	0.261629	0.626658	1.26016	1.81064	0.00985	0.137803	no
XLOC_014103	XLOC_014103	Nr4a2	chr2:57107225-57124124	control	comparison	OK	0.69374	1.17341	0.758236	1.61431	0.00985	0.137803	no
XLOC_005489	XLOC_005489	Ahr	chr12:35497978-35534989	control	comparison	OK	2.56292	3.42863	0.419844	1.54381	0.0099	0.138277	no
XLOC_025996	XLOC_025996	Bcl2a1d	chr9:88723287-88731850	control	comparison	OK	0.64636	1.52134	1.23493	2.1376	0.0099	0.138277	no
XLOC_024042	XLOC_024042	-	chr8:123643380-123644969	control	comparison	OK	1.26505	0.452766	-1.48235	-1.60848	0.00995	0.138749	no
XLOC_025540	XLOC_025540	Fut4	chr9:14748458-14752122	control	comparison	OK	11.0167	13.8754	0.332845	1.56177	0.00995	0.138749	no
XLOC_015313	XLOC_015313	Txnip	chr3:96555767-96566801	control	comparison	OK	231.732	181.646	-0.351323	-1.49213	0.01	0.139333	no
XLOC_001709	XLOC_001709	Smpdl3a	chr10:57794543-57811830	control	comparison	OK	72.1789	89.1253	0.304257	1.64512	0.01005	0.139462	no
XLOC_009294	XLOC_009294	Sh3bgr	chr16:96200469-96228933	control	comparison	OK	10.5356	7.52027	-0.486423	-1.77761	0.01005	0.139462	no
XLOC_011667	XLOC_011667	Slc26a2	chr18:61191935-61211596	control	comparison	OK	52.9458	72.397	0.451414	1.4913	0.01005	0.139462	no
XLOC_011942	XLOC_011942	Patl1	chr19:11912398-11945096	control	comparison	OK	6.57657	8.57473	0.382755	1.49588	0.01005	0.139462	no
XLOC_018690	XLOC_018690	Gnai1	chr5:18265134-18360413	control	comparison	OK	3.75252	2.6612	-0.495784	-1.61258	0.01005	0.139462	no
XLOC_003621	XLOC_003621	Ace	chr11:105967944-105989964	control	comparison	OK	375.116	276.079	-0.442258	-1.4823	0.0101	0.139816	no
XLOC_003818	XLOC_003818	Ccdc117	chr11:5528887-5542217	control	comparison	OK	8.98212	11.447	0.349846	1.57477	0.0101	0.139816	no
XLOC_006493	XLOC_006493	Zfp322a	chr13:23353103-23369202	control	comparison	OK	2.97924	3.98041	0.417971	1.4891	0.0101	0.139816	no
XLOC_002826	XLOC_002826	Aebp1	chr11:5861865-5878256	control	comparison	OK	6.9473	4.54268	-0.612909	-1.60542	0.01015	0.140281	no
XLOC_024688	XLOC_024688	Agt	chr8:124556586-124569707	control	comparison	OK	6.68226	4.75574	-0.490667	-1.6709	0.01015	0.140281	no
XLOC_006271	XLOC_006271	Mef2c	chr13:83504033-83667079	control	comparison	OK	1.18319	1.69149	0.515614	1.47488	0.0102	0.140745	no
XLOC_025311	XLOC_025311	Amotl2	chr9:102717803-102733417	control	comparison	OK	6.64794	5.12111	-0.37645	-1.55768	0.0102	0.140745	no
XLOC_009189	XLOC_009189	Abi3bp	chr16:56477845-56690160	control	comparison	OK	4.05956	2.90957	-0.480517	-1.4592	0.01025	0.141094	no
XLOC_013251	XLOC_013251	Gm13807	chr2:93403546-93417830	control	comparison	OK	0.42221	0.894627	1.08333	1.49216	0.01025	0.141094	no
XLOC_017352	XLOC_017352	Dock7	chr4:98936593-99120915	control	comparison	OK	7.70523	9.81079	0.348532	1.51317	0.01025	0.141094	no
XLOC_015114	XLOC_015114	Ppm1l	chr3:69316868-69560795	control	comparison	OK	4.04839	2.91552	-0.473593	-1.53424	0.0103	0.141555	no
XLOC_021955	XLOC_021955	Zfp646	chr7:127865358-127890970	control	comparison	OK	3.79952	5.09457	0.423142	1.52875	0.0103	0.141555	no
XLOC_015922	XLOC_015922	Tuft1	chr3:94612680-94758101	control	comparison	OK	20.3286	16.0687	-0.339258	-1.58149	0.01035	0.142014	no
XLOC_017602	XLOC_017602	Trnp1	chr4:133491099-133498550	control	comparison	OK	6.52441	4.55907	-0.517107	-1.6995	0.01035	0.142014	no
XLOC_005122	XLOC_005122	-	chr12:92882541-92892438	control	comparison	OK	0.661998	1.17465	0.827333	1.57903	0.0104	0.142131	no
XLOC_009724	XLOC_009724	Runx1	chr16:92601465-92826066	control	comparison	OK	1.00778	1.46026	0.535043	1.47887	0.0104	0.142131	no
XLOC_012334	XLOC_012334	Ccdc88b	chr19:6844622-6858211	control	comparison	OK	1.93168	2.68722	0.47626	1.50928	0.0104	0.142131	no
XLOC_017069	XLOC_017069	Tstd3	chr4:21757214-21772404	control	comparison	OK	25.2796	19.8388	-0.34965	-1.67118	0.0104	0.142131	no
XLOC_018092	XLOC_018092	Klhl5	chr5:65107570-65168142	control	comparison	OK	5.52473	8.06758	0.546231	1.45072	0.0104	0.142131	no
XLOC_005811	XLOC_005811	-	chr12:113254922-113255734	control	comparison	OK	0.494849	1.97514	1.99689	2.37317	0.01045	0.142586	no
XLOC_008345	XLOC_008345	Hoxc6	chr15:102998571-103011881	control	comparison	OK	5.00847	3.39681	-0.560188	-1.46245	0.01045	0.142586	no
XLOC_010234	XLOC_010234	-	chr17:43471216-43473345	control	comparison	OK	1.53209	0.901945	-0.764392	-1.6765	0.01055	0.143836	no
XLOC_009298	XLOC_009298	Pcp4	chr16:96467605-96525793	control	comparison	OK	33.3666	24.4963	-0.44584	-2.14967	0.0106	0.144059	no
XLOC_012748	XLOC_012748	Prkcq	chr2:11172381-11301226	control	comparison	OK	1.74953	1.14215	-0.615221	-1.58646	0.0106	0.144059	no
XLOC_018662	XLOC_018662	Ankib1	chr5:3689999-3803109	control	comparison	OK	10.1836	12.6361	0.311292	1.46903	0.0106	0.144059	no
XLOC_020740	XLOC_020740	Ret	chr6:118151747-118197744	control	comparison	OK	1.5528	1.09948	-0.498051	-1.48917	0.0106	0.144059	no
XLOC_003345	XLOC_003345	Adap2	chr11:80154155-80180621	control	comparison	OK	9.13961	12.3503	0.43434	1.59868	0.01065	0.144509	no
XLOC_019957	XLOC_019957	Bhlhe40	chr6:108577038-108666925	control	comparison	OK	23.2822	18.7257	-0.314212	-1.46007	0.01065	0.144509	no
XLOC_000177	XLOC_000177	Cd28	chr1:60746387-60773359	control	comparison	OK	0.399411	0.688196	0.784946	1.57468	0.0107	0.144958	no
XLOC_004785	XLOC_004785	Pcyt2	chr11:120610064-120617929	control	comparison	OK	144.324	116.841	-0.304765	-1.4355	0.0107	0.144958	no
XLOC_003279	XLOC_003279	Smyd4	chr11:75348432-75405705	control	comparison	OK	0.581837	0.973309	0.742282	1.60839	0.01075	0.14552	no
XLOC_012186	XLOC_012186	-	chr19:52977307-52983337	control	comparison	OK	0.742196	1.20048	0.693745	1.50565	0.0108	0.145966	no
XLOC_019656	XLOC_019656	Gimap8	chr6:48647233-48660875	control	comparison	OK	2.81103	3.93392	0.484873	1.46524	0.0108	0.145966	no
XLOC_024052	XLOC_024052	Capn9	chr8:124576110-124618731	control	comparison	OK	14.425	11.2367	-0.360357	-1.45657	0.01085	0.146526	no
XLOC_007351	XLOC_007351	Olfm4	chr14:80000290-80023144	control	comparison	OK	97.7986	130.826	0.419766	1.5754	0.0109	0.147086	no
XLOC_004797	XLOC_004797	Ccdc57	chr11:120826541-120932872	control	comparison	OK	0.695022	0.393274	-0.821525	-1.59177	0.011	0.148085	no
XLOC_022988	XLOC_022988	Apbb1	chr7:105558464-105581653	control	comparison	OK	2.92704	1.94248	-0.591545	-1.47731	0.011	0.148085	no
XLOC_024483	XLOC_024483	N4bp1	chr8:86841138-86885258	control	comparison	OK	7.13638	8.8747	0.314507	1.48221	0.011	0.148085	no
XLOC_009775	XLOC_009775	-	chr17:6792631-6793270	control	comparison	OK	0.135696	0.846298	2.64079	2.02354	0.0111	0.148933	no
XLOC_019549	XLOC_019549	Cald1	chr6:34598485-34775471	control	comparison	OK	37.6949	30.3783	-0.311325	-1.45817	0.0111	0.148933	no
XLOC_025586	XLOC_025586	S1pr2	chr9:20965951-20976793	control	comparison	OK	0.834644	1.36701	0.711792	1.59731	0.0111	0.148933	no
XLOC_000127	XLOC_000127	Stat4	chr1:52008243-52107184	control	comparison	OK	0.893335	1.43277	0.681529	1.58918	0.01115	0.148933	no
XLOC_004949	XLOC_004949	Arhgap5	chr12:52503837-52569956	control	comparison	OK	21.5364	27.1809	0.335817	1.51333	0.01115	0.148933	no
XLOC_006822	XLOC_006822	-	chr13:91788114-91789306	control	comparison	OK	1.2543	0.618027	-1.02115	-1.83107	0.01115	0.148933	no
XLOC_014793	XLOC_014793	-	chr2:164523716-164530365	control	comparison	OK	1.19414	1.79911	0.59131	1.51634	0.01115	0.148933	no
XLOC_020520	XLOC_020520	-	chr6:70117060-70372618	control	comparison	OK	30.7819	139.314	2.17818	4.8952	0.01115	0.148933	no
XLOC_025770	XLOC_025770	Tagln	chr9:45838528-45936058	control	comparison	OK	261.813	196.775	-0.411994	-1.49923	0.01115	0.148933	no
XLOC_026629	XLOC_026629	Atp7a	chrX:106027275-106128160	control	comparison	OK	5.61564	7.00192	0.318299	1.45028	0.01115	0.148933	no
XLOC_023983	XLOC_023983	Mlycd	chr8:119394891-119411088	control	comparison	OK	25.4035	20.1831	-0.33188	-1.64002	0.0112	0.149485	no
XLOC_024756	XLOC_024756	Sesn3	chr9:14276300-14333100	control	comparison	OK	2.50909	4.07359	0.699137	1.57919	0.0113	0.150467	no
XLOC_005094	XLOC_005094	Batf	chr12:85686719-85709087	control	comparison	OK	1.15933	2.23612	0.947712	1.95511	0.0113	0.150468	no
XLOC_025189	XLOC_025189	Rfx7	chr9:72532239-72622949	control	comparison	OK	4.02728	5.10013	0.340727	1.46026	0.0113	0.150468	no
XLOC_001048	XLOC_001048	Ngef	chr1:87476828-87573870	control	comparison	OK	14.3609	11.3179	-0.343543	-1.49024	0.0114	0.151328	no
XLOC_006068	XLOC_006068	Ly86	chr13:37345344-37419036	control	comparison	OK	5.87739	8.75097	0.574267	1.8565	0.0114	0.151328	no
XLOC_021080	XLOC_021080	Slc8a2	chr7:16130299-16160511	control	comparison	OK	0.85127	0.525279	-0.696534	-1.52445	0.0114	0.151328	no
XLOC_025760	XLOC_025760	Cd3g	chr9:44969571-44980431	control	comparison	OK	9.98404	13.911	0.478527	1.82373	0.0114	0.151328	no
XLOC_009744	XLOC_009744	Mx1	chr16:97447034-97464720	control	comparison	OK	2.13763	3.20778	0.585561	1.58349	0.01145	0.151874	no
XLOC_023237	XLOC_023237	Oat	chr7:132557474-132576398	control	comparison	OK	483.45	372.733	-0.375223	-1.61229	0.0115	0.15242	no
XLOC_017274	XLOC_017274	Tnc	chr4:63959784-64047015	control	comparison	OK	12.3697	9.43189	-0.39119	-1.41851	0.01155	0.152846	no
XLOC_026074	XLOC_026074	Col6a4	chr9:105989810-106096691	control	comparison	OK	9.00692	6.86676	-0.391405	-1.46656	0.01155	0.152846	no
XLOC_011817	XLOC_011817	Ctsf	chr19:4855128-4860912	control	comparison	OK	5.66567	4.01288	-0.49761	-1.63806	0.0116	0.153389	no
XLOC_001941	XLOC_001941	Timp3	chr10:86048745-86498896	control	comparison	OK	14.6036	11.7221	-0.317092	-1.43436	0.01165	0.153694	no
XLOC_013743	XLOC_013743	-	chr2:172868116-172869094	control	comparison	OK	1.99491	1.05265	-0.922298	-1.87778	0.01165	0.153694	no
XLOC_020951	XLOC_020951	-	chr6:145266331-145266489	control	comparison	OK	53.1998	103.708	0.963029	18.2293	0.01165	0.153694	no
XLOC_012206	XLOC_012206	Nhlrc2	chr19:56548260-56603506	control	comparison	OK	8.4429	11.2087	0.408803	1.49661	0.01175	0.154894	no
XLOC_001633	XLOC_001633	Frk	chr10:34483399-34611230	control	comparison	OK	33.3392	41.1681	0.304308	1.44462	0.0118	0.155194	no
XLOC_022614	XLOC_022614	Ppfia3	chr7:45339125-45370564	control	comparison	OK	6.09663	4.76714	-0.354889	-1.47634	0.0118	0.155194	no
XLOC_025154	XLOC_025154	Pif1	chr9:65587204-65595962	control	comparison	OK	1.4057	2.07535	0.562062	1.57338	0.0118	0.155194	no
XLOC_001176	XLOC_001176	-	chr1:130817163-130818946	control	comparison	OK	0.210191	1.19509	2.50735	2.70822	0.01185	0.155613	no
XLOC_016362	XLOC_016362	Tmem8b	chr4:43668970-43692667	control	comparison	OK	1.16885	0.768269	-0.605401	-1.47925	0.01185	0.155613	no
XLOC_007250	XLOC_007250	Wdfy2	chr14:62837689-62961494	control	comparison	OK	1.32149	2.04464	0.629686	1.51106	0.0119	0.15615	no
XLOC_012814	XLOC_012814	Rnf208	chr2:25241472-25244261	control	comparison	OK	11.6824	8.43326	-0.470175	-1.43744	0.01195	0.156566	no
XLOC_024957	XLOC_024957	Clmp	chr9:40685963-40785856	control	comparison	OK	10.7599	8.27883	-0.378164	-1.54135	0.01195	0.156566	no
XLOC_001044	XLOC_001044	Alpi	chr1:87098001-87101606	control	comparison	OK	313.732	246.134	-0.350084	-1.60088	0.012	0.157101	no
XLOC_007711	XLOC_007711	Zdhhc20	chr14:57832701-57890262	control	comparison	OK	12.236	15.1043	0.303826	1.48295	0.0121	0.158168	no
XLOC_021616	XLOC_021616	Me3	chr7:89632817-89854359	control	comparison	OK	0.769519	0.469055	-0.714201	-1.52947	0.0121	0.158168	no
XLOC_006686	XLOC_006686	Golm1	chr13:59634995-59675784	control	comparison	OK	55.8149	69.0259	0.306489	1.44972	0.01215	0.158218	no
XLOC_010919	XLOC_010919	-	chr17:47360008-47361274	control	comparison	OK	1.02785	0.499164	-1.04205	-1.77166	0.01215	0.158218	no
XLOC_016697	XLOC_016697	Rhbdl2	chr4:123787674-123830313	control	comparison	OK	12.3954	17.2358	0.475599	1.73735	0.01215	0.158218	no
XLOC_025814	XLOC_025814	Atm	chr9:53437121-53536671	control	comparison	OK	1.61894	2.09554	0.372269	1.43702	0.01215	0.158218	no
XLOC_027244	XLOC_027244	Nxf7	chrX:135579565-135593871	control	comparison	OK	3.37252	4.81702	0.514315	1.43533	0.01215	0.158218	no
XLOC_017910	XLOC_017910	Mll5	chr5:23434363-23616571	control	comparison	OK	6.07133	7.99463	0.397019	1.50525	0.0122	0.158628	no
XLOC_025320	XLOC_025320	Acad11	chr9:104063702-104127646	control	comparison	OK	42.6954	34.6041	-0.303138	-1.50406	0.0122	0.158628	no
XLOC_003114	XLOC_003114	Grap	chr11:61653320-61672777	control	comparison	OK	2.33645	3.61516	0.629742	1.67276	0.01225	0.158916	no
XLOC_015949	XLOC_015949	Rprd2	chr3:95759872-95819177	control	comparison	OK	3.37142	4.37384	0.375543	1.43297	0.01225	0.158916	no
XLOC_022844	XLOC_022844	Pcf11	chr7:92643711-92669912	control	comparison	OK	9.09448	11.2649	0.308773	1.48074	0.01225	0.158916	no
XLOC_007983	XLOC_007983	Fzd6	chr15:39006279-39038190	control	comparison	OK	1.53461	1.02619	-0.580578	-1.44734	0.01235	0.160092	no
XLOC_025962	XLOC_025962	-	chr9:78175312-78175591	control	comparison	OK	4.68582	10.8842	1.21586	5.00052	0.0124	0.160497	no
XLOC_026618	XLOC_026618	Gm9159	chrX:103545499-103547699	control	comparison	OK	0.785475	1.33165	0.761579	1.61348	0.0124	0.160497	no
XLOC_004453	XLOC_004453	E130012A19Rik	chr11:97627386-97629716	control	comparison	OK	0.561383	0.998101	0.830201	1.63037	0.01245	0.160901	no
XLOC_025046	XLOC_025046	Exph5	chr9:53301669-53381158	control	comparison	OK	7.05304	8.72682	0.307212	1.42094	0.01245	0.160901	no
XLOC_004925	XLOC_004925	Agmo	chr12:37241638-37584555	control	comparison	OK	50.8303	40.9957	-0.310216	-1.56183	0.0125	0.161304	no
XLOC_013340	XLOC_013340	Casc5	chr2:119047118-119104788	control	comparison	OK	2.48407	3.8481	0.631439	1.59745	0.0125	0.161304	no
XLOC_000240	XLOC_000240	Speg	chr1:75375296-75432306	control	comparison	OK	4.53336	2.8973	-0.645873	-1.47009	0.01255	0.161584	no
XLOC_003704	XLOC_003704	Sphk1	chr11:116531757-116536675	control	comparison	OK	9.93632	7.43823	-0.417752	-1.41338	0.01255	0.161584	no
XLOC_015091	XLOC_015091	Mme	chr3:63295833-63386365	control	comparison	OK	124.525	164.162	0.398692	1.51227	0.01255	0.161584	no
XLOC_010933	XLOC_010933	Nfya	chr17:48386884-48409820	control	comparison	OK	8.0777	10.266	0.345861	1.45146	0.0126	0.161862	no
XLOC_015270	XLOC_015270	Selenbp1	chr3:94933082-94944758	control	comparison	OK	22.8535	17.8854	-0.353632	-1.67619	0.0126	0.161862	no
XLOC_025443	XLOC_025443	Acaa1a	chr9:119341293-119352085	control	comparison	OK	196.459	158.318	-0.311405	-1.63301	0.0126	0.161862	no
XLOC_008361	XLOC_008361	Card6	chr15:5097438-5108533	control	comparison	OK	1.66937	2.34432	0.489866	1.51209	0.0127	0.163025	no
XLOC_004736	XLOC_004736	Timp2	chr11:118301060-118355411	control	comparison	OK	16.9088	13.6464	-0.309259	-1.45628	0.01275	0.163544	no
XLOC_019280	XLOC_019280	Cldn4	chr5:134945123-134946934	control	comparison	OK	55.9029	45.0528	-0.311305	-1.62001	0.0128	0.164062	no
XLOC_025941	XLOC_025941	Cgnl1	chr9:71626508-71771602	control	comparison	OK	2.22964	1.65297	-0.43175	-1.47661	0.01285	0.16458	no
XLOC_018741	XLOC_018741	Mnx1	chr5:29473822-29478470	control	comparison	OK	0.831517	1.51177	0.862417	1.73125	0.0129	0.165097	no
XLOC_007828	XLOC_007828	Lacc1	chr14:77024200-77036617	control	comparison	OK	1.66513	2.5304	0.603731	1.43871	0.013	0.166128	no
XLOC_019237	XLOC_019237	Rilpl2	chr5:124463264-124478235	control	comparison	OK	12.545	16.6208	0.405879	1.7	0.013	0.166128	no
XLOC_012768	XLOC_012768	-	chr2:15526505-16255554	control	comparison	OK	28.6266	23.2212	-0.301919	-1.42605	0.0131	0.167281	no
XLOC_027351	XLOC_027351	Rab9	chrX:166457251-166479867	control	comparison	OK	26.0717	20.4924	-0.347398	-1.67375	0.01315	0.167795	no
XLOC_013865	XLOC_013865	Trdmt1	chr2:13510160-13544664	control	comparison	OK	2.72349	1.86004	-0.550121	-1.42169	0.0132	0.168057	no
XLOC_019188	XLOC_019188	Dtx1	chr5:120680191-120711669	control	comparison	OK	3.20884	4.31818	0.428371	1.42958	0.0132	0.168057	no
XLOC_025055	XLOC_025055	Sh2d7	chr9:54538983-54560079	control	comparison	OK	1.62101	0.929109	-0.802971	-1.58402	0.0132	0.168057	no
XLOC_019803	XLOC_019803	-	chr6:70698749-70699079	control	comparison	OK	11.093	22.2524	1.00431	1.5194	0.01325	0.168568	no
XLOC_000646	XLOC_000646	Pydc3	chr1:173673679-173698392	control	comparison	OK	0.401329	0.722944	0.849099	1.57006	0.0133	0.168703	no
XLOC_002705	XLOC_002705	-	chr10:127142200-127146016	control	comparison	OK	0.402695	0.792053	0.975908	1.59619	0.0133	0.168703	no
XLOC_009491	XLOC_009491	Apod	chr16:31296191-31314596	control	comparison	OK	0.8169	0.419161	-0.962653	-1.65038	0.0133	0.168703	no
XLOC_018056	XLOC_018056	Slit2	chr5:47983154-48305778	control	comparison	OK	1.096	0.764684	-0.519308	-1.41818	0.0133	0.168703	no
XLOC_001132	XLOC_001132	Cdh19	chr1:110888340-110977372	control	comparison	OK	0.959229	0.57553	-0.736985	-1.47478	0.01335	0.169087	no
XLOC_007948	XLOC_007948	Ank	chr15:27466676-27594907	control	comparison	OK	17.1768	13.829	-0.31277	-1.51831	0.01335	0.169087	no
XLOC_016234	XLOC_016234	Srsf11	chr3:158010489-158036639	control	comparison	OK	28.9632	36.0385	0.315318	1.51724	0.01345	0.170227	no
XLOC_007205	XLOC_007205	Nynrin	chr14:55854114-55874736	control	comparison	OK	1.01933	0.700657	-0.540847	-1.47492	0.0135	0.170357	no
XLOC_015487	XLOC_015487	Papss1	chr3:131564767-131643671	control	comparison	OK	69.9188	56.6307	-0.304096	-1.57737	0.0135	0.170357	no
XLOC_019940	XLOC_019940	Kbtbd8	chr6:95117905-95129787	control	comparison	OK	1.18254	1.71642	0.537521	1.44765	0.0135	0.170357	no
XLOC_025015	XLOC_025015	Cadm1	chr9:47530351-47853385	control	comparison	OK	1.64479	1.12174	-0.552171	-1.49383	0.0135	0.170357	no
XLOC_021314	XLOC_021314	Cox7a1	chr7:30184170-30186030	control	comparison	OK	167.806	131.059	-0.35658	-3.16166	0.01355	0.170862	no
XLOC_005397	XLOC_005397	Ncoa1	chr12:4247361-4477182	control	comparison	OK	4.65383	5.84457	0.328679	1.42192	0.0136	0.17124	no
XLOC_019134	XLOC_019134	Ssh1	chr5:113937119-113993757	control	comparison	OK	1.98508	2.89175	0.54274	1.4368	0.0136	0.17124	no
XLOC_010805	XLOC_010805	H2-T23,H2-T24	chr17:35994503-36038174	control	comparison	OK	345.752	278.433	-0.312407	-1.40418	0.0137	0.172119	no
XLOC_021847	XLOC_021847	Tead1	chr7:112679319-112906805	control	comparison	OK	2.82024	3.56847	0.339492	1.42185	0.0137	0.172119	no
XLOC_024424	XLOC_024424	Smad1	chr8:79338397-79399468	control	comparison	OK	13.7587	17.1853	0.320828	1.42605	0.0137	0.172119	no
XLOC_015387	XLOC_015387	Kcna2	chr3:107101566-107115005	control	comparison	OK	0.782399	0.55116	-0.505435	-1.4557	0.01375	0.172621	no
XLOC_003798	XLOC_003798	Slc35e4	chr11:3907021-3914664	control	comparison	OK	1.17626	0.731082	-0.686105	-1.52716	0.0138	0.172995	no
XLOC_025118	XLOC_025118	-	chr9:61605304-61605899	control	comparison	OK	0.147493	0.788907	2.4192	1.86258	0.0138	0.172995	no
XLOC_001972	XLOC_001972	Fgd6	chr10:93968099-94145339	control	comparison	OK	4.11176	5.39441	0.391709	1.43135	0.01385	0.173115	no
XLOC_002916	XLOC_002916	Kcnmb1	chr11:33629340-33993193	control	comparison	OK	2.78177	2.00979	-0.468954	-1.41713	0.01385	0.173115	no
XLOC_010344	XLOC_010344	Fert2	chr17:63896017-64142327	control	comparison	OK	3.31413	4.56394	0.461647	1.51381	0.01385	0.173115	no
XLOC_015549	XLOC_015549	Ssx2ip	chr3:146404641-146440354	control	comparison	OK	18.9245	23.297	0.299891	1.40405	0.01385	0.173115	no
XLOC_013505	XLOC_013505	Slc24a3	chr2:145167566-145642160	control	comparison	OK	7.3745	5.71848	-0.366914	-1.42116	0.0139	0.173613	no
XLOC_016807	XLOC_016807	-	chr4:134340300-134341361	control	comparison	OK	0.205471	0.66131	1.68639	2.06842	0.01395	0.173984	no
XLOC_024291	XLOC_024291	Slc25a4	chr8:46207340-46211009	control	comparison	OK	85.8565	69.7789	-0.299137	-1.71498	0.01395	0.173984	no
XLOC_023292	XLOC_023292	Sigirr	chr7:141091019-141100641	control	comparison	OK	19.9906	15.7136	-0.347309	-1.57092	0.014	0.17448	no
XLOC_000159	XLOC_000159	Cflar	chr1:58711758-58758975	control	comparison	OK	17.3385	21.9194	0.338227	1.40293	0.01405	0.174595	no
XLOC_009493	XLOC_009493	Senp5	chr16:31959669-32003287	control	comparison	OK	5.18437	6.48755	0.323506	1.38935	0.01405	0.174595	no
XLOC_020940	XLOC_020940	Ldhb	chr6:142490248-142507943	control	comparison	OK	12.9433	9.55732	-0.437527	-1.69368	0.01405	0.174595	no
XLOC_025484	XLOC_025484	Clec3b	chr9:123150945-123157432	control	comparison	OK	17.644	13.1081	-0.428715	-1.75237	0.01405	0.174595	no
XLOC_021850	XLOC_021850	Far1	chr7:113513861-113571507	control	comparison	OK	2.54774	3.4852	0.452022	1.47711	0.0141	0.175089	no
XLOC_001151	XLOC_001151	Dpp10	chr1:123332137-124045559	control	comparison	OK	1.06301	0.691681	-0.619976	-1.48937	0.01415	0.175583	no
XLOC_005579	XLOC_005579	Rtn1	chr12:72211751-72408939	control	comparison	OK	3.75704	2.45108	-0.616181	-1.43148	0.0142	0.175821	no
XLOC_018497	XLOC_018497	Por	chr5:135689213-135735325	control	comparison	OK	71.1857	58.1011	-0.293022	-1.51347	0.0142	0.175821	no
XLOC_022291	XLOC_022291	Relb	chr7:19606219-19629438	control	comparison	OK	58.4599	47.5755	-0.297229	-1.41082	0.0142	0.175821	no
XLOC_019522	XLOC_019522	Irf5	chr6:29526624-29537320	control	comparison	OK	2.70437	3.88798	0.52373	1.4129	0.01425	0.176058	no
XLOC_019784	XLOC_019784	-	chr6:69544356-69701311	control	comparison	OK	21.6445	7.48107	-1.53268	-3.66724	0.01425	0.176058	no
XLOC_024257	XLOC_024257	Dlc1	chr8:36567738-36952442	control	comparison	OK	2.90621	2.20635	-0.397478	-1.39908	0.01425	0.176058	no
XLOC_000627	XLOC_000627	-	chr1:171948006-171948954	control	comparison	OK	0.455012	2.56448	2.49469	3.30099	0.0143	0.176422	no
XLOC_010486	XLOC_010486	Acat2	chr17:12943041-12960725	control	comparison	OK	7.69308	10.122	0.395866	1.57438	0.0143	0.176422	no
XLOC_003039	XLOC_003039	Gm2a	chr11:55097984-55113028	control	comparison	OK	6.57869	8.29789	0.334944	1.46294	0.01435	0.176911	no
XLOC_015516	XLOC_015516	Adh6a	chr3:138313121-138331852	control	comparison	OK	129.45	160.535	0.310489	1.64571	0.0144	0.177272	no
XLOC_026781	XLOC_026781	Rps6ka3	chrX:159256119-159368244	control	comparison	OK	10.3418	14.1332	0.45061	1.50678	0.0144	0.177272	no
XLOC_026605	XLOC_026605	Pin4	chrX:102119464-102127673	control	comparison	OK	69.6655	53.108	-0.391515	-2.45532	0.01445	0.17776	no
XLOC_013246	XLOC_013246	1700029I15Rik,Pex16	chr2:92374675-92383646	control	comparison	OK	46.5181	36.1839	-0.362444	-1.648	0.0145	0.178119	no
XLOC_019474	XLOC_019474	Glcci1	chr6:8509595-8597548	control	comparison	OK	2.56669	3.33871	0.379378	1.43479	0.0145	0.178119	no
XLOC_001658	XLOC_001658	Mical1	chr10:41476313-41487030	control	comparison	OK	30.321	37.195	0.294789	1.41211	0.01455	0.178605	no
XLOC_000423	XLOC_000423	Ctse	chr1:131638313-131675507	control	comparison	OK	0.332189	0.64164	0.949761	1.58333	0.0146	0.178962	no
XLOC_012809	XLOC_012809	-	chr2:25075221-25077019	control	comparison	OK	0.212185	0.667973	1.65447	1.6478	0.0146	0.178962	no
XLOC_001718	XLOC_001718	Pla2g12b	chr10:59403493-59441779	control	comparison	OK	119.134	97.2417	-0.29294	-1.69914	0.0147	0.179931	no
XLOC_016958	XLOC_016958	Slc2a5	chr4:150119343-150144168	control	comparison	OK	70.3028	56.8532	-0.306342	-1.47984	0.0147	0.179931	no
XLOC_007952	XLOC_007952	Dap	chr15:31224384-31274338	control	comparison	OK	73.1585	59.6927	-0.293471	-1.61385	0.01475	0.180156	no
XLOC_024671	XLOC_024671	Cbfa2t3	chr8:122625135-122699109	control	comparison	OK	1.34825	1.83015	0.44087	1.42381	0.01475	0.180156	no
XLOC_025257	XLOC_025257	Bcl2a1b	chr9:89199272-89207838	control	comparison	OK	2.31406	4.02394	0.798184	1.94127	0.01475	0.180156	no
XLOC_004799	XLOC_004799	Cd7	chr11:121036748-121039478	control	comparison	OK	13.0031	17.4159	0.421554	1.72677	0.0148	0.180509	no
XLOC_008479	XLOC_008479	Atad2	chr15:58094046-58135082	control	comparison	OK	3.59066	4.60805	0.359908	1.4015	0.0148	0.180509	no
XLOC_005721	XLOC_005721	Trip11	chr12:101834013-101913171	control	comparison	OK	4.99814	6.40207	0.357148	1.38932	0.01485	0.18099	no
XLOC_004928	XLOC_004928	Etv1	chr12:38780257-38868215	control	comparison	OK	1.84122	1.26334	-0.543417	-1.41382	0.0149	0.181471	no
XLOC_004228	XLOC_004228	-	chr11:73298079-73299261	control	comparison	OK	0.391653	0.877396	1.16365	1.80087	0.01495	0.181821	no
XLOC_019025	XLOC_019025	Rasgef1b	chr5:99217419-99252927	control	comparison	OK	9.69847	7.5647	-0.358475	-1.40854	0.01495	0.181821	no
XLOC_008800	XLOC_008800	Ccnt1	chr15:98542666-98570864	control	comparison	OK	3.81859	5.40895	0.502307	1.5787	0.015	0.18217	no
XLOC_019887	XLOC_019887	Gfpt1	chr6:87042845-87092207	control	comparison	OK	69.1175	86.4917	0.323511	1.44771	0.015	0.18217	no
XLOC_011158	XLOC_011158	Garem	chr18:21124871-21300139	control	comparison	OK	4.71575	2.75512	-0.775373	-1.5601	0.0151	0.183125	no
XLOC_023511	XLOC_023511	Ank1	chr8:22974881-23150496	control	comparison	OK	0.611984	0.402844	-0.603271	-1.39891	0.0151	0.183125	no
XLOC_019132	XLOC_019132	Selplg	chr5:113817797-113830501	control	comparison	OK	3.13814	4.35445	0.472584	1.52422	0.01515	0.183471	no
XLOC_019493	XLOC_019493	Cped1	chr6:21985909-22256405	control	comparison	OK	5.70149	4.47393	-0.349796	-1.41393	0.01515	0.183471	no
XLOC_006598	XLOC_006598	Nup153	chr13:46679624-46727849	control	comparison	OK	6.99201	8.67815	0.311681	1.41089	0.0152	0.183817	no
XLOC_020447	XLOC_020447	Ppm1k	chr6:57506501-57535426	control	comparison	OK	1.6202	2.20999	0.447869	1.45011	0.0152	0.183817	no
XLOC_013481	XLOC_013481	Snap25	chr2:136713449-136782428	control	comparison	OK	2.87697	1.91859	-0.584508	-1.41853	0.01525	0.184032	no
XLOC_024086	XLOC_024086	Cd209a	chr8:3743394-3748984	control	comparison	OK	1.30826	0.711467	-0.878782	-1.70015	0.01525	0.184032	no
XLOC_025672	XLOC_025672	Slc37a2	chr9:37229148-37255738	control	comparison	OK	0.314752	0.535345	0.766254	1.3803	0.01525	0.184032	no
XLOC_009302	XLOC_009302	-	chr16:97464984-97465885	control	comparison	OK	0.381479	0.962538	1.33524	1.8966	0.0153	0.184329	no
XLOC_007854	XLOC_007854	Dis3	chr14:99075147-99254522	control	comparison	OK	3.29395	4.48283	0.44459	1.46409	0.01535	0.184329	no
XLOC_016086	XLOC_016086	Vcam1	chr3:116110019-116129688	control	comparison	OK	1.91239	2.70626	0.50093	1.48644	0.01535	0.184329	no
XLOC_016473	XLOC_016473	Frmd3	chr4:74013602-74202214	control	comparison	OK	1.20291	0.722248	-0.735968	-1.42811	0.01535	0.184329	no
XLOC_018206	XLOC_018206	U90926	chr5:92209894-92215408	control	comparison	OK	0.966225	2.41967	1.32438	1.47076	0.01535	0.184329	no
XLOC_027093	XLOC_027093	Flna	chrX:74223460-74249826	control	comparison	OK	81.3168	64.3141	-0.338417	-1.43669	0.01535	0.184329	no
XLOC_027176	XLOC_027176	Ercc6l	chrX:102142819-102157091	control	comparison	OK	1.60572	2.25475	0.489751	1.46591	0.01535	0.184329	no
XLOC_004399	XLOC_004399	Stxbp4	chr11:90476492-90638108	control	comparison	OK	0.593887	0.371551	-0.676625	-1.46465	0.01555	0.186339	no
XLOC_014916	XLOC_014916	Stmn3	chr2:181306458-181314500	control	comparison	OK	3.92126	2.48773	-0.656489	-1.70688	0.01555	0.186339	no
XLOC_019329	XLOC_019329	Nyap1	chr5:137730962-137740088	control	comparison	OK	5.27232	3.99348	-0.400791	-1.40086	0.01555	0.186339	no
XLOC_005347	XLOC_005347	-	chr12:114937108-114937582	control	comparison	OK	3.17234	6.80576	1.10121	1.3668	0.0156	0.186677	no
XLOC_008315	XLOC_008315	Krt7	chr15:101412402-101427806	control	comparison	OK	65.7317	53.8739	-0.287001	-1.56419	0.0156	0.186677	no
XLOC_023824	XLOC_023824	Gnao1	chr8:93810652-93969388	control	comparison	OK	4.68371	3.39241	-0.465342	-1.50552	0.01565	0.187014	no
XLOC_024588	XLOC_024588	Marveld3	chr8:109947908-109962205	control	comparison	OK	34.2973	42.5989	0.312719	1.3695	0.01565	0.187014	no
XLOC_001980	XLOC_001980	2310039L15Rik	chr10:95336275-95363216	control	comparison	OK	1.36275	2.68862	0.980341	2.09888	0.0157	0.18735	no
XLOC_017601	XLOC_017601	Wdtc1	chr4:133292326-133339374	control	comparison	OK	30.2104	24.6775	-0.291848	-1.40783	0.0157	0.18735	no
XLOC_012308	XLOC_012308	Ehbp1l1	chr19:5707373-5726317	control	comparison	OK	24.3603	19.704	-0.306042	-1.39537	0.01575	0.187685	no
XLOC_014471	XLOC_014471	Arhgap11a	chr2:113831360-113848661	control	comparison	OK	4.68687	5.92619	0.338479	1.36355	0.01575	0.187685	no
XLOC_001900	XLOC_001900	Apba3,Mir3057	chr10:81268171-81291267	control	comparison	OK	41.5175	73.4202	0.822457	2.64035	0.0158	0.188019	no
XLOC_018572	XLOC_018572	Lfng	chr5:140607340-140615545	control	comparison	OK	4.05167	5.53755	0.450733	1.52715	0.0158	0.188019	no
XLOC_018266	XLOC_018266	Lrrc8c	chr5:105519470-105608954	control	comparison	OK	1.43404	2.15908	0.590333	1.55978	0.0159	0.188684	no
XLOC_022237	XLOC_022237	Sepw1	chr7:15917207-15922371	control	comparison	OK	143.876	117.845	-0.287937	-1.89303	0.0159	0.188684	no
XLOC_022808	XLOC_022808	Zfand6	chr7:84614739-84776549	control	comparison	OK	89.0095	71.5	-0.316016	-1.58212	0.0159	0.188684	no
XLOC_025522	XLOC_025522	-	chr9:7722756-7723814	control	comparison	OK	0.769435	1.66461	1.11331	1.73852	0.0159	0.188684	no
XLOC_012129	XLOC_012129	Nkx2-3	chr19:43611657-43615905	control	comparison	OK	12.0748	9.39981	-0.361299	-1.38664	0.01595	0.189147	no
XLOC_021975	XLOC_021975	Plekha1	chr7:130865889-130913489	control	comparison	OK	27.5346	22.4342	-0.29555	-1.38414	0.016	0.189477	no
XLOC_025111	XLOC_025111	Myo9a	chr9:59751173-59928866	control	comparison	OK	1.29233	1.6964	0.392507	1.38114	0.016	0.189477	no
XLOC_022879	XLOC_022879	Plekhb1	chr7:100643895-100662394	control	comparison	OK	2.67087	1.77462	-0.589799	-1.32348	0.01605	0.189938	no
XLOC_008711	XLOC_008711	Sult4a1	chr15:84076096-84105754	control	comparison	OK	1.22029	0.737841	-0.725842	-1.52752	0.0161	0.190267	no
XLOC_026083	XLOC_026083	Parp3	chr9:106470352-106476651	control	comparison	OK	5.17426	6.82606	0.399701	1.37808	0.0161	0.190267	no
XLOC_002085	XLOC_002085	Avil	chr10:127000708-127020994	control	comparison	OK	2.23543	1.52236	-0.554243	-1.50977	0.0162	0.191053	no
XLOC_024602	XLOC_024602	Mlkl	chr8:111311799-111338286	control	comparison	OK	4.79095	6.65814	0.474808	1.55577	0.0162	0.191053	no
XLOC_025009	XLOC_025009	Apoa4	chr9:46240843-46243458	control	comparison	OK	1441.96	1017.49	-0.503011	-1.59499	0.0162	0.191053	no
XLOC_026369	XLOC_026369	Dock11	chrX:35888831-36076563	control	comparison	OK	5.82349	7.74483	0.41135	1.37314	0.01625	0.191511	no
XLOC_001034	XLOC_001034	Gpr55	chr1:85938226-85961055	control	comparison	OK	2.31902	3.32367	0.519263	1.3887	0.0163	0.191968	no
XLOC_005648	XLOC_005648	-	chr12:84046820-84048592	control	comparison	OK	4.96199	3.20527	-0.630473	-1.59813	0.0164	0.193013	no
XLOC_007649	XLOC_007649	Slc7a8	chr14:54722210-54781896	control	comparison	OK	68.0618	55.4156	-0.296555	-1.39044	0.01645	0.193468	no
XLOC_003869	XLOC_003869	Meis1	chr11:18880427-19018969	control	comparison	OK	2.21248	1.53767	-0.524915	-1.40151	0.01655	0.194244	no
XLOC_006933	XLOC_006933	Isl1	chr13:116298269-116309688	control	comparison	OK	0.663534	0.36814	-0.849916	-1.49925	0.01655	0.194244	no
XLOC_014108	XLOC_014108	-	chr2:58375553-58389265	control	comparison	OK	0.508807	1.67407	1.71817	2.4104	0.01655	0.194244	no
XLOC_018645	XLOC_018645	Medag	chr5:149411805-149431703	control	comparison	OK	1.52212	0.982811	-0.631099	-1.50091	0.0166	0.194698	no
XLOC_005750	XLOC_005750	Syne3	chr12:104929948-105009809	control	comparison	OK	0.65368	0.987129	0.594655	1.3983	0.01665	0.195017	no
XLOC_020693	XLOC_020693	Pdzrn3	chr6:101149606-101377897	control	comparison	OK	4.82731	3.70132	-0.383179	-1.44216	0.01665	0.195017	no
XLOC_000465	XLOC_000465	-	chr1:134754647-134955940	control	comparison	OK	9.95782	7.33113	-0.441794	-1.42525	0.0167	0.195469	no
XLOC_009128	XLOC_009128	Tmem39a	chr16:38558697-38592320	control	comparison	OK	6.85507	8.83977	0.366838	1.45754	0.01675	0.195653	no
XLOC_016083	XLOC_016083	S1pr1	chr3:115710432-115715055	control	comparison	OK	1.94228	2.79014	0.522585	1.50555	0.01675	0.195653	no
XLOC_025382	XLOC_025382	Prkar2a	chr9:108692038-108750440	control	comparison	OK	34.5085	42.9125	0.314445	1.45218	0.01675	0.195653	no
XLOC_014910	XLOC_014910	Eef1a2	chr2:181147691-181157015	control	comparison	OK	2.50959	1.64489	-0.609465	-1.54443	0.0168	0.195969	no
XLOC_025644	XLOC_025644	-	chr9:31914330-31915707	control	comparison	OK	0.245384	0.656756	1.42032	1.77851	0.0168	0.195969	no
XLOC_021865	XLOC_021865	-	chr7:118706191-118706799	control	comparison	OK	1.24468	0.335943	-1.88948	-2.57219	0.01685	0.196285	no
XLOC_022043	XLOC_022043	Athl1	chr7:140941580-140947658	control	comparison	OK	6.43323	4.91102	-0.38952	-1.48072	0.01685	0.196285	no
XLOC_003824	XLOC_003824	Myl7	chr11:5896636-5898782	control	comparison	OK	12.1406	17.6085	0.536435	2.09055	0.0169	0.1966	no
XLOC_010750	XLOC_010750	Btnl4	chr17:34469041-34475937	control	comparison	OK	53.2536	65.1177	0.29017	1.55966	0.0169	0.1966	no
XLOC_000174	XLOC_000174	Nbeal1	chr1:60180598-60338311	control	comparison	OK	2.94428	3.72388	0.338892	1.38032	0.01695	0.196914	no
XLOC_011726	XLOC_011726	4930503L19Rik	chr18:70452250-70472480	control	comparison	OK	0.990744	1.59367	0.685771	1.39934	0.01695	0.196914	no
XLOC_003390	XLOC_003390	Synrg	chr11:83964427-84044579	control	comparison	OK	5.58599	6.94103	0.313336	1.3705	0.0171	0.198253	no
XLOC_004058	XLOC_004058	Fam183b	chr11:58792801-58801960	control	comparison	OK	2.35781	1.06059	-1.15258	-1.3118	0.0171	0.198253	no
XLOC_008228	XLOC_008228	Pim3	chr15:88862193-88865726	control	comparison	OK	52.4943	43.0697	-0.285487	-1.47909	0.0171	0.198253	no
XLOC_016612	XLOC_016612	Stil	chr4:115000117-115043198	control	comparison	OK	0.936463	1.34638	0.523794	1.42593	0.01715	0.198699	no
XLOC_005502	XLOC_005502	Scin	chr12:40059770-40134228	control	comparison	OK	115.995	94.8926	-0.289695	-1.33983	0.0172	0.199143	no
XLOC_001002	XLOC_001002	Ptprn	chr1:75247040-75264208	control	comparison	OK	2.39174	1.67477	-0.514095	-1.47843	0.01725	0.199318	no
XLOC_008677	XLOC_008677	Pmm1	chr15:81951105-81960867	control	comparison	OK	9.6421	6.96113	-0.470027	-1.66114	0.01725	0.199318	no
XLOC_010244	XLOC_010244	Nfkbie	chr17:45555715-45563168	control	comparison	OK	1.97425	2.88018	0.544857	1.49336	0.01725	0.199318	no
XLOC_005571	XLOC_005571	Nin	chr12:70011434-70111925	control	comparison	OK	1.25354	1.69363	0.434102	1.36774	0.0173	0.199626	no
XLOC_023244	XLOC_023244	Uros	chr7:133686329-133709295	control	comparison	OK	7.52046	5.56121	-0.435423	-1.5402	0.0173	0.199626	no
XLOC_011487	XLOC_011487	-	chr18:11013668-11014484	control	comparison	OK	0.704406	1.88623	1.42103	2.02203	0.01735	0.199934	no
XLOC_027006	XLOC_027006	Cxx1a	chrX:53642488-53643763	control	comparison	OK	1.80263	1.0349	-0.800614	-1.65616	0.01735	0.199934	no
XLOC_015726	XLOC_015726	Gpr171	chr3:59006977-59344256	control	comparison	OK	0.926202	2.16916	1.22774	1.58477	0.0174	0.200375	no
XLOC_024030	XLOC_024030	Dpep1	chr8:123186234-123201813	control	comparison	OK	301.171	241.37	-0.319335	-1.49677	0.01745	0.200816	no
XLOC_008412	XLOC_008412	Nipal2	chr15:34572798-34679204	control	comparison	OK	6.16077	9.54664	0.631882	1.77022	0.01755	0.201831	no
XLOC_010901	XLOC_010901	Tjap1	chr17:46257847-46283026	control	comparison	OK	27.7698	22.6291	-0.295339	-1.35721	0.0176	0.20227	no
XLOC_026673	XLOC_026673	Tmem35	chrX:134295224-134305969	control	comparison	OK	0.701881	0.360707	-0.960401	-1.58415	0.01765	0.202709	no
XLOC_002022	XLOC_002022	E2f7	chr10:110745464-110787384	control	comparison	OK	0.610116	0.920783	0.593777	1.44602	0.01775	0.203584	no
XLOC_004757	XLOC_004757	-	chr11:119393170-119487417	control	comparison	OK	1.95382	4.19086	1.10095	1.47918	0.01775	0.203584	no
XLOC_019750	XLOC_019750	Mad2l1	chr6:66535426-66541305	control	comparison	OK	10.8611	14.04	0.370371	1.36505	0.0178	0.204021	no
XLOC_015484	XLOC_015484	-	chr3:131288471-131289129	control	comparison	OK	7.40557	4.67008	-0.665161	-1.98615	0.01785	0.204457	no
XLOC_003034	XLOC_003034	Rapgef6	chr11:54522844-54699435	control	comparison	OK	4.92456	6.08585	0.305466	1.3567	0.0179	0.204756	no
XLOC_006266	XLOC_006266	Arrdc3	chr13:80883421-80896043	control	comparison	OK	9.04771	7.19946	-0.329663	-1.4439	0.0179	0.204756	no
XLOC_000938	XLOC_000938	Ino80d	chr1:63047800-63114267	control	comparison	OK	3.63957	4.46644	0.295358	1.34947	0.01795	0.204781	no
XLOC_005932	XLOC_005932	-	chr13:19210343-19263472	control	comparison	OK	3.42333	5.79046	0.758276	1.74515	0.01795	0.204781	no
XLOC_016016	XLOC_016016	Magi3	chr3:104013264-104220406	control	comparison	OK	14.5519	17.7217	0.284307	1.36564	0.01795	0.204781	no
XLOC_026108	XLOC_026108	Bsn	chr9:108096021-108190383	control	comparison	OK	0.684559	0.917792	0.422992	1.37796	0.01795	0.204781	no
XLOC_011540	XLOC_011540	Syt4	chr18:31437807-31447415	control	comparison	OK	0.73269	0.446123	-0.71576	-1.46063	0.018	0.205214	no
XLOC_003801	XLOC_003801	Sec14l2	chr11:4097039-4118729	control	comparison	OK	35.4881	29.0107	-0.290748	-1.48997	0.0181	0.205943	no
XLOC_025603	XLOC_025603	Kank2	chr9:21766772-21798546	control	comparison	OK	7.29928	5.82215	-0.326204	-1.36025	0.0181	0.205943	no
XLOC_025906	XLOC_025906	Slc51b	chr9:65398487-65422773	control	comparison	OK	315.165	386.077	0.292784	1.35764	0.0181	0.205943	no
XLOC_006100	XLOC_006100	Cap2	chr13:46501902-46650281	control	comparison	OK	4.08646	3.0665	-0.414259	-1.43994	0.01815	0.206238	no
XLOC_019928	XLOC_019928	Tmem43	chr6:91473750-91488458	control	comparison	OK	12.8513	10.257	-0.325303	-1.46699	0.01815	0.206238	no
XLOC_012478	XLOC_012478	Fam189a2	chr19:23972749-24031019	control	comparison	OK	4.04423	2.68982	-0.588357	-1.37227	0.0182	0.206532	no
XLOC_013282	XLOC_013282	Lgr4	chr2:109917646-110014257	control	comparison	OK	27.8223	33.781	0.27997	1.39283	0.0182	0.206532	no
XLOC_004044	XLOC_004044	-	chr11:58391403-58392754	control	comparison	OK	2.13088	3.30358	0.63258	1.60947	0.01825	0.206825	no
XLOC_007023	XLOC_007023	-	chr14:26662763-26663174	control	comparison	OK	0.277302	1.26762	2.1926	2.18276	0.01825	0.206825	no
XLOC_002935	XLOC_002935	Ebf1	chr11:44618133-45005172	control	comparison	OK	0.323757	0.617888	0.932434	1.53462	0.0183	0.207255	no
XLOC_021414	XLOC_021414	Klk1	chr7:44225436-44229617	control	comparison	OK	70.1494	56.8958	-0.302107	-1.75057	0.0184	0.208112	no
XLOC_023692	XLOC_023692	Slc27a1	chr8:71568926-71587159	control	comparison	OK	8.61745	6.70609	-0.36179	-1.45448	0.0184	0.208112	no
XLOC_021860	XLOC_021860	Nucb2	chr7:116504368-116540588	control	comparison	OK	7.09673	9.4288	0.409921	1.52917	0.01845	0.208402	no
XLOC_027265	XLOC_027265	Rbm41	chrX:139889510-139998595	control	comparison	OK	1.72101	2.32266	0.432517	1.35016	0.01845	0.208402	no
XLOC_008099	XLOC_008099	-	chr15:76562606-76562760	control	comparison	OK	44.913	11.3395	-1.98577	-22.7538	0.0185	0.208829	no
XLOC_002667	XLOC_002667	Slc35e3	chr10:117733677-117746358	control	comparison	OK	4.86008	3.68163	-0.400634	-1.44525	0.01855	0.209256	no
XLOC_006044	XLOC_006044	Foxf2	chr13:31625815-31631406	control	comparison	OK	6.25225	4.6846	-0.416449	-1.48106	0.0186	0.209406	no
XLOC_009042	XLOC_009042	St6gal1	chr16:23224739-23360350	control	comparison	OK	3.39617	4.46301	0.394105	1.36808	0.0186	0.209406	no
XLOC_010945	XLOC_010945	Satb1	chr17:51736186-51833290	control	comparison	OK	0.554433	0.82899	0.58034	1.35938	0.0186	0.209406	no
XLOC_001116	XLOC_001116	-	chr1:105005471-105006682	control	comparison	OK	0.855709	0.202436	-2.07965	-1.92101	0.01865	0.209693	no
XLOC_024233	XLOC_024233	Adrb3	chr8:27225775-27229588	control	comparison	OK	1.21418	0.753276	-0.68873	-1.36224	0.01865	0.209693	no
XLOC_021208	XLOC_021208	Ceacam10	chr7:24777203-24784655	control	comparison	OK	9.234	12.6556	0.45475	1.67168	0.0187	0.210117	no
XLOC_011009	XLOC_011009	Ankrd12	chr17:65966653-66077128	control	comparison	OK	4.34907	5.36364	0.302506	1.33922	0.01875	0.210541	no
XLOC_007938	XLOC_007938	Drosha	chr15:12824814-12935291	control	comparison	OK	10.8241	8.80113	-0.298482	-1.33236	0.0188	0.210826	no
XLOC_010159	XLOC_010159	Ppp1r18	chr17:35865594-35875596	control	comparison	OK	3.37268	4.58099	0.441761	1.35384	0.0188	0.210826	no
XLOC_011448	XLOC_011448	Zfp516	chr18:82910878-83005314	control	comparison	OK	2.48559	1.91491	-0.376315	-1.3556	0.01895	0.21223	no
XLOC_018010	XLOC_018010	Htt	chr5:34761722-34912709	control	comparison	OK	3.35176	4.11995	0.297709	1.34848	0.01895	0.21223	no
XLOC_004942	XLOC_004942	G2e3	chr12:51348229-51376986	control	comparison	OK	2.91274	3.72395	0.354457	1.34817	0.019	0.212651	no
XLOC_012370	XLOC_012370	Ttc9c	chr19:8809074-8819294	control	comparison	OK	12.0922	14.8923	0.300482	1.42869	0.01905	0.213071	no
XLOC_020480	XLOC_020480	Il12rb2	chr6:67292017-67376137	control	comparison	OK	0.360732	0.637879	0.822357	1.4925	0.01915	0.213771	no
XLOC_021284	XLOC_021284	Sycn	chr7:28540884-28542210	control	comparison	OK	1.57544	0.565961	-1.47698	-2.34079	0.01915	0.213771	no
XLOC_023103	XLOC_023103	Pik3c2a	chr7:116337023-116443458	control	comparison	OK	13.4031	16.3087	0.283074	1.34241	0.01915	0.213771	no
XLOC_018811	XLOC_018811	Nsg1	chr5:38137192-38159467	control	comparison	OK	2.47299	1.65441	-0.579936	-1.49898	0.0192	0.214189	no
XLOC_015847	XLOC_015847	Fdps	chr3:89093587-89101967	control	comparison	OK	64.8574	78.9525	0.283714	1.33518	0.01925	0.214607	no
XLOC_010294	XLOC_010294	Mocs1	chr17:49428363-49455430	control	comparison	OK	11.3705	14.2109	0.321697	1.34851	0.0193	0.214885	no
XLOC_010785	XLOC_010785	Tnf	chr17:35199390-35201996	control	comparison	OK	0.384414	0.757716	0.978997	1.5946	0.0193	0.214885	no
XLOC_008443	XLOC_008443	Lrp12	chr15:39870602-39943757	control	comparison	OK	13.2885	10.8039	-0.298624	-1.41494	0.01935	0.215162	no
XLOC_009560	XLOC_009560	Tigit	chr16:43648860-43664184	control	comparison	OK	1.10145	2.00004	0.860617	1.71444	0.01935	0.215162	no
XLOC_005462	XLOC_005462	Trappc12	chr12:28690627-28750453	control	comparison	OK	11.2925	9.04212	-0.320635	-1.33667	0.0194	0.215578	no
XLOC_011951	XLOC_011951	Mpeg1	chr19:12460778-12465285	control	comparison	OK	9.70557	11.9784	0.303547	1.41634	0.01945	0.215993	no
XLOC_003829	XLOC_003829	Npc1l1	chr11:6210917-6232354	control	comparison	OK	305.21	236.303	-0.369167	-1.37442	0.0195	0.216268	no
XLOC_007718	XLOC_007718	Phf11b	chr14:59320963-59341330	control	comparison	OK	0.419075	0.887479	1.0825	1.67626	0.0195	0.216268	no
XLOC_001879	XLOC_001879	Dot1l	chr10:80755205-80795666	control	comparison	OK	9.89396	12.1431	0.295512	1.37486	0.01955	0.216402	no
XLOC_021927	XLOC_021927	Sez6l2	chr7:126950534-126970606	control	comparison	OK	0.819377	0.511222	-0.680576	-1.35542	0.01955	0.216402	no
XLOC_025217	XLOC_025217	Gclc	chr9:77754534-77794489	control	comparison	OK	25.471	20.9183	-0.284093	-1.40798	0.01955	0.216402	no
XLOC_001346	XLOC_001346	Pou2f1	chr1:165788680-166002634	control	comparison	OK	1.77698	2.25972	0.346712	1.33546	0.0196	0.216816	no
XLOC_000265	XLOC_000265	Sp140	chr1:85576840-85645040	control	comparison	OK	2.70232	4.18509	0.631064	1.34322	0.01965	0.216948	no
XLOC_008033	XLOC_008033	Sqle	chr15:59315091-59601684	control	comparison	OK	42.8177	54.3011	0.342774	1.44701	0.01965	0.216948	no
XLOC_013889	XLOC_013889	Hnmt	chr2:24002912-24049379	control	comparison	OK	1.87128	1.15386	-0.697557	-1.55178	0.01965	0.216948	no
XLOC_006666	XLOC_006666	Lect2	chr13:56542459-56548538	control	comparison	OK	1.41138	0.685328	-1.04225	-1.82593	0.0197	0.21736	no
XLOC_001796	XLOC_001796	Lss	chr10:76531623-76562226	control	comparison	OK	7.61342	9.70195	0.349731	1.41239	0.0198	0.218182	no
XLOC_007896	XLOC_007896	Sepp1	chr15:3270735-3303526	control	comparison	OK	3597.22	2158.02	-0.737171	-1.52642	0.0198	0.218182	no
XLOC_004538	XLOC_004538	Leprel4	chr11:100408749-100414819	control	comparison	OK	3.81602	2.6457	-0.528416	-1.51932	0.01985	0.218593	no
XLOC_019293	XLOC_019293	-	chr5:135646604-135647438	control	comparison	OK	0.877944	0.295541	-1.57077	-1.9658	0.0199	0.219002	no
XLOC_004684	XLOC_004684	Nat9	chr11:115182831-115187316	control	comparison	OK	14.2427	10.6286	-0.422278	-1.66037	0.01995	0.219412	no
XLOC_012202	XLOC_012202	Habp2	chr19:56287937-56390035	control	comparison	OK	7.71267	10.665	0.467586	1.55492	0.02005	0.22037	no
XLOC_000717	XLOC_000717	Slc30a10	chr1:185429356-185468761	control	comparison	OK	6.62011	8.30842	0.327719	1.31515	0.0201	0.220636	no
XLOC_016565	XLOC_016565	Fam151a	chr4:106733914-106804970	control	comparison	OK	77.1559	51.1886	-0.514095	-1.74196	0.0201	0.220636	no
XLOC_001524	XLOC_001524	Plekhg1	chr10:3740376-3967302	control	comparison	OK	0.772183	1.08078	0.485059	1.31423	0.02015	0.221043	no
XLOC_003307	XLOC_003307	Nufip2	chr11:77686138-77717966	control	comparison	OK	7.30196	8.85167	0.277665	1.34309	0.0202	0.22145	no
XLOC_011867	XLOC_011867	Nrxn2	chr19:6418737-6533217	control	comparison	OK	1.31771	0.852219	-0.628735	-1.40852	0.02025	0.221714	no
XLOC_022076	XLOC_022076	Mrpl23	chr7:142533116-142540742	control	comparison	OK	81.811	65.2914	-0.325402	-2.05144	0.02025	0.221714	no
XLOC_009170	XLOC_009170	Retnla	chr16:48842551-48844461	control	comparison	OK	3.13372	1.604	-0.966205	-2.0982	0.0203	0.221836	no
XLOC_018370	XLOC_018370	Taok3	chr5:117120128-117275098	control	comparison	OK	20.945	25.3292	0.2742	1.31146	0.0203	0.221836	no
XLOC_019740	XLOC_019740	Ccser1	chr6:61175603-62382863	control	comparison	OK	3.2376	4.30683	0.411704	1.34518	0.0203	0.221836	no
XLOC_025093	XLOC_025093	Sema7a	chr9:57940134-57962914	control	comparison	OK	9.86122	7.84627	-0.32976	-1.34429	0.02035	0.222241	no
XLOC_006569	XLOC_006569	F13a1	chr13:36867177-37050244	control	comparison	OK	0.583457	0.34954	-0.73917	-1.32435	0.02045	0.223048	no
XLOC_024294	XLOC_024294	Casp3	chr8:46617424-46639687	control	comparison	OK	9.52167	15.1647	0.671432	1.34383	0.02045	0.223048	no
XLOC_006000	XLOC_006000	Hist1h1c	chr13:23738806-23740367	control	comparison	OK	65.8517	54.14	-0.282524	-1.51438	0.0205	0.223309	no
XLOC_020483	XLOC_020483	-	chr6:67555618-67556218	control	comparison	OK	30.7387	51.5388	0.745601	1.39647	0.0205	0.223309	no
XLOC_015554	XLOC_015554	Ttll7	chr3:146852366-146983994	control	comparison	OK	2.18486	1.61781	-0.433497	-1.38858	0.02055	0.223427	no
XLOC_018212	XLOC_018212	Shroom3	chr5:92683434-92965759	control	comparison	OK	29.1864	35.5079	0.282845	1.33297	0.02055	0.223427	no
XLOC_021301	XLOC_021301	Ppp1r14a	chr7:29289319-29293390	control	comparison	OK	37.4753	27.9484	-0.423173	-2.15802	0.02055	0.223427	no
XLOC_006314	XLOC_006314	Mrps27	chr13:99344785-99415563	control	comparison	OK	15.323	21.2204	0.469746	1.81033	0.0206	0.223829	no
XLOC_008122	XLOC_008122	Ncf4	chr15:78244810-78262580	control	comparison	OK	2.13165	3.24559	0.606514	1.53546	0.02065	0.22423	no
XLOC_018433	XLOC_018433	Kntc1	chr5:123749725-123821593	control	comparison	OK	1.03947	1.43343	0.463623	1.39353	0.0207	0.224604	no
XLOC_008154	XLOC_008154	Tab1	chr15:80133153-80161702	control	comparison	OK	10.3203	8.21662	-0.328871	-1.4186	0.02075	0.224604	no
XLOC_008606	XLOC_008606	Apol11b	chr15:77633950-77643286	control	comparison	OK	0.602026	1.03309	0.779075	1.50313	0.02075	0.224604	no
XLOC_019519	XLOC_019519	Flnc	chr6:29433152-29461888	control	comparison	OK	3.70601	2.96813	-0.320316	-1.33766	0.02075	0.224604	no
XLOC_026011	XLOC_026011	Trpc1	chr9:95705100-95750358	control	comparison	OK	1.64657	2.44779	0.572011	1.35028	0.02075	0.224604	no
XLOC_023078	XLOC_023078	Sbf2	chr7:110308010-110614920	control	comparison	OK	9.07543	11.0363	0.282213	1.33441	0.0208	0.225003	no
XLOC_013465	XLOC_013465	Prnp	chr2:131909927-131938431	control	comparison	OK	14.328	11.4072	-0.328887	-1.45269	0.02085	0.225259	no
XLOC_014586	XLOC_014586	Bub1	chr2:127800199-127831859	control	comparison	OK	2.83	3.71076	0.390915	1.31739	0.02085	0.225259	no
XLOC_008873	XLOC_008873	Itgb7	chr15:102215994-102231935	control	comparison	OK	5.45499	7.10317	0.380887	1.44383	0.0209	0.225373	no
XLOC_010987	XLOC_010987	Tubb4a	chr17:57080065-57087782	control	comparison	OK	1.35877	0.839391	-0.694883	-1.49455	0.0209	0.225373	no
XLOC_013040	XLOC_013040	Tank	chr2:61578585-61654169	control	comparison	OK	16.4598	20.4154	0.310708	1.31602	0.0209	0.225373	no
XLOC_007202	XLOC_007202	Ltb4r2	chr14:55761427-55763229	control	comparison	OK	7.02238	9.43355	0.425841	1.53292	0.02095	0.225628	no
XLOC_021448	XLOC_021448	Cd37	chr7:45233631-45238839	control	comparison	OK	0.424903	1.27875	1.58953	1.49733	0.02095	0.225628	no
XLOC_012818	XLOC_012818	Anapc2	chr2:25272465-25285916	control	comparison	OK	26.4594	21.8155	-0.278424	-1.40259	0.021	0.226024	no
XLOC_020189	XLOC_020189	Stk38l	chr6:146724929-146778814	control	comparison	OK	4.14412	5.25885	0.343683	1.3071	0.02105	0.226278	no
XLOC_021981	XLOC_021981	Pstk	chr7:131371145-131387897	control	comparison	OK	10.6954	7.7343	-0.467643	-1.32853	0.02105	0.226278	no
XLOC_000494	XLOC_000494	Aspm	chr1:139454772-139494088	control	comparison	OK	1.24662	1.63399	0.39038	1.35546	0.0211	0.226673	no
XLOC_006878	XLOC_006878	Naip6,Naip7	chr13:100211739-100357978	control	comparison	OK	29.5791	42.0136	0.50628	1.36357	0.02115	0.226925	no
XLOC_021885	XLOC_021885	Eef2k	chr7:120842830-120907219	control	comparison	OK	6.63355	5.36428	-0.306398	-1.33654	0.02115	0.226925	no
XLOC_017431	XLOC_017431	Hpdl	chr4:116819906-116821508	control	comparison	OK	5.70165	4.0587	-0.490361	-1.53973	0.0212	0.227286	no
XLOC_005046	XLOC_005046	Arg2	chr12:79130787-79172458	control	comparison	OK	180.632	141.96	-0.347566	-1.5295	0.02125	0.227286	no
XLOC_011044	XLOC_011044	Eif2ak2,Gm6548	chr17:78850188-78882572	control	comparison	OK	17.2927	21.4289	0.3094	1.38875	0.02125	0.227286	no
XLOC_016374	XLOC_016374	-	chr4:44525077-44526228	control	comparison	OK	0	0.627565	inf	#NAME?	0.02125	0.227286	no
XLOC_018368	XLOC_018368	Cit	chr5:115845655-116006341	control	comparison	OK	0.458771	0.689548	0.587878	1.38397	0.02125	0.227286	no
XLOC_005728	XLOC_005728	Btbd7	chr12:102780795-102878432	control	comparison	OK	5.78988	7.47947	0.369401	1.33869	0.0213	0.227395	no
XLOC_014655	XLOC_014655	Rbbp9	chr2:144542264-144550859	control	comparison	OK	8.53267	6.55913	-0.379494	-1.45434	0.0213	0.227395	no
XLOC_016301	XLOC_016301	Casp8ap2	chr4:32615472-32653265	control	comparison	OK	2.93883	3.73217	0.344772	1.32732	0.0213	0.227395	no
XLOC_014101	XLOC_014101	Prpf40a	chr2:53135790-53191300	control	comparison	OK	21.1205	25.6803	0.282012	1.31035	0.02135	0.227787	no
XLOC_010767	XLOC_010767	Cfb	chr17:34856373-34862514	control	comparison	OK	88.6512	73.2562	-0.275188	-1.30974	0.0214	0.228036	no
XLOC_025316	XLOC_025316	Topbp1	chr9:103305272-103350427	control	comparison	OK	7.99898	9.84443	0.299491	1.33954	0.0214	0.228036	no
XLOC_016560	XLOC_016560	Usp24	chr4:106316212-106441327	control	comparison	OK	5.16162	6.29438	0.286239	1.3555	0.02145	0.228285	no
XLOC_027016	XLOC_027016	-	chrX:57377044-57377861	control	comparison	OK	0.341691	0.899157	1.39588	1.92586	0.02145	0.228285	no
XLOC_007574	XLOC_007574	Dlgap5	chr14:47387778-47418407	control	comparison	OK	2.7941	3.79885	0.443176	1.3292	0.02155	0.229206	no
XLOC_011759	XLOC_011759	Nfatc1	chr18:80606204-80713071	control	comparison	OK	2.28926	3.04242	0.410337	1.31058	0.0216	0.229596	no
XLOC_006093	XLOC_006093	Jarid2	chr13:44730773-44921643	control	comparison	OK	11.0381	13.4225	0.282162	1.31873	0.02165	0.229699	no
XLOC_013472	XLOC_013472	Chgb	chr2:132781277-132795072	control	comparison	OK	20.279	16.5536	-0.292845	-1.42734	0.02165	0.229699	no
XLOC_016043	XLOC_016043	Rbm15	chr3:107325920-107334182	control	comparison	OK	4.47504	5.84792	0.386021	1.41691	0.02165	0.229699	no
XLOC_021538	XLOC_021538	Rgma	chr7:73313805-73419899	control	comparison	OK	3.6677	2.71211	-0.435459	-1.3374	0.0217	0.230087	no
XLOC_021989	XLOC_021989	Lhpp	chr7:132610642-132706419	control	comparison	OK	17.5734	13.8439	-0.34415	-1.5288	0.02175	0.230332	no
XLOC_023479	XLOC_023479	Gm21002	chr8:21391810-21392792	control	comparison	OK	3860.79	4915.09	0.348322	2.48018	0.02175	0.230332	no
XLOC_001509	XLOC_001509	Traf3ip3	chr1:193173468-193201546	control	comparison	OK	1.57836	3.06818	0.958956	1.38532	0.0218	0.230536	no
XLOC_008557	XLOC_008557	-	chr15:75886345-75887255	control	comparison	OK	0.403051	1.17277	1.54089	2.21083	0.0218	0.230536	no
XLOC_003205	XLOC_003205	Slc16a11	chr11:70213909-70216452	control	comparison	OK	2.55226	1.67695	-0.605939	-1.34214	0.02185	0.230536	no
XLOC_014835	XLOC_014835	Kcng1	chr2:168261697-168280927	control	comparison	OK	0.651975	0.359573	-0.858534	-1.34013	0.02185	0.230536	no
XLOC_020282	XLOC_020282	-	chr6:30174064-30174875	control	comparison	OK	0.884991	0.323448	-1.45213	-1.90529	0.02185	0.230536	no
XLOC_021093	XLOC_021093	Pnmal2	chr7:16944681-16948828	control	comparison	OK	1.1496	0.775759	-0.567448	-1.37294	0.02185	0.230536	no
XLOC_011518	XLOC_011518	B4galt6	chr18:20684598-20746404	control	comparison	OK	45.6218	37.5917	-0.279309	-1.35864	0.0219	0.230637	no
XLOC_015263	XLOC_015263	Rorc	chr3:94372825-94398606	control	comparison	OK	21.6003	17.6077	-0.294841	-1.32225	0.0219	0.230637	no
XLOC_021561	XLOC_021561	-	chr7:79821801-79848201	control	comparison	OK	50.6761	40.0619	-0.339075	-0.00300806	0.0219	0.230637	no
XLOC_006425	XLOC_006425	Cdk13	chr13:17715199-17805185	control	comparison	OK	8.11759	9.85256	0.279447	1.3177	0.02195	0.230879	no
XLOC_015853	XLOC_015853	Efna1	chr3:89271729-89280951	control	comparison	OK	39.267	32.1606	-0.288023	-1.30006	0.02195	0.230879	no
XLOC_006607	XLOC_006607	Zfp169	chr13:48483138-48513436	control	comparison	OK	1.34689	1.97686	0.553574	1.2791	0.02205	0.231789	no
XLOC_007806	XLOC_007806	Epb4.9	chr14:70602183-70636048	control	comparison	OK	0.766127	0.492775	-0.636656	-1.2462	0.0221	0.232172	no
XLOC_004973	XLOC_004973	Sstr1	chr12:58211803-58216036	control	comparison	OK	1.23547	0.823899	-0.584526	-1.41602	0.02215	0.23227	no
XLOC_009748	XLOC_009748	Prdm15	chr16:97791466-97851227	control	comparison	OK	1.6971	2.24794	0.405528	1.30745	0.02215	0.23227	no
XLOC_020583	XLOC_020583	Tlx2	chr6:83068324-83070225	control	comparison	OK	1.58202	0.935537	-0.757904	-1.55676	0.02215	0.23227	no
XLOC_001470	XLOC_001470	Hlx	chr1:184727144-184732493	control	comparison	OK	4.22015	3.03381	-0.476162	-1.4633	0.02225	0.233176	no
XLOC_002917	XLOC_002917	Lcp2	chr11:34047200-34092280	control	comparison	OK	1.86302	2.60049	0.481143	1.41254	0.0223	0.233271	no
XLOC_004722	XLOC_004722	St6galnac2	chr11:116676704-116694660	control	comparison	OK	23.1892	18.8574	-0.298325	-1.45244	0.0223	0.233271	no
XLOC_020304	XLOC_020304	2010107G12Rik	chr6:34945143-34988431	control	comparison	OK	32.4035	26.6134	-0.284	-1.42694	0.0223	0.233271	no
XLOC_004339	XLOC_004339	Mmp28	chr11:83437693-83462993	control	comparison	OK	1.50309	2.40773	0.679737	1.35673	0.02235	0.233367	no
XLOC_007754	XLOC_007754	Msra	chr14:64122469-64455903	control	comparison	OK	61.3584	50.6132	-0.277747	-1.295	0.02235	0.233367	no
XLOC_007845	XLOC_007845	Gm10845	chr14:79860520-79869176	control	comparison	OK	3.55362	4.65517	0.389543	1.38553	0.02235	0.233367	no
XLOC_002914	XLOC_002914	Stk10	chr11:32533265-32624595	control	comparison	OK	12.3045	14.9331	0.279326	1.3649	0.02245	0.233841	no
XLOC_015500	XLOC_015500	Bdh2	chr3:135281220-135304425	control	comparison	OK	0.825153	0.3883	-1.08749	-1.31756	0.02245	0.233841	no
XLOC_021983	XLOC_021983	Hmx3	chr7:131542962-131544931	control	comparison	OK	0.80226	0.392776	-1.03036	-1.60749	0.02245	0.233841	no
XLOC_022851	XLOC_022851	Aamdc	chr7:97550173-97579497	control	comparison	OK	72.6229	58.7957	-0.304715	-1.31825	0.02245	0.233841	no
XLOC_003560	XLOC_003560	Tubg2	chr11:101155883-101161787	control	comparison	OK	0.761547	0.414245	-0.878447	-1.29947	0.02255	0.234597	no
XLOC_007758	XLOC_007758	Hmbox1	chr14:64816196-64949847	control	comparison	OK	3.96478	5.77212	0.541862	1.32624	0.02255	0.234597	no
XLOC_014623	XLOC_014623	Slc23a2	chr2:132052495-132145108	control	comparison	OK	7.50507	6.11352	-0.295864	-1.30126	0.0226	0.234974	no
XLOC_011849	XLOC_011849	Syvn1	chr19:6046487-6057751	control	comparison	OK	25.2225	31.371	0.314722	1.38514	0.02275	0.235961	no
XLOC_017542	XLOC_017542	Zscan20	chr4:128583538-128610098	control	comparison	OK	0.502803	0.764077	0.603725	1.37826	0.02275	0.235961	no
XLOC_017889	XLOC_017889	Cacna2d1	chr5:15934690-16374511	control	comparison	OK	2.30542	1.76613	-0.384435	-1.31467	0.02275	0.235961	no
XLOC_026625	XLOC_026625	Magee1	chrX:105120395-105123911	control	comparison	OK	1.53377	1.0421	-0.557595	-1.40694	0.02275	0.235961	no
XLOC_004987	XLOC_004987	Mgat2	chr12:69184157-69186773	control	comparison	OK	31.3746	37.8723	0.271549	1.40089	0.0228	0.236193	no
XLOC_009352	XLOC_009352	Zc3h7a	chr16:11136593-11177154	control	comparison	OK	29.826	36.3345	0.284768	1.31092	0.0228	0.236193	no
XLOC_013371	XLOC_013371	Adal	chr2:121137291-121156678	control	comparison	OK	2.04704	3.23742	0.661306	1.31774	0.02285	0.236568	no
XLOC_006009	XLOC_006009	Slc17a1	chr13:23870272-23895730	control	comparison	OK	1.16969	0.699834	-0.741041	-1.31911	0.0229	0.236656	no
XLOC_017142	XLOC_017142	Sit1	chr4:43482082-43483709	control	comparison	OK	0.306024	0.705889	1.20579	1.66184	0.0229	0.236656	no
XLOC_020386	XLOC_020386	Rarres2	chr6:48554798-48572707	control	comparison	OK	60.8719	47.2253	-0.366215	-1.29974	0.0229	0.236656	no
XLOC_011177	XLOC_011177	-	chr18:30270073-30271525	control	comparison	OK	1.10757	0.519476	-1.09227	-1.62812	0.02295	0.23703	no
XLOC_016800	XLOC_016800	Aim1l	chr4:134063310-134092504	control	comparison	OK	17.7315	14.5936	-0.280975	-1.30672	0.023	0.23726	no
XLOC_020807	XLOC_020807	Tapbpl	chr6:125223448-125239934	control	comparison	OK	26.597	32.3413	0.282112	1.42552	0.023	0.23726	no
XLOC_016061	XLOC_016061	Atxn7l2,Sypl2	chr3:108202177-108226599	control	comparison	OK	3.94503	2.95497	-0.416893	-1.32906	0.02305	0.237633	no
XLOC_009825	XLOC_009825	Chd1	chr17:15704966-15772612	control	comparison	OK	9.91261	11.9521	0.269924	1.31652	0.0232	0.238748	no
XLOC_015131	XLOC_015131	Asic5	chr3:81996921-82021233	control	comparison	OK	0.649849	0.328105	-0.985946	-1.54794	0.0232	0.238748	no
XLOC_018008	XLOC_018008	Add1	chr5:34573713-34632314	control	comparison	OK	70.1223	57.3009	-0.291316	-1.29377	0.0232	0.238748	no
XLOC_017629	XLOC_017629	-	chr4:134509539-134510113	control	comparison	OK	1.60082	0.632584	-1.33948	-2.20922	0.0233	0.239633	no
XLOC_023557	XLOC_023557	Dusp4	chr8:34807442-34821916	control	comparison	OK	1.71342	2.56557	0.582402	1.41464	0.02335	0.239859	no
XLOC_024410	XLOC_024410	-	chr8:74901378-74902233	control	comparison	OK	0.266106	0.752669	1.50001	1.90187	0.02335	0.239859	no
XLOC_006861	XLOC_006861	Tmem171	chr13:98686237-98694869	control	comparison	OK	8.63195	11.5594	0.421306	1.30016	0.02345	0.240598	no
XLOC_024394	XLOC_024394	Fcho1	chr8:71708386-71725681	control	comparison	OK	1.41549	2.21	0.642751	1.31676	0.02345	0.240598	no
XLOC_015719	XLOC_015719	Pfn2	chr3:57841894-57847757	control	comparison	OK	3.30784	2.29836	-0.525289	-1.32253	0.0235	0.240966	no
XLOC_004732	XLOC_004732	Socs3	chr11:117966085-117970299	control	comparison	OK	35.284	42.7255	0.276083	1.28645	0.02365	0.242359	no
XLOC_000250	XLOC_000250	Acsl3,Utp14b	chr1:78657824-78707743	control	comparison	OK	8.82304	7.09252	-0.314976	-1.33189	0.0237	0.242581	no
XLOC_000475	XLOC_000475	Lad1	chr1:135818597-135833341	control	comparison	OK	89.5085	74.1237	-0.272091	-1.37635	0.0237	0.242581	no
XLOC_002228	XLOC_002228	D10Bwg1379e	chr10:18581837-18743758	control	comparison	OK	0.874868	1.17072	0.420256	1.29087	0.02375	0.242658	no
XLOC_023071	XLOC_023071	Scube2	chr7:109798690-109865679	control	comparison	OK	1.28164	0.85583	-0.582595	-1.39126	0.02375	0.242658	no
XLOC_026176	XLOC_026176	Rbms3	chr9:116572746-117629913	control	comparison	OK	1.37301	1.01704	-0.432969	-1.29173	0.02375	0.242658	no
XLOC_009910	XLOC_009910	Srrm2	chr17:23803028-23829109	control	comparison	OK	25.3918	32.8432	0.371232	1.34554	0.0238	0.242879	no
XLOC_020957	XLOC_020957	Asun	chr6:146549631-146577835	control	comparison	OK	6.79512	8.5934	0.338729	1.30907	0.0238	0.242879	no
XLOC_001387	XLOC_001387	Slamf7	chr1:171632402-171653037	control	comparison	OK	1.0186	1.47065	0.529864	1.29425	0.0239	0.243609	no
XLOC_019647	XLOC_019647	Krba1	chr6:48395585-48419855	control	comparison	OK	3.11549	2.44933	-0.347075	-1.28746	0.0239	0.243609	no
XLOC_008344	XLOC_008344	Hoxc8	chr15:102990538-102994254	control	comparison	OK	3.13116	2.20349	-0.506907	-1.44005	0.02395	0.243829	no
XLOC_016397	XLOC_016397	Tgfbr1	chr4:47353304-47414924	control	comparison	OK	5.79384	7.09811	0.292915	1.26938	0.02395	0.243829	no
XLOC_017596	XLOC_017596	Fam76a	chr4:132899212-132922551	control	comparison	OK	17.4201	14.2408	-0.290724	-1.29792	0.024	0.244193	no
XLOC_001640	XLOC_001640	Fyn	chr10:39369798-39565374	control	comparison	OK	3.62638	4.71445	0.378557	1.28051	0.0241	0.244629	no
XLOC_012107	XLOC_012107	Lcor	chr19:41482726-41567645	control	comparison	OK	4.52421	5.84367	0.369209	1.32278	0.0241	0.244629	no
XLOC_018135	XLOC_018135	Pdgfra	chr5:75152290-75198204	control	comparison	OK	5.81348	4.71885	-0.300966	-1.29724	0.0241	0.244629	no
XLOC_023589	XLOC_023589	Acsl1	chr8:46471041-46536050	control	comparison	OK	16.7799	13.7673	-0.285486	-1.37431	0.0241	0.244629	no
XLOC_001472	XLOC_001472	2014-03-02	chr1:184813067-184845847	control	comparison	OK	164.497	135.76	-0.277002	-1.30048	0.02415	0.244991	no
XLOC_001118	XLOC_001118	Pign	chr1:105518421-105663676	control	comparison	OK	3.6	4.49913	0.321649	1.30878	0.0242	0.245208	no
XLOC_014906	XLOC_014906	Nkain4	chr2:180934771-180954699	control	comparison	OK	2.317	1.35165	-0.77753	-1.31313	0.0242	0.245208	no
XLOC_002665	XLOC_002665	Cpsf6	chr10:117344667-117376973	control	comparison	OK	8.39526	10.2045	0.281555	1.30467	0.0243	0.245785	no
XLOC_018178	XLOC_018178	Mob1b	chr5:88720828-88762052	control	comparison	OK	12.9858	16.67	0.36032	1.37793	0.0243	0.245785	no
XLOC_025917	XLOC_025917	Rab8b	chr9:66843663-66919705	control	comparison	OK	6.29734	7.78978	0.306838	1.35481	0.0243	0.245785	no
XLOC_005130	XLOC_005130	-	chr12:99643101-99647204	control	comparison	OK	0.195516	0.843952	2.10987	1.30755	0.02435	0.246145	no
XLOC_010623	XLOC_010623	Msln	chr17:25748612-25754327	control	comparison	OK	3.64428	2.5755	-0.500781	-1.45	0.0244	0.246505	no
XLOC_001608	XLOC_001608	Moxd1	chr10:24223516-24302783	control	comparison	OK	1.28488	0.844822	-0.60492	-1.38866	0.02455	0.247649	no
XLOC_001925	XLOC_001925	Chst11	chr10:82985496-83195891	control	comparison	OK	0.892252	1.25476	0.491892	1.28468	0.0246	0.247649	no
XLOC_006461	XLOC_006461	-	chr13:21744569-21746000	control	comparison	OK	0.299272	0.626451	1.06574	1.5279	0.0246	0.247649	no
XLOC_021132	XLOC_021132	Ckm	chr7:19411093-19421583	control	comparison	OK	8.94148	6.4998	-0.460119	-1.52354	0.0246	0.247649	no
XLOC_024429	XLOC_024429	Gab1	chr8:80764433-80880479	control	comparison	OK	8.68217	7.05128	-0.300171	-1.35828	0.0246	0.247649	no
XLOC_025804	XLOC_025804	Gm684	chr9:51270257-51278554	control	comparison	OK	1.30025	2.10907	0.697813	1.53464	0.0246	0.247649	no
XLOC_013137	XLOC_013137	Slc43a3	chr2:84936645-84958509	control	comparison	OK	8.99569	7.0665	-0.348238	-1.29482	0.02465	0.248006	no
XLOC_020735	XLOC_020735	Rassf4	chr6:116633007-116673836	control	comparison	OK	3.36694	4.25765	0.338619	1.33413	0.0247	0.248363	no
XLOC_009066	XLOC_009066	Pigz	chr16:31933850-31946046	control	comparison	OK	0.362945	0.660815	0.864497	1.46088	0.0248	0.249223	no
XLOC_016525	XLOC_016525	Inadl	chr4:98395825-98719605	control	comparison	OK	22.7414	18.7175	-0.280929	-1.28334	0.02485	0.249432	no
XLOC_017524	XLOC_017524	Eif2c3	chr4:126332702-126429602	control	comparison	OK	0.817775	1.11539	0.447771	1.28808	0.02485	0.249432	no
XLOC_004926	XLOC_004926	Dgkb	chr12:37880704-38634209	control	comparison	OK	2.3386	1.76495	-0.406015	-1.33417	0.02495	0.249996	no
XLOC_011161	XLOC_011161	Dtna	chr18:23415414-23659714	control	comparison	OK	2.44659	1.72161	-0.507008	-1.29147	0.02495	0.249996	no
XLOC_015876	XLOC_015876	Slc27a3	chr3:90385232-90389927	control	comparison	OK	0.840266	1.33161	0.664251	1.4374	0.02495	0.249996	no
XLOC_012959	XLOC_012959	Cep110	chr2:35109491-35178822	control	comparison	OK	3.74357	4.70043	0.328379	1.28545	0.025	0.250058	no
XLOC_021310	XLOC_021310	Zfp260	chr7:30094845-30107614	control	comparison	OK	7.77498	9.64514	0.310963	1.29737	0.025	0.250058	no
XLOC_026169	XLOC_026169	Gpd1l	chr9:114899338-114933987	control	comparison	OK	23.9292	28.8045	0.267526	1.34464	0.025	0.250058	no
XLOC_006821	XLOC_006821	-	chr13:91787707-91788024	control	comparison	OK	4.60944	1.03466	-2.15544	-4.39976	0.02505	0.250266	no
XLOC_014680	XLOC_014680	Nanp	chr2:151029684-151039379	control	comparison	OK	13.4244	10.3468	-0.375671	-1.5032	0.02505	0.250266	no
XLOC_003496	XLOC_003496	Scrn2	chr11:97029951-97033960	control	comparison	OK	29.2385	23.7688	-0.298804	-1.48357	0.02515	0.250972	no
XLOC_016052	XLOC_016052	Gstm6	chr3:107938847-107943749	control	comparison	OK	7.70642	5.53141	-0.478413	-1.29181	0.02515	0.250972	no
XLOC_026690	XLOC_026690	Bex4	chrX:136139044-136140437	control	comparison	OK	1.83767	0.989567	-0.893008	-1.73557	0.0252	0.251325	no
XLOC_000335	XLOC_000335	Gpr35	chr1:92973118-92987857	control	comparison	OK	4.05767	5.19426	0.356267	1.34545	0.0253	0.251882	no
XLOC_014422	XLOC_014422	Qser1	chr2:104754796-104816811	control	comparison	OK	2.48429	3.12782	0.33232	1.28514	0.0253	0.251882	no
XLOC_026089	XLOC_026089	Rbm15b	chr9:106821975-106887000	control	comparison	OK	9.09184	12.2516	0.430325	1.30877	0.0253	0.251882	no
XLOC_008271	XLOC_008271	4930415O20Rik	chr15:98571003-98589588	control	comparison	OK	2.30553	4.70526	1.02918	1.75876	0.0254	0.252731	no
XLOC_022504	XLOC_022504	Fxyd5	chr7:31032722-31042322	control	comparison	OK	6.34594	8.91089	0.489735	1.28852	0.0255	0.253578	no
XLOC_015979	XLOC_015979	Pde4dip	chr3:97689828-97888707	control	comparison	OK	17.4789	21.048	0.268069	1.32307	0.02555	0.253928	no
XLOC_003931	XLOC_003931	-	chr11:35710630-35711987	control	comparison	OK	1.28025	0.618785	-1.04891	-1.34499	0.0256	0.254277	no
XLOC_003673	XLOC_003673	Rab37	chr11:115091430-115162240	control	comparison	OK	4.1344	2.88812	-0.517549	-1.27979	0.02575	0.255175	no
XLOC_007101	XLOC_007101	Gm1821	chr14:46084026-46084957	control	comparison	OK	167.991	139.157	-0.27167	-1.80389	0.02575	0.255175	no
XLOC_015781	XLOC_015781	Etfdh	chr3:79603787-79628767	control	comparison	OK	52.1295	43.4393	-0.2631	-1.38113	0.02575	0.255175	no
XLOC_026988	XLOC_026988	Gpc3	chrX:52272426-52619047	control	comparison	OK	4.44697	3.26508	-0.445703	-1.27455	0.02575	0.255175	no
XLOC_000266	XLOC_000266	Sp100	chr1:85650045-85709995	control	comparison	OK	12.5873	16.2196	0.365763	1.27245	0.0259	0.256069	no
XLOC_007509	XLOC_007509	-	chr14:32058895-32059967	control	comparison	OK	1.32843	0.719706	-0.884242	-1.6137	0.0259	0.256069	no
XLOC_025314	XLOC_025314	Slco2a1	chr9:103007011-103089346	control	comparison	OK	23.7204	28.5616	0.267953	1.32238	0.0259	0.256069	no
XLOC_025882	XLOC_025882	Kif23	chr9:61917277-61946799	control	comparison	OK	9.24649	11.5285	0.318231	1.27743	0.0259	0.256069	no
XLOC_012243	XLOC_012243	-	chr19:3386840-3387858	control	comparison	OK	0.800488	0.350444	-1.1917	-1.72604	0.026	0.256613	no
XLOC_018152	XLOC_018152	Stap1	chr5:86071827-86104669	control	comparison	OK	0.700627	1.33083	0.925605	1.44625	0.026	0.256613	no
XLOC_024416	XLOC_024416	Arhgap10	chr8:77250365-77518578	control	comparison	OK	2.20326	1.55096	-0.50648	-1.36689	0.026	0.256613	no
XLOC_000510	XLOC_000510	Ivns1abp	chr1:151343942-151364482	control	comparison	OK	101.104	123.506	0.288732	1.27677	0.0261	0.257156	no
XLOC_012298	XLOC_012298	Mus81	chr19:5482726-5488336	control	comparison	OK	5.19831	3.83427	-0.439091	-1.27492	0.0261	0.257156	no
XLOC_024102	XLOC_024102	Slc10a2	chr8:5083180-5105319	control	comparison	OK	36.091	46.8179	0.37542	1.2757	0.0261	0.257156	no
XLOC_000900	XLOC_000900	Pgap1	chr1:54472999-54557684	control	comparison	OK	2.25751	2.8026	0.312031	1.28587	0.02615	0.257204	no
XLOC_012382	XLOC_012382	Fads2	chr19:10062750-10101689	control	comparison	OK	21.8821	28.0967	0.360649	1.27481	0.02615	0.257204	no
XLOC_014571	XLOC_014571	Trpm7	chr2:126791557-126876261	control	comparison	OK	10.3999	12.5581	0.272042	1.28293	0.02615	0.257204	no
XLOC_005307	XLOC_005307	-	chr12:113255836-113256392	control	comparison	OK	2.72777	5.96741	1.12938	1.32793	0.02625	0.257744	no
XLOC_010019	XLOC_010019	Fgd2	chr17:29360913-29379535	control	comparison	OK	1.69487	2.43903	0.525129	1.30006	0.02625	0.257744	no
XLOC_011107	XLOC_011107	Svil	chr18:4920661-5119293	control	comparison	OK	15.2131	12.6233	-0.269219	-1.27463	0.02625	0.257744	no
XLOC_005542	XLOC_005542	Foxa1	chr12:57540631-57546121	control	comparison	OK	6.11236	7.68007	0.329388	1.34336	0.0264	0.258475	no
XLOC_007347	XLOC_007347	Elf1	chr14:79459936-79582476	control	comparison	OK	20.57	25.4189	0.305361	1.27491	0.0264	0.258475	no
XLOC_008174	XLOC_008174	Tef	chr15:81802672-81826863	control	comparison	OK	35.1599	29.2476	-0.26561	-1.26799	0.0264	0.258475	no
XLOC_018271	XLOC_018271	Cdc7	chr5:106964321-106984439	control	comparison	OK	1.92102	2.6766	0.478528	1.28421	0.0264	0.258475	no
XLOC_021788	XLOC_021788	-	chr7:106595432-106597505	control	comparison	OK	0.258472	0.70558	1.4488	1.4512	0.0264	0.258475	no
XLOC_003038	XLOC_003038	Gpx3	chr11:54902853-54910382	control	comparison	OK	43.5358	35.7906	-0.282625	-1.49288	0.02645	0.258522	no
XLOC_003873	XLOC_003873	Slc1a4	chr11:20302179-20332713	control	comparison	OK	3.11943	4.05357	0.377909	1.33843	0.02645	0.258522	no
XLOC_020185	XLOC_020185	Sspn	chr6:145934146-145965225	control	comparison	OK	4.01992	3.11855	-0.366294	-1.33894	0.02645	0.258522	no
XLOC_019401	XLOC_019401	Zkscan14	chr5:145194945-145201882	control	comparison	OK	6.40724	4.82581	-0.408933	-1.40947	0.0265	0.258715	no
XLOC_027203	XLOC_027203	Atrx	chrX:105797398-105929372	control	comparison	OK	6.34524	7.67256	0.274034	1.28473	0.0265	0.258715	no
XLOC_006565	XLOC_006565	Eci2	chr13:34977746-34994144	control	comparison	OK	54.8668	45.255	-0.277856	-1.27878	0.02655	0.259055	no
XLOC_003056	XLOC_003056	Lypd8	chr11:58378931-58391315	control	comparison	OK	1541.1	2031.87	0.398849	1.28227	0.02665	0.259883	no
XLOC_004573	XLOC_004573	Pyy	chr11:102106675-102107848	control	comparison	OK	50.7816	38.7773	-0.389094	-2.12828	0.0267	0.260222	no
XLOC_009091	XLOC_009091	Muc13	chr16:33794036-33820203	control	comparison	OK	703.136	953.004	0.438678	1.26031	0.02675	0.260413	no
XLOC_020243	XLOC_020243	Gpr85	chr6:13835073-13839848	control	comparison	OK	1.03682	0.61124	-0.762354	-1.28749	0.02675	0.260413	no
XLOC_002407	XLOC_002407	Cisd1	chr10:71330493-71344849	control	comparison	OK	58.0042	47.3575	-0.292564	-1.6359	0.02685	0.260942	no
XLOC_017022	XLOC_017022	-	chr4:156210007-156210494	control	comparison	OK	1.55589	0.472852	-1.71827	-2.60861	0.02685	0.260942	no
XLOC_026754	XLOC_026754	Huwe1	chrX:151801314-151935417	control	comparison	OK	9.68392	11.6528	0.267012	1.2733	0.02685	0.260942	no
XLOC_002211	XLOC_002211	Stx11	chr10:12939982-12964259	control	comparison	OK	0.582983	0.968765	0.732694	1.28607	0.027	0.26159	no
XLOC_007898	XLOC_007898	Oxct1	chr15:4020110-4155344	control	comparison	OK	35.9837	43.2541	0.265496	1.27049	0.027	0.26159	no
XLOC_012673	XLOC_012673	A630007B06Rik	chr19:56787418-56822221	control	comparison	OK	15.4418	19.7648	0.356092	1.27978	0.027	0.26159	no
XLOC_026076	XLOC_026076	-	chr9:106192036-106192839	control	comparison	OK	1.27969	0.605671	-1.07918	-1.77574	0.027	0.26159	no
XLOC_020786	XLOC_020786	Grcc10	chr6:124739183-124741079	control	comparison	OK	93.8172	76.011	-0.303645	-1.98488	0.02705	0.26159	no
XLOC_026980	XLOC_026980	6720401G13Rik	chrX:50555743-50635258	control	comparison	OK	7.23323	8.90922	0.30066	1.26449	0.02705	0.26159	no
XLOC_003410	XLOC_003410	-	chr11:86811744-86816394	control	comparison	OK	1.75959	2.50265	0.508212	1.27749	0.0271	0.26159	no
XLOC_010255	XLOC_010255	Zfp318	chr17:46383765-46420918	control	comparison	OK	1.36843	1.8055	0.399869	1.26004	0.0271	0.26159	no
XLOC_013078	XLOC_013078	Itga6	chr2:71787013-71858521	control	comparison	OK	44.0611	54.7075	0.312234	1.32227	0.0271	0.26159	no
XLOC_022863	XLOC_022863	Serpinh1	chr7:99345374-99353239	control	comparison	OK	23.4383	19.2161	-0.286553	-1.27715	0.0271	0.26159	no
XLOC_023165	XLOC_023165	Sult1a1	chr7:126649037-126676367	control	comparison	OK	7.87032	5.29813	-0.570938	-1.29072	0.0271	0.26159	no
XLOC_023266	XLOC_023266	Adam8	chr7:139978940-139992488	control	comparison	OK	0.338267	0.586083	0.792942	1.39635	0.0271	0.26159	no
XLOC_001290	XLOC_001290	Tor3a	chr1:156653616-156674339	control	comparison	OK	4.04571	5.23667	0.372255	1.36321	0.0272	0.262407	no
XLOC_011704	XLOC_011704	Ccbe1	chr18:66056855-66291838	control	comparison	OK	1.59275	1.16971	-0.445361	-1.26862	0.02725	0.262446	no
XLOC_012166	XLOC_012166	As3mt	chr19:46707442-46741095	control	comparison	OK	39.3413	32.5323	-0.274172	-1.42904	0.02725	0.262446	no
XLOC_023150	XLOC_023150	Nsmce1	chr7:125467639-125491542	control	comparison	OK	31.1201	24.9354	-0.319651	-1.56974	0.02725	0.262446	no
XLOC_005913	XLOC_005913	Lyst	chr13:13590408-13778785	control	comparison	OK	0.876352	1.15198	0.394531	1.28783	0.0273	0.262632	no
XLOC_020615	XLOC_020615	Cml1	chr6:85910153-85915677	control	comparison	OK	8.56992	6.11336	-0.487316	-1.60053	0.0273	0.262632	no
XLOC_018070	XLOC_018070	1810013D10Rik	chr5:53267105-53278540	control	comparison	OK	47.9115	38.914	-0.300084	-1.61677	0.02735	0.262818	no
XLOC_020695	XLOC_020695	Gm19757	chr6:105481265-105492668	control	comparison	OK	1.699	2.40336	0.500374	1.39413	0.02735	0.262818	no
XLOC_013222	XLOC_013222	Nup160	chr2:90677214-90736328	control	comparison	OK	2.94532	3.73318	0.341979	1.30552	0.0274	0.263003	no
XLOC_014561	XLOC_014561	Secisbp2l	chr2:125736985-125782870	control	comparison	OK	14.9465	17.9252	0.262186	1.29506	0.0274	0.263003	no
XLOC_004429	XLOC_004429	Abi3	chr11:95824499-95845731	control	comparison	OK	19.7942	16.1592	-0.292723	-1.34795	0.0275	0.263667	no
XLOC_017197	XLOC_017197	Tmem246	chr4:49584505-49597870	control	comparison	OK	14.2365	11.6116	-0.294025	-1.27435	0.0275	0.263667	no
XLOC_008556	XLOC_008556	-	chr15:75880889-75886276	control	comparison	OK	0.85254	1.30441	0.61356	1.36938	0.02755	0.263851	no
XLOC_020720	XLOC_020720	Vgll4	chr6:114643096-114969829	control	comparison	OK	8.429	12.1098	0.522739	1.2643	0.02755	0.263851	no
XLOC_001043	XLOC_001043	Alppl2	chr1:87086690-87089928	control	comparison	OK	2.43119	1.65717	-0.552941	-1.41703	0.02765	0.264661	no
XLOC_011987	XLOC_011987	Gnaq	chr19:16132806-16388511	control	comparison	OK	11.388	14.5551	0.354011	1.3453	0.0277	0.264844	no
XLOC_015196	XLOC_015196	Kcnn3	chr3:89520163-89675075	control	comparison	OK	1.02806	0.753348	-0.448539	-1.27151	0.0277	0.264844	no
XLOC_003633	XLOC_003633	-	chr11:106392720-106394097	control	comparison	OK	0.557177	1.16141	1.05967	1.34264	0.02785	0.265832	no
XLOC_008702	XLOC_008702	A4galt	chr15:83226721-83251774	control	comparison	OK	3.66564	2.62505	-0.481718	-1.27148	0.02785	0.265832	no
XLOC_016072	XLOC_016072	Fam102b	chr3:108970996-109027607	control	comparison	OK	10.7477	12.9407	0.267887	1.29905	0.02785	0.265832	no
XLOC_008079	XLOC_008079	Zfp707	chr15:75969184-75975865	control	comparison	OK	6.33567	4.71745	-0.425488	-1.26279	0.02795	0.26649	no
XLOC_010101	XLOC_010101	Gpsm3	chr17:34589805-34591754	control	comparison	OK	3.17704	4.59752	0.533172	1.50781	0.02795	0.26649	no
XLOC_018404	XLOC_018404	Acad12	chr5:121596842-121618938	control	comparison	OK	1.61359	0.668468	-1.27134	-1.56672	0.02805	0.267294	no
XLOC_014469	XLOC_014469	Grem1	chr2:113748674-113758648	control	comparison	OK	19.1831	15.4289	-0.314199	-1.43314	0.0281	0.267473	no
XLOC_017300	XLOC_017300	Ttc39b	chr4:83220299-83324189	control	comparison	OK	5.3628	6.49366	0.276047	1.26131	0.0281	0.267473	no
XLOC_018327	XLOC_018327	-	chr5:113083753-113086261	control	comparison	OK	1.0273	1.54486	0.588617	1.36816	0.0282	0.268127	no
XLOC_026973	XLOC_026973	Enox2	chrX:49009706-49288242	control	comparison	OK	6.31665	5.01877	-0.331828	-1.26769	0.0282	0.268127	no
XLOC_023475	XLOC_023475	Gm15299	chr8:21315545-21316387	control	comparison	OK	12.2591	20.7703	0.760674	4.28609	0.0283	0.268929	no
XLOC_017233	XLOC_017233	-	chr4:59280768-59281872	control	comparison	OK	2.0594	1.09086	-0.916759	-1.61883	0.02835	0.269254	no
XLOC_020750	XLOC_020750	Adipor2	chr6:119353149-119417483	control	comparison	OK	102.207	84.4217	-0.275803	-1.24943	0.02845	0.270054	no
XLOC_012456	XLOC_012456	Psat1	chr19:15905122-15925059	control	comparison	OK	11.4984	14.3115	0.315745	1.26516	0.0285	0.270379	no
XLOC_005526	XLOC_005526	Egln3	chr12:54178980-54203874	control	comparison	OK	25.8627	21.3849	-0.274281	-1.37443	0.02855	0.270553	no
XLOC_023290	XLOC_023290	Ifitm6	chr7:141015811-141016892	control	comparison	OK	1.87637	0.851116	-1.14051	-2.12464	0.02855	0.270554	no
XLOC_000163	XLOC_000163	-	chr1:59120371-59120904	control	comparison	OK	1.30301	0.415514	-1.64888	-2.37536	0.0286	0.270578	no
XLOC_006541	XLOC_006541	Sox4	chr13:28948922-28953684	control	comparison	OK	3.86985	5.13806	0.408945	1.27037	0.0286	0.270578	no
XLOC_019854	XLOC_019854	Mob1a	chr6:83325784-83343741	control	comparison	OK	28.5164	37.5181	0.395798	1.36516	0.0286	0.270578	no
XLOC_006641	XLOC_006641	Cltb	chr13:54592938-54611272	control	comparison	OK	72.1898	60.1989	-0.262059	-1.42906	0.02865	0.270752	no
XLOC_015633	XLOC_015633	Mecom	chr3:29951295-30013204	control	comparison	OK	2.22906	3.01306	0.434795	1.25069	0.02865	0.270752	no
XLOC_004773	XLOC_004773	2310003H01Rik	chr11:120369561-120378746	control	comparison	OK	5.77844	4.51891	-0.354706	-1.33075	0.0287	0.270776	no
XLOC_023114	XLOC_023114	Gde1	chr7:118688548-118705738	control	comparison	OK	55.3788	46.0571	-0.265912	-1.25685	0.0287	0.270776	no
XLOC_024874	XLOC_024874	Tmem218	chr9:37208332-37223211	control	comparison	OK	4.37744	2.91326	-0.587453	-1.57268	0.0287	0.270776	no
XLOC_017624	XLOC_017624	Pdik1l	chr4:134275004-134287846	control	comparison	OK	4.32019	5.41942	0.327042	1.25141	0.02875	0.270949	no
XLOC_026877	XLOC_026877	Med14	chrX:12675327-12761973	control	comparison	OK	6.24979	7.71858	0.304528	1.23312	0.02875	0.270949	no
XLOC_027250	XLOC_027250	Tceal8	chrX:136168983-136172251	control	comparison	OK	4.31094	3.19208	-0.433508	-1.23737	0.02885	0.271742	no
XLOC_023428	XLOC_023428	Cln8	chr8:14888535-14901719	control	comparison	OK	9.18839	7.56085	-0.281263	-1.26335	0.02895	0.272384	no
XLOC_009562	XLOC_009562	Zdhhc23	chr16:43965049-43979809	control	comparison	OK	2.17892	3.06586	0.492681	1.31043	0.02895	0.272385	no
XLOC_008254	XLOC_008254	-	chr15:96275365-96280579	control	comparison	OK	0.574634	0.848171	0.561712	1.30894	0.0291	0.273495	no
XLOC_023676	XLOC_023676	Gm3336	chr8:70718542-70722636	control	comparison	OK	23.5721	18.2145	-0.371993	-1.27974	0.0291	0.273495	no
XLOC_004649	XLOC_004649	Rgs9	chr11:109225354-109298181	control	comparison	OK	2.85594	1.82877	-0.643092	-1.35459	0.0292	0.274134	no
XLOC_009126	XLOC_009126	Popdc2	chr16:38362172-38378216	control	comparison	OK	3.07002	2.17639	-0.496309	-1.24139	0.0292	0.274134	no
XLOC_017680	XLOC_017680	Otud3	chr4:138891064-138913947	control	comparison	OK	5.92016	8.28803	0.485393	1.26362	0.02925	0.274453	no
XLOC_005430	XLOC_005430	Kcnf1	chr12:17172099-17176888	control	comparison	OK	1.86567	1.36997	-0.445548	-1.31086	0.0293	0.274772	no
XLOC_024246	XLOC_024246	Rbpms	chr8:33782411-33929841	control	comparison	OK	22.1144	17.3575	-0.349428	-1.23786	0.02935	0.27509	no
XLOC_023339	XLOC_023339	Cdkn1c	chr7:143458337-143461050	control	comparison	OK	3.63847	2.58323	-0.494153	-1.25659	0.0294	0.275408	no
XLOC_012076	XLOC_012076	Hhex	chr19:37434840-37440731	control	comparison	OK	0.676595	1.14727	0.761842	1.45174	0.02945	0.275575	no
XLOC_023908	XLOC_023908	Dus2l	chr8:106011506-106053819	control	comparison	OK	6.17097	4.61257	-0.419927	-1.4075	0.02945	0.275575	no
XLOC_012794	XLOC_012794	-	chr2:23508992-23509706	control	comparison	OK	0.642123	1.35946	1.08212	1.84524	0.0295	0.275741	no
XLOC_024256	XLOC_024256	Lonrf1	chr8:36216063-36249516	control	comparison	OK	1.54155	1.08504	-0.506624	-1.32893	0.0295	0.275741	no
XLOC_015128	XLOC_015128	Fam198b	chr3:79884651-79946278	control	comparison	OK	2.13449	1.63929	-0.380822	-1.24724	0.02955	0.276058	no
XLOC_018985	XLOC_018985	Ankrd17	chr5:90227115-90366224	control	comparison	OK	8.64977	10.3932	0.264906	1.25719	0.0296	0.276374	no
XLOC_011383	XLOC_011383	Malt1	chr18:65430996-65479041	control	comparison	OK	4.37769	5.50293	0.33003	1.25676	0.02965	0.27669	no
XLOC_015344	XLOC_015344	Casq2	chr3:102086454-102146512	control	comparison	OK	3.27701	2.36772	-0.468884	-1.37757	0.0297	0.276704	no
XLOC_023340	XLOC_023340	Phlda2	chr7:143501547-143502524	control	comparison	OK	1.50091	0.728152	-1.04352	-1.78424	0.0297	0.276704	no
XLOC_026464	XLOC_026464	-	chrX:60404274-60404774	control	comparison	OK	0.443198	1.54836	1.80472	2.37454	0.0297	0.276704	no
XLOC_025982	XLOC_025982	Fam46a	chr9:85320437-85327363	control	comparison	OK	27.4589	22.8706	-0.263781	-1.24686	0.02975	0.27702	no
XLOC_004900	XLOC_004900	Lamb1	chr12:31265293-31329639	control	comparison	OK	8.88811	7.3217	-0.279699	-1.30353	0.02985	0.277649	no
XLOC_022776	XLOC_022776	Nmb	chr7:80902226-80905071	control	comparison	OK	2.02689	1.0618	-0.932757	-1.82994	0.02985	0.277649	no
XLOC_017893	XLOC_017893	Gnat3	chr5:17962569-18019668	control	comparison	OK	0.638922	0.287972	-1.14971	-1.57614	0.0299	0.277963	no
XLOC_009054	XLOC_009054	Ccdc50	chr16:27388976-27452237	control	comparison	OK	11.3252	13.5888	0.262879	1.25449	0.02995	0.278126	no
XLOC_017694	XLOC_017694	Arhgef10l	chr4:140514439-140665905	control	comparison	OK	3.15323	4.2258	0.422393	1.20672	0.02995	0.278126	no
XLOC_002931	XLOC_002931	Ccnjl	chr11:43528748-43586999	control	comparison	OK	2.35285	1.65619	-0.506537	-1.36924	0.03	0.278439	no
XLOC_012917	XLOC_012917	-	chr2:31392957-31461380	control	comparison	OK	4.59864	3.561	-0.368927	-1.26426	0.03005	0.278601	no
XLOC_014179	XLOC_014179	Pde11a	chr2:75990484-76338669	control	comparison	OK	0.50335	0.81825	0.70098	1.26393	0.03005	0.278601	no
XLOC_024096	XLOC_024096	Ctxn1	chr8:4257645-4259274	control	comparison	OK	5.24528	3.66866	-0.515767	-1.50579	0.0301	0.278914	no
XLOC_004563	XLOC_004563	Vat1	chr11:101458747-101466199	control	comparison	OK	76.5293	63.9151	-0.259854	-1.33676	0.03015	0.279226	no
XLOC_014610	XLOC_014610	A730017L22Rik	chr2:130872540-130906396	control	comparison	OK	3.12102	4.21083	0.432089	1.36709	0.0302	0.279538	no
XLOC_008081	XLOC_008081	-	chr15:76037237-76037588	control	comparison	OK	1.89858	0.416283	-2.18928	-2.66473	0.03025	0.279849	no
XLOC_008171	XLOC_008171	Ep300	chr15:81585450-81652077	control	comparison	OK	9.82541	11.8153	0.266065	1.25661	0.0303	0.28016	no
XLOC_019222	XLOC_019222	Hpd	chr5:123171806-123182686	control	comparison	OK	7.84816	10.3143	0.394225	1.44949	0.03035	0.280471	no
XLOC_020089	XLOC_020089	4933413G19Rik,Foxm1	chr6:128362993-128385144	control	comparison	OK	3.74922	4.75821	0.343826	1.26546	0.0304	0.28063	no
XLOC_011603	XLOC_011603	Fgf1	chr18:38838672-38971274	control	comparison	OK	2.76257	2.07016	-0.416268	-1.30596	0.0304	0.280631	no
XLOC_022584	XLOC_022584	Myh14	chr7:44605695-44678210	control	comparison	OK	182.097	144.398	-0.334654	-1.28767	0.03045	0.280941	no
XLOC_005660	XLOC_005660	1110018G07Rik	chr12:84918148-84970886	control	comparison	OK	8.34288	10.085	0.273587	1.29048	0.0305	0.281106	no
XLOC_003228	XLOC_003228	Fam64a	chr11:72042501-72047370	control	comparison	OK	0.718291	1.22078	0.765163	1.45327	0.03055	0.281106	no
XLOC_012278	XLOC_012278	-	chr19:4817493-4817736	control	comparison	OK	9.69178	3.97797	-1.28473	-5.91774	0.03055	0.281106	no
XLOC_013964	XLOC_013964	Slc2a6	chr2:27021364-27027998	control	comparison	OK	0.486722	0.829591	0.769303	1.26486	0.03055	0.281106	no
XLOC_015097	XLOC_015097	Ccnl1	chr3:65945913-65962047	control	comparison	OK	1.75834	2.75881	0.649833	1.30053	0.03055	0.281106	no
XLOC_016709	XLOC_016709	Mtf1	chr4:124802548-124850730	control	comparison	OK	7.62326	9.29763	0.286455	1.29651	0.0306	0.281415	no
XLOC_021488	XLOC_021488	Zdhhc13	chr7:48789002-48827437	control	comparison	OK	13.5062	16.5509	0.293287	1.36453	0.03065	0.281572	no
XLOC_022740	XLOC_022740	-	chr7:75773129-75773432	control	comparison	OK	2.94654	10.1922	1.79036	5.8969	0.03065	0.281572	no
XLOC_008387	XLOC_008387	-	chr15:16361975-16362085	control	comparison	OK	153.302	65.6712	-1.22304	-42.4015	0.0307	0.281729	no
XLOC_027197	XLOC_027197	Zdhhc15	chrX:104536969-104671064	control	comparison	OK	1.43039	1.91998	0.42468	1.31154	0.0307	0.281729	no
XLOC_010943	XLOC_010943	Tbc1d5	chr17:50733126-51613053	control	comparison	OK	4.41852	3.51704	-0.329203	-1.25838	0.0308	0.282496	no
XLOC_004250	XLOC_004250	Rap1gap2	chr11:74383425-74590158	control	comparison	OK	10.028	8.31554	-0.270149	-1.24353	0.03085	0.282803	no
XLOC_006101	XLOC_006101	C78339	chr13:46669516-46678285	control	comparison	OK	56.2008	72.2445	0.362296	1.38776	0.0309	0.282958	no
XLOC_020804	XLOC_020804	Ncapd2	chr6:125168006-125191586	control	comparison	OK	9.08366	10.9825	0.273857	1.21984	0.0309	0.282958	no
XLOC_019715	XLOC_019715	Fkbp9	chr6:56832058-56879360	control	comparison	OK	8.39262	6.70782	-0.323277	-1.33455	0.03095	0.283264	no
XLOC_001364	XLOC_001364	Uhmk1	chr1:170193421-170215393	control	comparison	OK	8.83105	11.5679	0.389473	1.24362	0.031	0.283268	no
XLOC_015173	XLOC_015173	2810403A07Rik	chr3:88685793-88712933	control	comparison	OK	15.8857	19.1947	0.272982	1.22846	0.031	0.283268	no
XLOC_023986	XLOC_023986	Dnaaf1	chr8:119575234-119605240	control	comparison	OK	2.95279	1.8778	-0.65304	-1.35127	0.031	0.283268	no
XLOC_000367	XLOC_000367	-	chr1:105003995-105004542	control	comparison	OK	2.03261	0.777569	-1.38629	-1.34003	0.0311	0.28403	no
XLOC_023954	XLOC_023954	Znrf1	chr8:111536562-111626030	control	comparison	OK	2.58272	3.29785	0.352633	1.23147	0.0312	0.284791	no
XLOC_022216	XLOC_022216	Zfp329	chr7:12803779-12818860	control	comparison	OK	1.30295	1.7027	0.386045	1.27756	0.0313	0.285552	no
XLOC_016883	XLOC_016883	Epha2	chr4:141301220-141329384	control	comparison	OK	23.1005	27.5935	0.256406	1.28239	0.0315	0.287224	no
XLOC_019779	XLOC_019779	-	chr6:69226852-69284295	control	comparison	OK	36.8909	18.9515	-0.960953	-3.79661	0.03155	0.287374	no
XLOC_026220	XLOC_026220	Cdcp1	chr9:123170635-123216038	control	comparison	OK	9.27694	11.5351	0.314312	1.24885	0.03155	0.287374	no
XLOC_018050	XLOC_018050	4930431F12Rik	chr5:44966200-44978805	control	comparison	OK	0.472165	0.796521	0.754422	1.37067	0.0316	0.287676	no
XLOC_010762	XLOC_010762	C4b	chr17:34728380-34743897	control	comparison	OK	3.99512	4.96906	0.314735	1.28084	0.03165	0.287978	no
XLOC_000865	XLOC_000865	-	chr1:40366042-40367377	control	comparison	OK	0.914207	0.495486	-0.883676	-1.47186	0.0317	0.28828	no
XLOC_016443	XLOC_016443	-	chr4:59280768-59281872	control	comparison	OK	1.96956	1.05367	-0.902445	-1.27199	0.03175	0.288581	no
XLOC_001003	XLOC_001003	Resp18	chr1:75272201-75278380	control	comparison	OK	6.59532	4.39828	-0.584505	-1.71636	0.03185	0.289024	no
XLOC_004381	XLOC_004381	Mir142	chr11:87756788-87757171	control	comparison	OK	1.9424	4.03621	1.05517	1.27907	0.03185	0.289024	no
XLOC_001496	XLOC_001496	Nenf	chr1:191306796-191318118	control	comparison	OK	25.0294	19.0592	-0.393137	-1.76165	0.0319	0.289024	no
XLOC_014207	XLOC_014207	Gm13710	chr2:84500747-84506873	control	comparison	OK	3.35797	2.07002	-0.697943	-1.6591	0.0319	0.289024	no
XLOC_019772	XLOC_019772	-	chr6:68631958-68704995	control	comparison	OK	105.919	151.644	0.51772	3.42602	0.0319	0.289024	no
XLOC_021903	XLOC_021903	Slc5a11	chr7:123214734-123273544	control	comparison	OK	55.2277	46.1482	-0.259116	-1.22542	0.0319	0.289024	no
XLOC_006157	XLOC_006157	Rgs14	chr13:55369731-55384687	control	comparison	OK	1.27077	1.87677	0.562554	1.35697	0.03195	0.289324	no
XLOC_023747	XLOC_023747	Inpp4b	chr8:81715199-82124086	control	comparison	OK	0.786122	1.2495	0.668527	1.32981	0.032	0.289624	no
XLOC_025975	XLOC_025975	Filip1	chr9:79815561-79977882	control	comparison	OK	1.6837	1.21165	-0.474665	-1.30743	0.03205	0.289923	no
XLOC_015959	XLOC_015959	Hist2h3c2	chr3:96238107-96239127	control	comparison	OK	1.53324	0.876024	-0.807546	-1.54409	0.0321	0.290222	no
XLOC_010706	XLOC_010706	Pglyrp2	chr17:32412328-32424167	control	comparison	OK	0.579068	0.905875	0.64558	1.14567	0.0322	0.290666	no
XLOC_019421	XLOC_019421	Prhoxnb	chr5:147314983-147322440	control	comparison	OK	0.477855	1.07377	1.16804	1.7577	0.0322	0.290666	no
XLOC_026653	XLOC_026653	Zfp711	chrX:112600525-112635062	control	comparison	OK	0.7847	1.17922	0.587625	1.24112	0.0322	0.290666	no
XLOC_010827	XLOC_010827	Trim40	chr17:36881597-36890397	control	comparison	OK	26.9736	32.7468	0.279807	1.22019	0.03225	0.29081	no
XLOC_015284	XLOC_015284	-	chr3:95521097-95521856	control	comparison	OK	1.50207	0.642556	-1.22506	-1.28404	0.03225	0.29081	no
XLOC_006795	XLOC_006795	Cast	chr13:74639856-74808685	control	comparison	OK	64.6636	84.1281	0.379635	1.24256	0.0323	0.291108	no
XLOC_015704	XLOC_015704	-	chr3:52354280-52354843	control	comparison	OK	0.846814	0.293914	-1.52665	-1.67037	0.03235	0.291396	no
XLOC_001345	XLOC_001345	Rcsd1	chr1:165648819-165709284	control	comparison	OK	3.34253	4.44661	0.411764	1.23207	0.0324	0.291396	no
XLOC_012337	XLOC_012337	Esrra	chr19:6909697-6921808	control	comparison	OK	193.151	159.291	-0.278064	-1.22	0.0324	0.291396	no
XLOC_026590	XLOC_026590	P2ry4	chrX:100587566-100594869	control	comparison	OK	3.22038	2.04098	-0.657971	-1.35529	0.0324	0.291396	no
XLOC_003453	XLOC_003453	Lrrc59	chr11:94629823-94653754	control	comparison	OK	118.493	143.24	0.273627	1.30216	0.03245	0.291501	no
XLOC_000282	XLOC_000282	Akp3	chr1:87125007-87127912	control	comparison	OK	0.599626	0.31536	-0.927066	-1.42218	0.0325	0.291501	no
XLOC_003211	XLOC_003211	Tm4sf5	chr11:70505273-70511183	control	comparison	OK	624.243	515.876	-0.275084	-1.52616	0.0325	0.291501	no
XLOC_013885	XLOC_013885	Enkur	chr2:21180730-21205365	control	comparison	OK	0.741943	0.363916	-1.0277	-1.55896	0.0325	0.291501	no
XLOC_020797	XLOC_020797	Lag3	chr6:124904358-124911705	control	comparison	OK	2.14756	3.04995	0.506091	1.23222	0.0325	0.291501	no
XLOC_020207	XLOC_020207	-	chr6:149582334-149586097	control	comparison	OK	1.6734	1.0344	-0.693986	-1.36783	0.03255	0.291501	no
XLOC_022074	XLOC_022074	Lsp1	chr7:142460811-142516009	control	comparison	OK	9.31614	11.9576	0.360129	1.38155	0.03255	0.291501	no
XLOC_011564	XLOC_011564	-	chr18:34932271-34933749	control	comparison	OK	0.332477	0.783278	1.23627	1.49054	0.0326	0.291501	no
XLOC_021234	XLOC_021234	-	chr7:25936486-25938704	control	comparison	OK	2.13056	1.32235	-0.688127	-1.39649	0.0326	0.291501	no
XLOC_006468	XLOC_006468	-	chr13:21813724-21814386	control	comparison	OK	0.749685	1.53286	1.03187	1.79701	0.03265	0.291501	no
XLOC_009216	XLOC_009216	Gbe1	chr16:70313948-70569720	control	comparison	OK	4.35669	3.32916	-0.388075	-1.31389	0.03265	0.291501	no
XLOC_014606	XLOC_014606	Prosapip1	chr2:130632738-130642817	control	comparison	OK	15.7171	18.8089	0.259077	1.21877	0.03265	0.291501	no
XLOC_020648	XLOC_020648	Plxna1	chr6:89316313-89362613	control	comparison	OK	3.4959	4.25859	0.284713	1.22525	0.03265	0.291501	no
XLOC_023196	XLOC_023196	Zfp688	chr7:127418914-127422034	control	comparison	OK	9.31802	6.87276	-0.439134	-1.21481	0.03265	0.291501	no
XLOC_026146	XLOC_026146	Nbeal2	chr9:110624788-110654161	control	comparison	OK	2.53145	3.1435	0.312408	1.26647	0.0327	0.291795	no
XLOC_007860	XLOC_007860	Kctd12	chr14:102976580-102982637	control	comparison	OK	11.9488	9.96023	-0.262616	-1.26778	0.03285	0.292805	no
XLOC_012051	XLOC_012051	Papss2	chr19:32595714-32667359	control	comparison	OK	42.7778	35.8191	-0.256132	-1.22313	0.03285	0.292805	no
XLOC_016142	XLOC_016142	Hadh	chr3:131233423-131272037	control	comparison	OK	410.053	336.223	-0.286394	-1.38375	0.0329	0.292805	no
XLOC_002321	XLOC_002321	-	chr10:44419459-44420258	control	comparison	OK	0.358912	0.863522	1.26661	1.78202	0.03295	0.292805	no
XLOC_011034	XLOC_011034	Srd5a2	chr17:74016965-74047916	control	comparison	OK	1.41012	0.756774	-0.897887	-1.26682	0.03295	0.292805	no
XLOC_017767	XLOC_017767	Rbp7	chr4:149449701-149454968	control	comparison	OK	29.9065	22.7598	-0.393972	-1.86657	0.03295	0.292805	no
XLOC_020079	XLOC_020079	Ano2	chr6:125690418-126040128	control	comparison	OK	0.8063	0.528628	-0.609063	-1.30545	0.03295	0.292805	no
XLOC_024689	XLOC_024689	2310022B05Rik	chr8:124635755-124663369	control	comparison	OK	12.2073	10.005	-0.28702	-1.23396	0.03295	0.292805	no
XLOC_008226	XLOC_008226	Zbed4	chr15:88751710-88784516	control	comparison	OK	4.91498	6.03774	0.296825	1.26986	0.033	0.292946	no
XLOC_010092	XLOC_010092	H2-Eb1	chr17:34305866-34316674	control	comparison	OK	285.973	235.357	-0.281029	-1.39696	0.033	0.292946	no
XLOC_010176	XLOC_010176	Trim39	chr17:36258872-36272004	control	comparison	OK	0.610977	1.25258	1.03571	1.29123	0.0331	0.293681	no
XLOC_001145	XLOC_001145	Dbi	chr1:120113279-120121096	control	comparison	OK	759.947	632.604	-0.264597	-1.22057	0.03315	0.293972	no
XLOC_002192	XLOC_002192	Ipcef1	chr10:6788600-7038209	control	comparison	OK	0.394455	0.600237	0.605673	1.10424	0.03325	0.294554	no
XLOC_013405	XLOC_013405	Eid1	chr2:125627446-125724148	control	comparison	OK	11.9043	9.63889	-0.304542	-1.21442	0.03325	0.294554	no
XLOC_008429	XLOC_008429	-	chr15:36871636-36872282	control	comparison	OK	0.254801	0.825466	1.69584	1.78061	0.0333	0.294692	no
XLOC_024736	XLOC_024736	-	chr9:7718457-7719103	control	comparison	OK	0.346023	1.00288	1.5352	1.94692	0.0333	0.294692	no
XLOC_016630	XLOC_016630	Pik3r3	chr4:116221795-116303056	control	comparison	OK	1.46555	1.95301	0.41426	1.21648	0.0334	0.295424	no
XLOC_005665	XLOC_005665	Acyp1	chr12:85272397-85280435	control	comparison	OK	10.0204	6.89887	-0.538505	-1.80132	0.03345	0.295561	no
XLOC_013670	XLOC_013670	Hnf4a	chr2:163492317-163572908	control	comparison	OK	171.871	212.324	0.30494	1.22382	0.03345	0.295561	no
XLOC_016554	XLOC_016554	Oma1	chr4:103313822-103366552	control	comparison	OK	8.52198	6.59301	-0.370252	-1.23081	0.0335	0.29585	no
XLOC_020660	XLOC_020660	Nup210	chr6:91013066-91116826	control	comparison	OK	3.57703	4.41947	0.305111	1.27981	0.03355	0.295987	no
XLOC_023188	XLOC_023188	Sephs2	chr7:127271878-127274059	control	comparison	OK	124.004	103.805	-0.256504	-1.33132	0.03355	0.295987	no
XLOC_000291	XLOC_000291	Inpp5d	chr1:87620311-87720508	control	comparison	OK	2.0577	3.04408	0.564972	1.15227	0.0336	0.296275	no
XLOC_000192	XLOC_000192	Creb1	chr1:64532803-64604548	control	comparison	OK	6.36168	7.65779	0.267522	1.22265	0.03365	0.296411	no
XLOC_015032	XLOC_015032	Intu	chr3:40540919-40704745	control	comparison	OK	1.14805	1.54092	0.424602	1.23147	0.03365	0.296411	no
XLOC_021275	XLOC_021275	Eid2	chr7:28267880-28269168	control	comparison	OK	2.79842	1.85149	-0.595929	-1.44728	0.03375	0.297139	no
XLOC_008696	XLOC_008696	Tcf20	chr15:82808280-82963451	control	comparison	OK	4.72356	5.74632	0.282763	1.25801	0.0338	0.297273	no
XLOC_013265	XLOC_013265	Lmo2	chr2:103957994-103981878	control	comparison	OK	3.30736	4.61564	0.480851	1.21772	0.0338	0.297273	no
XLOC_006934	XLOC_006934	Parp8	chr13:116854823-117025516	control	comparison	OK	0.73143	1.11041	0.602294	1.32365	0.03385	0.29756	no
XLOC_023357	XLOC_023357	Tpcn2	chr7:145253922-145283927	control	comparison	OK	1.94751	2.73322	0.488973	1.20015	0.03395	0.298286	no
XLOC_009384	XLOC_009384	Sdf2l1	chr16:17130137-17132383	control	comparison	OK	38.5822	46.7286	0.27637	1.48272	0.034	0.298572	no
XLOC_019274	XLOC_019274	Lat2	chr5:134600264-134615023	control	comparison	OK	3.02331	4.27851	0.500982	1.2276	0.03405	0.298858	no
XLOC_005324	XLOC_005324	-	chr12:114223211-114223316	control	comparison	OK	25.4862	137.599	2.43268	54.4878	0.0341	0.299144	no
XLOC_012043	XLOC_012043	A1cf	chr19:31868760-31952424	control	comparison	OK	20.425	25.0995	0.297321	1.25884	0.03415	0.299407	no
XLOC_013701	XLOC_013701	Ctsa	chr2:164830729-164857708	control	comparison	OK	41.6596	34.6044	-0.267694	-1.29366	0.0342	0.299407	no
XLOC_013995	XLOC_013995	Crat	chr2:30392415-30415748	control	comparison	OK	26.2664	20.7181	-0.34233	-1.21357	0.0342	0.299407	no
XLOC_020229	XLOC_020229	Asns	chr6:7675170-7693182	control	comparison	OK	25.5585	30.8498	0.271457	1.35625	0.0342	0.299407	no
XLOC_000201	XLOC_000201	Cps1	chr1:67111856-67231268	control	comparison	OK	68.2316	84.264	0.304477	1.26102	0.0343	0.300129	no
XLOC_022506	XLOC_022506	Fxyd1	chr7:31051677-31055656	control	comparison	OK	15.1687	10.7114	-0.501949	-1.21356	0.03435	0.300413	no
XLOC_001020	XLOC_001020	Tm4sf20	chr1:82755735-82768460	control	comparison	OK	146.084	175	0.260554	1.21033	0.0344	0.300544	no
XLOC_026118	XLOC_026118	P4htm	chr9:108578825-108597600	control	comparison	OK	1.1752	0.725653	-0.695558	-1.38625	0.0344	0.300544	no
XLOC_010985	XLOC_010985	Slc25a23	chr17:57043710-57059863	control	comparison	OK	5.25297	4.11984	-0.350546	-1.29258	0.03445	0.300803	no
XLOC_002939	XLOC_002939	Adam19	chr11:46055986-46147342	control	comparison	OK	1.92528	2.47007	0.359487	1.25087	0.0345	0.300803	no
XLOC_003977	XLOC_003977	Ltc4s	chr11:50236471-50238471	control	comparison	OK	7.53611	4.94324	-0.608362	-1.87313	0.0345	0.300803	no
XLOC_023767	XLOC_023767	Mir1199	chr8:84010232-84012208	control	comparison	OK	2.68327	1.48664	-0.851934	-1.51202	0.0345	0.300803	no
XLOC_021678	XLOC_021678	Pde2a	chr7:101421690-101512829	control	comparison	OK	7.50791	6.07653	-0.305164	-1.2277	0.03455	0.301086	no
XLOC_016305	XLOC_016305	Ube2j1	chr4:33031424-33052364	control	comparison	OK	19.167	22.9235	0.258199	1.21653	0.0346	0.301215	no
XLOC_019543	XLOC_019543	Exoc4	chr6:33249149-33973982	control	comparison	OK	4.81378	6.04581	0.328765	1.26416	0.0346	0.301215	no
XLOC_018464	XLOC_018464	Mmp17	chr5:129584213-129608211	control	comparison	OK	2.29433	1.68588	-0.444571	-1.22232	0.03465	0.301344	no
XLOC_019926	XLOC_019926	Fbln2	chr6:91212763-91272540	control	comparison	OK	2.39134	1.80106	-0.408969	-1.21476	0.03465	0.301344	no
XLOC_020921	XLOC_020921	Rerg	chr6:137054824-137170496	control	comparison	OK	3.27986	2.37876	-0.463422	-1.20994	0.03475	0.30206	no
XLOC_025156	XLOC_025156	Oaz2	chr9:65676547-65690300	control	comparison	OK	21.3544	17.4421	-0.291959	-1.38417	0.03485	0.302776	no
XLOC_013910	XLOC_013910	Slc34a3	chr2:25228896-25234234	control	comparison	OK	1.34632	0.869311	-0.631078	-1.34348	0.0349	0.302903	no
XLOC_025110	XLOC_025110	Gramd2	chr9:59707763-59717948	control	comparison	OK	1.77453	2.779	0.647131	1.38112	0.0349	0.302903	no
XLOC_008592	XLOC_008592	-	chr15:76695665-76695951	control	comparison	OK	3.42185	1.20613	-1.5044	-3.41937	0.03495	0.30303	no
XLOC_014707	XLOC_014707	Plagl2	chr2:153227768-153241358	control	comparison	OK	7.20531	8.71485	0.274417	1.26229	0.03495	0.30303	no
XLOC_017706	XLOC_017706	Spen	chr4:141444672-141538685	control	comparison	OK	4.81726	5.9015	0.292869	1.21349	0.03505	0.303743	no
XLOC_005316	XLOC_005316	-	chr12:113931952-113932415	control	comparison	OK	15.403	9.2444	-0.736562	-1.11415	0.03515	0.303994	no
XLOC_006164	XLOC_006164	Ddx46	chr13:55635026-55681262	control	comparison	OK	14.2521	17.075	0.260711	1.19814	0.03515	0.303994	no
XLOC_007720	XLOC_007720	Phf11c	chr14:59380832-59393512	control	comparison	OK	0.795798	1.30015	0.708205	1.40662	0.03515	0.303994	no
XLOC_007930	XLOC_007930	Amacr	chr15:10981755-10996624	control	comparison	OK	8.46958	6.73192	-0.331272	-1.32304	0.03515	0.303994	no
XLOC_015878	XLOC_015878	Npr1	chr3:90450591-90465866	control	comparison	OK	2.00073	1.46696	-0.447699	-1.2878	0.0352	0.304273	no
XLOC_024482	XLOC_024482	Siah1a	chr8:86723937-86747060	control	comparison	OK	13.017	10.4605	-0.315448	-1.32753	0.03525	0.304551	no
XLOC_001299	XLOC_001299	Cacybp	chr1:160202366-160212892	control	comparison	OK	24.2347	29.1098	0.264433	1.33692	0.0353	0.30483	no
XLOC_004824	XLOC_004824	BC068281	chr12:4843302-4858368	control	comparison	OK	0.461375	0.756073	0.712586	1.20695	0.0354	0.305295	no
XLOC_018643	XLOC_018643	Uspl1	chr5:149184559-149215458	control	comparison	OK	6.51894	8.05202	0.304714	1.19981	0.0354	0.305295	no
XLOC_003860	XLOC_003860	Sec61g	chr11:16501637-16508484	control	comparison	OK	88.5162	106.122	0.261714	1.19469	0.03545	0.305295	no
XLOC_024983	XLOC_024983	Hyou1	chr9:44379489-44392369	control	comparison	OK	31.4912	37.4221	0.248941	1.19986	0.03545	0.305295	no
XLOC_027279	XLOC_027279	Chrdl1	chrX:143285673-143394262	control	comparison	OK	1.77898	1.29528	-0.457791	-1.21372	0.03545	0.305295	no
XLOC_010948	XLOC_010948	Sgol1	chr17:53674786-53689315	control	comparison	OK	2.06352	2.75856	0.418805	1.29282	0.0355	0.305295	no
XLOC_008384	XLOC_008384	Pdzd2	chr15:12357053-12592556	control	comparison	OK	0.862955	0.661013	-0.384608	-1.21102	0.03555	0.305295	no
XLOC_017604	XLOC_017604	-	chr4:133592299-133593667	control	comparison	OK	0.413571	0.77685	0.909502	1.47315	0.03555	0.305295	no
XLOC_017662	XLOC_017662	Zbtb40	chr4:136979731-137048716	control	comparison	OK	2.51877	3.14076	0.318396	1.20628	0.03555	0.305295	no
XLOC_021196	XLOC_021196	Kcnn4	chr7:24370262-24385212	control	comparison	OK	20.8997	17.2261	-0.278885	-1.20061	0.03555	0.305295	no
XLOC_023518	XLOC_023518	Fgfr1	chr8:25518668-25575714	control	comparison	OK	3.40971	2.6688	-0.35346	-1.20839	0.03555	0.305295	no
XLOC_004087	XLOC_004087	Srebf1	chr11:60105012-60222576	control	comparison	OK	18.811	15.4296	-0.285872	-1.1991	0.0356	0.305388	no
XLOC_004565	XLOC_004565	Brca1	chr11:101488763-101551955	control	comparison	OK	1.17865	1.56438	0.40846	1.25623	0.03565	0.305388	no
XLOC_012121	XLOC_012121	Marveld1	chr19:42147388-42151703	control	comparison	OK	15.2586	12.6064	-0.275465	-1.29773	0.03565	0.305388	no
XLOC_021290	XLOC_021290	Rinl	chr7:28788968-28798966	control	comparison	OK	1.82078	2.48936	0.451224	1.18332	0.03565	0.305388	no
XLOC_022867	XLOC_022867	Gm4980	chr7:99624066-99627103	control	comparison	OK	0.768726	0.486662	-0.65955	-1.30077	0.03565	0.305388	no
[truncated: 25,467 more rows]
