# Supplementary material for: p300 Serine 89: A Critical Signaling Integrator and Its Effects on Intestinal Homeostasis and Repair
Source: Cancers (Basel). 2021 Mar 14;13(6):1288. doi: 10.3390/cancers13061288 (PMC7999107; doi:10.3390/cancers13061288)
Supplement: Supplementary file 1 [file cancers-13-01288-s001.zip › cancers-1116787-supplementary/Table S4.xlsx]

## Sheet: Protein
protein_ident.accession	protein_ident.description	IgG	CBP	p300	ratio_CBP/IgG	ttest.pv_CBP-IgG	ratio_p300/IgG	ttest.pv_p300-IgG	mouse #1- male, wild-type, fasted (IgG)	mouse #1- male, wild-type, fasted (CBP)	mouse #1- male, wild-type, fasted (p300)	mouse #6- male, wild-type, normal (IgG)	mouse #6- male, wild-type, normal (CBP)	mouse #6- male, wild-type, normal (p300)	mouse #11- male, S89A, fasted (IgG)	mouse #11- male, S89A, fasted (CBP)	mouse #11- male, S89A, fasted (p300)	mouse #16- male, S89A, normal (IgG)	mouse #16- male, S89A, normal (CBP)	mouse #16- male, S89A, normal (p300)	mouse #21-female, wild-type, fasted (IgG)	mouse #21-female, wild-type, fasted (CBP)	mouse #21-female, wild-type, fasted (p300)	mouse #26- female, wild-type, normal (IgG)	mouse #26- female, wild-type, normal (CBP)	mouse #26- female, wild-type, normal (p300)	mouse #31- female, S89A, fasted (IgG)	mouse #31- female, S89A, fasted (CBP)	mouse #31- female, S89A, fasted (p300)	mouse #36- female, S89A, normal (IgG)	mouse #36- female, S89A, normal (CBP)	mouse #36- female, S89A, normal (p300)
SCN9A_MOUSE	Sodium channel protein type 9 subunit alpha OS=Mus musculus GN=Scn9a PE=1 SV=2null	1603	182.5	207.25	0.113849	1.4369e-09	0.129289	1.03031e-08	1476	148	74	1872	85	142	1882	186	84	1774	271	228	1603	252	170	1804	102	97	1242	164	252	1171	252	611
RT18A_MOUSE	28S ribosomal protein S18a, mitochondrial OS=Mus musculus GN=Mrps18a PE=2 SV=1null	1124.38	269	142.375	0.239244	2.1516e-09	0.126626	9.15042e-11	984	273	157	1314	185	152	1171	410	118	1359	292	159	1138	231	157	1024	160	128	880	277	113	1125	324	155
TRI45_MOUSE	Tripartite motif-containing protein 45 OS=Mus musculus GN=Trim45 PE=2 SV=1null	418.625	3135.62	396.375	7.4903	1.81863e-08	0.94685	0.807499	255	3762	338	408	2712	226	754	4270	287	415	3328	391	262	3071	309	212	2233	302	571	3055	754	472	2654	564
TP8L3_MOUSE	Tumor necrosis factor, alpha-induced protein 8-like protein 3 OS=Mus musculus GN=Tnfaip8l3 PE=2 SV=1null	117	95.625	1948.25	0.817308	0.222209	16.6517	2.29057e-05	162	120	2475	140	73	2253	134	123	1275	115	106	1506	87	84	3615	91	42	957	122	158	1669	85	59	1836
LMNA_MOUSE	Lamin-A/C OS=Mus musculus GN=Lmna PE=1 SV=2null	1136.12	212.75	223	0.187259	1.4408e-07	0.196281	1.23917e-07	1007	479	425	1570	175	291	1063	212	119	1149	268	253	1385	160	190	892	112	91	854	186	207	1169	110	208
IQGA2_MOUSE	Ras GTPase-activating-like protein IQGAP2 OS=Mus musculus GN=Iqgap2 PE=1 SV=2null	405.375	78.875	70.125	0.194573	2.80276e-07	0.172988	1.38916e-07	545	81	76	368	67	52	473	123	102	504	75	60	405	75	75	267	29	35	314	125	79	367	56	82
ITPK1_MOUSE	Inositol-tetrakisphosphate 1-kinase OS=Mus musculus GN=Itpk1 PE=2 SV=1null	215.375	29.375	1502.5	0.13639	5.82758e-05	6.9762	0.00134547	360	35	2627	239	30	2137	219	35	662	116	20	709	263	50	2795	75	20	502	171	30	1365	280	15	1223
NBEA_MOUSE	Neurobeachin OS=Mus musculus GN=Nbea PE=1 SV=1null	2099.75	258.5	228.875	0.12311	5.29325e-07	0.109001	4.25246e-07	1645	217	158	2622	123	265	1784	252	115	2813	203	194	2024	252	121	2882	265	403	1357	504	252	1671	252	323
CBP_MOUSE	CREB-binding protein OS=Mus musculus GN=Crebbp PE=1 SV=2null	71.1875	396.438	204.938	5.56892	0.00326887	2.87884	0.00171237	51.5	529.5	213	56.5	679.5	309	68.5	76	64.5	83	528.5	208	59	448.5	331	44	686.5	261	122	137	144.5	85	86	108.5
BIG3_MOUSE	Brefeldin A-inhibited guanine nucleotide-exchange protein 3 OS=Mus musculus GN=Arfgef3 PE=1 SV=1null	164.75	45.25	29.625	0.274659	2.03726e-06	0.179818	1.24478e-07	106	32	28	144	59	32	231	32	18	189	46	27	172	83	48	142	30	25	148	62	25	186	18	34
CT024_MOUSE	Uncharacterized protein C20orf24 homolog OS=Mus musculus PE=2 SV=1null	386.625	2233.88	276	5.77789	2.06855e-06	0.71387	0.271384	290	2441	734	679	2078	416	457	2995	332	518	2399	192	443	2897	160	191	990	84	240	2406	90	275	1665	200
IF3M_MOUSE	Translation initiation factor IF-3, mitochondrial OS=Mus musculus GN=Mtif3 PE=1 SV=1null	604.625	2745.25	204.25	4.54042	2.10005e-06	0.337813	0.000163857	712	2874	173	1009	1424	221	504	2774	149	757	3531	236	338	3467	211	612	3093	308	426	1796	160	479	3003	176
NCOR2_MOUSE	Nuclear receptor corepressor 2 OS=Mus musculus GN=Ncor2 PE=1 SV=2null	1704.38	229.75	282.75	0.1348	2.14511e-06	0.165897	3.87609e-06	2041	283	242	2006	173	326	2057	366	207	2466	220	349	1139	232	206	1713	180	250	903	187	158	1310	197	524
LRIT1_MOUSE	Leucine-rich repeat, immunoglobulin-like domain and transmembrane domain-containing protein 1 OS=Mus musculus GN=Lrit1 PE=2 SV=1null	322.75	65.75	111.625	0.203718	5.40368e-06	0.345856	0.00108267	443	126	367	259	75	80	329	75	65	245	60	40	432	65	141	156	40	65	337	45	60	381	40	75
CG059_MOUSE	UPF0539 protein C7orf59 homolog OS=Mus musculus PE=2 SV=2null	1856.38	13017.6	248.625	7.01239	2.30178e-05	0.13393	5.84836e-07	1856	17425	315	1445	12455	329	2573	13701	161	1365	14614	224	2724	18211	275	1523	5691	135	1491	16853	249	1874	5191	301
KV5AK_MOUSE	Ig kappa chain V-V region J606 OS=Mus musculus PE=1 SV=1null	2584.88	693.625	819.75	0.26834	4.97409e-05	0.317133	0.000145014	1765	504	757	1765	757	1009	2522	757	252	4288	1009	1009	3026	757	1261	2774	504	757	1513	504	504	3026	757	1009
PDIA1_MOUSE	Protein disulfide-isomerase OS=Mus musculus GN=P4hb PE=1 SV=1null	215.125	130.375	866.125	0.606043	0.0115279	4.02615	0.00274143	178	78	712	212	164	1059	187	142	291	227	271	1075	247	122	1437	320	70	1377	159	98	978	191	98	0
C1QC_MOUSE	Complement C1q subcomponent subunit C OS=Mus musculus GN=C1qc PE=2 SV=1null	178	1217.62	363.125	6.84059	3.43708e-07	2.04003	0.0245515	227	1423	378	188	1287	551	208	1299	170	439	1045	532	49	1456	546	71	613	196	108	1554	181	134	1064	351
ABCA1_MOUSE	ATP-binding cassette sub-family A member 1 OS=Mus musculus GN=Abca1 PE=1 SV=3null	205	68.625	59	0.334756	9.95769e-05	0.287805	2.97089e-05	150	40	36	257	144	38	287	30	32	228	99	148	172	56	68	247	116	67	141	28	36	158	36	47
IQCD_MOUSE	IQ domain-containing protein D OS=Mus musculus GN=Iqcd PE=2 SV=1null	237.5	118.125	115.5	0.497368	0.000220714	0.486316	3.5992e-05	217	118	74	309	113	104	217	141	139	294	154	82	273	152	158	187	37	105	173	170	147	230	60	115
ALBU_MOUSE	Serum albumin OS=Mus musculus GN=Alb PE=1 SV=3null	1198	673.667	805	0.562326	0.000221343	0.671953	0.0116074	975.667	551.333	688	1405.67	411	846	1003.33	763.333	251	1606.67	987.667	1299.67	1072.33	557.667	795.333	1341.33	587.333	1012.33	985	879	639.333	1194	652	908.333
PTPRA_MOUSE	Receptor-type tyrosine-protein phosphatase alpha OS=Mus musculus GN=Ptpra PE=1 SV=2null	123.5	396.375	17.125	3.20951	0.000602623	0.138664	9.01581e-07	146	409	20	131	462	20	146	651	15	188	517	22	96	331	20	111	386	15	85	360	10	85	55	15
NPT2B_MOUSE	Sodium-dependent phosphate transport protein 2B OS=Mus musculus GN=Slc34a2 PE=2 SV=1null	1818	149.125	164.75	0.082027	0.00108547	0.0906216	0.00117298	1645	141	150	2622	173	265	1784	141	115	3237	203	172	2024	207	121	2882	49	118	175	96	122	175	183	255
PPIP2_MOUSE	Proline-serine-threonine phosphatase-interacting protein 2 OS=Mus musculus GN=Pstpip2 PE=1 SV=3null	441	1590	368	3.60544	0.00127748	0.834467	0.250559	504	1513	252	504	3135	504	504	757	252	504	2018	504	504	1513	252	252	2018	424	504	1009	252	252	757	504
ERAL_MOUSE	GTP-binding protein era homolog OS=Mus musculus GN=Eral1 PE=2 SV=1null	31.5	297	15	9.42857	0.0015848	0.47619	0.000125909	37	492	15	35	355	15	45	550	10	35	451	20	25	211	15	20	126	10	25	171	20	30	20	15
ASB13_MOUSE	Ankyrin repeat and SOCS box protein 13 OS=Mus musculus GN=Asb13 PE=2 SV=1null	1374.12	810.375	111.625	0.589739	0.00289529	0.0812335	1.14525e-07	1373	1068	108	1545	772	136	1454	981	77	2097	1236	154	1217	599	170	1360	697	70	1035	514	113	912	616	65
TBC15_MOUSE	TBC1 domain family member 15 OS=Mus musculus GN=Tbc1d15 PE=1 SV=1null	439.575	811.163	321.45	1.84533	0.00311911	0.731275	0.00383412	416.6	772.7	354.7	475.8	855.3	427	535.7	515.6	219.8	532.6	1352.1	330.2	371.7	879.5	316.2	438.4	991.3	277.7	317.7	450.8	349.2	428.1	672	296.8
ATPA_MOUSE	ATP synthase subunit alpha, mitochondrial OS=Mus musculus GN=Atp5a1 PE=1 SV=1null	295.25	395.188	420.938	1.33848	0.156934	1.4257	0.0446213	336.5	341	520	229	216	260.5	172	504.5	352	369.5	603	519.5	320	392.5	494	242	145	213	315	630.5	378	378	329	630.5
LONM_MOUSE	Lon protease homolog, mitochondrial OS=Mus musculus GN=Lonp1 PE=1 SV=2null	230.375	126.25	93.125	0.54802	0.00358849	0.404232	6.37055e-05	296	124	129	168	94	98	295	223	65	196	106	82	316	182	129	160	106	60	176	130	89	236	45	93
G3BP1_MOUSE	Ras GTPase-activating protein-binding protein 1 OS=Mus musculus GN=G3bp1 PE=1 SV=1null	491.292	527.479	694.292	1.07366	0.738439	1.4132	0.0732743	349.667	409.333	650	437.333	435.333	700	885.667	882.5	322	541.333	877	764	350.333	343	612	691.667	440.667	780.333	385	446.333	633	289.333	385.667	1093
KV3AL_MOUSE	Ig kappa chain V-III region PC 2485/PC 4039 OS=Mus musculus PE=1 SV=1null	409.5	1670.75	378	4.07998	0.00368935	0.923077	0.705355	504	504	252	252	1009	504	252	1765	0	504	2018	252	504	757	504	504	3783	504	252	1765	504	504	1765	504
TDR12_MOUSE	Tudor domain-containing protein 12 OS=Mus musculus GN=Tdrd12 PE=2 SV=2null	339.75	428	426.375	1.25975	0.225135	1.25497	0.150735	405	486	505	385	503	627	454	578	387	366	622	354	339	478	546	197	146	191	212	433	415	360	178	386
HVM52_MOUSE	Ig heavy chain V region VH558 A1/A4 OS=Mus musculus PE=4 SV=1null	1923.12	3058	1860.25	1.59012	0.00679723	0.967306	0.771658	1765	2018	2018	2018	1261	1261	1765	3279	2018	2018	3279	2018	1261	3026	2774	2270	4035	1261	2270	3783	2018	2018	3783	1514
CNNM4_MOUSE	Metal transporter CNNM4 OS=Mus musculus GN=Cnnm4 PE=1 SV=2null	213.487	541.266	205.172	2.53536	0.00954329	0.961053	0.643696	174	845.625	201.875	197.125	874	208.5	206.25	217.375	137.625	214.125	747.625	239	241.25	426.625	222.125	244	809.875	147.75	217	234.25	271.125	214.143	174.75	213.375
HBA_MOUSE	Hemoglobin subunit alpha OS=Mus musculus GN=Hba PE=1 SV=2null	160.625	295.375	202.75	1.83891	0.0748663	1.26226	0.155815	200	242	127	158	174	193	202	378	176	221	276	264	129	742	336	117	162	140	138	204	193	120	185	193
K22O_MOUSE	Keratin, type II cytoskeletal 2 oral OS=Mus musculus GN=Krt76 PE=2 SV=1null	1046.71	844.708	1637.25	0.807014	0.413335	1.56419	0.168778	1929	790	2345	687.667	867.333	1443.33	1069.33	1101.67	343.667	867.667	583.667	807.333	1620.67	1747.67	2592.33	746.667	442	274.333	707.667	1074.33	2606	745	151	2686
MESD1_MOUSE	Mesoderm development candidate 1 OS=Mus musculus GN=Mesdc1 PE=1 SV=1null	819.75	5675.12	504.125	6.92299	0.0179666	0.614974	0.00417703	504	1009	505	757	1765	504	504	1009	252	1009	0	757	1009	10189	504	1009	11757	504	1009	10340	503	757	9332	504
DOP2_MOUSE	Protein dopey-2 OS=Mus musculus GN=Dopey2 PE=2 SV=2null	455.25	349.375	418.125	0.767435	0.0364385	0.918451	0.661479	461	481	373	471	303	613	554	514	214	503	341	264	531	376	521	397	230	837	340	325	314	385	225	209
DHX9_MOUSE	ATP-dependent RNA helicase A OS=Mus musculus GN=Dhx9 PE=1 SV=2null	10758.1	4023.94	1511.44	0.374037	0.050849	0.140493	0.00434539	18829	127	9830	12121	132	740	15918.5	269	267.5	308	6917	312.5	14349	12004.5	170	10176	70	303.5	320	12586	252	14043.5	86	216
G3P_MOUSE	Glyceraldehyde-3-phosphate dehydrogenase OS=Mus musculus GN=Gapdh PE=1 SV=2null	292	393.125	393.375	1.34632	0.352811	1.34717	0.18196	217	454.5	301	414.5	295.5	317.5	188.5	342	236.5	522	1029	436	189	302.5	488	340.5	177	217	187	332	441	277.5	212.5	710
LIMA1_MOUSE	LIM domain and actin-binding protein 1 OS=Mus musculus GN=Lima1 PE=1 SV=2null	207.625	311.625	139.125	1.5009	0.0533921	0.670078	0.00874079	281	286	161	170	121	86	243	432	168	223	341	228	232	367	106	162	154	119	151	513	125	199	279	120
HOOK1_MOUSE	Protein Hook homolog 1 OS=Mus musculus GN=Hook1 PE=1 SV=2null	354.292	492.792	317.583	1.39092	0.0555426	0.89639	0.34153	275.333	459.333	237.667	387	622.667	270	424.333	347.667	235	307.667	810.667	366	398.667	521.333	245.667	255	232.333	400	435.333	428.667	349.333	351	519.667	437
PABP1_MOUSE	Polyadenylate-binding protein 1 OS=Mus musculus GN=Pabpc1 PE=1 SV=1null	361.167	521.917	354.125	1.44509	0.0564579	0.980503	0.890008	197.333	542	237.667	298.333	449	323.333	463	439	217.333	522.333	981.333	451.667	391.333	429	403	379.333	534	337.333	313.667	420.333	504.333	324	380.667	358.333
K1C15_MOUSE	Keratin, type I cytoskeletal 15 OS=Mus musculus GN=Krt15 PE=1 SV=2null	394.625	268.625	349.875	0.68071	0.0743137	0.886601	0.678713	415	388	257	281	268	275	504	329	122	544	390	273	349	0	431	550	198	159	166	299	314	348	277	968
TRPM8_MOUSE	Transient receptor potential cation channel subfamily M member 8 OS=Mus musculus GN=Trpm8 PE=1 SV=1null	13548	2079.88	16896.6	0.153519	6.75021e-08	1.24717	0.189832	13581	2214	19975	15571	2048	22919	14901	2695	7327	18091	3598	25097	12766	1547	20294	14623	1440	11796	8177	1049	12308	10674	2048	15457
ACOT8_MOUSE	Acyl-coenzyme A thioesterase 8 OS=Mus musculus GN=Acot8 PE=1 SV=1null	264.75	171.875	181.125	0.649197	0.105635	0.684136	0.138998	287	213	69	361	93	109	107	252	159	406	227	217	252	52	287	418	75	104	192	252	252	95	211	252
C1QB_MOUSE	Complement C1q subcomponent subunit B OS=Mus musculus GN=C1qb PE=2 SV=1null	197.75	135.875	100.125	0.687105	0.114017	0.506321	0.0116706	158	120	88	218	85	103	116	105	94	386	234	110	195	165	159	89	103	47	199	180	85	221	95	115
LEG2_MOUSE	Galectin-2 OS=Mus musculus GN=Lgals2 PE=2 SV=1null	471.125	317.5	288.125	0.673919	0.132063	0.611568	0.0610287	296	229	241	269	288	218	309	307	281	486	343	323	921	252	249	296	113	237	717	504	504	475	504	252
TRPM4_MOUSE	Transient receptor potential cation channel subfamily M member 4 OS=Mus musculus GN=Trpm4 PE=2 SV=1null	247.833	333.333	206.833	1.34499	0.140774	0.834566	0.267994	224.667	354	216	254.667	411.333	210.667	407.667	361	214.667	313	559.667	312.667	180.667	390.333	193.333	179	188.333	115.667	150.333	215	174.667	272.667	187	217
K1C14_MOUSE	Keratin, type I cytoskeletal 14 OS=Mus musculus GN=Krt14 PE=1 SV=2null	1399.57	1900.26	1842.93	1.35774	0.175915	1.31678	0.231609	1203.54	1849.5	1804.64	1459.71	1395.57	1586.79	1066.54	984.714	790.357	2923.36	2365.93	1596.5	999.571	1463.62	1616.79	1368.69	3095.86	1614	571.643	2563.07	2521.62	1603.5	1483.79	3212.71
KV6AB_MOUSE	Ig kappa chain V-VI region NQ2-6.1 OS=Mus musculus PE=2 SV=1null	2175	2206.88	3373.25	1.01466	0.960913	1.55092	0.246419	1261	1766	2018	1513	757	1261	1765	1513	504	1765	2018	2774	1765	1765	4288	5296	5044	8575	1765	2270	4035	2270	2522	3531
SYUB_MOUSE	Beta-synuclein OS=Mus musculus GN=Sncb PE=1 SV=1null	98.3333	207.375	97.0833	2.1089	0.16828	0.987288	0.945504	89.6667	70	71.6667	104	414	111	81	136.333	40.6667	93.3333	128.667	78.6667	110	651.333	206	96	92.3333	70	120.333	95.6667	101	92.3333	70.6667	97.6667
TRY2_MOUSE	Anionic trypsin-2 OS=Mus musculus GN=Prss2 PE=2 SV=1null	289.25	330.125	343.25	1.14131	0.314482	1.18669	0.248194	252	316	266	307	251	355	348	363	243	332	564	608	258	293	403	283	274	293	218	257	304	316	323	274
MPPH1_MOUSE	M-phase phosphoprotein 1 OS=Mus musculus GN=Mphosph1 PE=1 SV=2null	104.5	187.75	169.75	1.79665	0.0518125	1.6244	0.252306	59	104	69	66	101	73	74	121	182	115	281	166	88	297	83	93	94	43	197	336	489	144	168	253
BMAL2_MOUSE	Aryl hydrocarbon receptor nuclear translocator-like protein 2 OS=Mus musculus GN=Arntl2 PE=2 SV=2null	663.375	2679.62	755.125	4.03938	6.73128e-07	1.13831	0.270319	504	3026	757	757	3026	757	757	2270	504	757	4035	1009	504	2270	757	757	2270	757	531	2522	504	740	2018	996
K2C5_MOUSE	Keratin, type II cytoskeletal 5 OS=Mus musculus GN=Krt5 PE=1 SV=1null	2688.96	2999.46	3526.17	1.11547	0.590279	1.31135	0.312816	3349.08	2482.62	3546.15	4159.46	5093.62	6512.15	1627	3055.08	586.538	3897.85	3736.54	2212.31	2533.85	2438	4010.23	3004.75	3485.46	2620.92	1157.85	1174.54	2688	1781.85	2529.85	6033.08
LYG2_MOUSE	Lysozyme g-like protein 2 OS=Mus musculus GN=Lyg2 PE=2 SV=1null	624.75	646.75	907.125	1.03521	0.840501	1.45198	0.325046	757	726	651	414	403	1009	504	757	183	504	504	757	504	701	844	1261	675	466	550	757	734	504	651	2613
MTA70_MOUSE	N6-adenosine-methyltransferase 70 kDa subunit OS=Mus musculus GN=Mettl3 PE=2 SV=2null	890.375	960.875	1171	1.07918	0.73454	1.31518	0.342069	816	395	821	1099	1002	1863	375	571	179	1178	800	639	1423	1393	1625	1065	1798	532	550	770	2201	617	958	1508
UBIQ_MOUSE	Ubiquitin OS=Mus musculus GN=Rps27a PE=1 SV=1null	164.438	239.562	135.562	1.45686	0.193876	0.824401	0.301342	103.5	174.5	85.5	255	329.5	196.5	148	148	94	179.5	277	110	122	552.5	164.5	203.5	85	60.5	145.5	200.5	232	158.5	149.5	141.5
F1712_MOUSE	Protein FAM171A2 OS=Mus musculus GN=Fam171a2 PE=2 SV=1null	422.375	332.375	247.25	0.786919	0.20106	0.58538	0.016299	725	407	335	419	352	349	360	445	141	377	308	219	501	411	390	201	196	131	349	414	254	447	126	159
COF1_MOUSE	Cofilin-1 OS=Mus musculus GN=Cfl1 PE=1 SV=3null	694.5	505.625	402.5	0.728042	0.210928	0.579554	0.0585855	252	504	308	757	504	252	390	390	504	1261	757	504	1283	504	504	504	577	504	504	305	328	605	504	316
COF2_MOUSE	Cofilin-2 OS=Mus musculus GN=Cfl2 PE=1 SV=1null	694.5	505.625	402.5	0.728042	0.210928	0.579554	0.0585855	252	504	308	757	504	252	390	390	504	1261	757	504	1283	504	504	504	577	504	504	305	328	605	504	316
H2B1C_MOUSE	Histone H2B type 1-C/E/G OS=Mus musculus GN=Hist1h2bc PE=1 SV=3null	26.875	55.75	43.4583	2.07442	0.181684	1.61705	0.397776	30	18.3333	21.6667	23.3333	41.6667	28.3333	28.3333	65	13.3333	31.6667	31.6667	43.3333	26.6667	190.667	174.333	31.6667	63.6667	21.6667	25	21.6667	21.6667	18.3333	13.3333	23.3333
PALLD_MOUSE	Palladin OS=Mus musculus GN=Palld PE=1 SV=2null	441.25	592.125	308.125	1.34193	0.213801	0.6983	0.0928378	505	727	213	252	0	333	434	662	246	523	655	191	493	503	445	152	495	205	718	938	328	453	757	504
H2B1F_MOUSE	Histone H2B type 1-F/J/L OS=Mus musculus GN=Hist1h2bf PE=1 SV=2null	26.875	55.75	43.4583	2.07442	0.181684	1.61705	0.397776	30	18.3333	21.6667	23.3333	41.6667	28.3333	28.3333	65	13.3333	31.6667	31.6667	43.3333	26.6667	190.667	174.333	31.6667	63.6667	21.6667	25	21.6667	21.6667	18.3333	13.3333	23.3333
H2B1H_MOUSE	Histone H2B type 1-H OS=Mus musculus GN=Hist1h2bh PE=1 SV=3null	26.875	55.75	43.4583	2.07442	0.181684	1.61705	0.397776	30	18.3333	21.6667	23.3333	41.6667	28.3333	28.3333	65	13.3333	31.6667	31.6667	43.3333	26.6667	190.667	174.333	31.6667	63.6667	21.6667	25	21.6667	21.6667	18.3333	13.3333	23.3333
RL11_MOUSE	60S ribosomal protein L11 OS=Mus musculus GN=Rpl11 PE=1 SV=4null	472.375	374	426.75	0.791744	0.229177	0.903414	0.609355	504	526	252	504	172	252	504	504	192	502	322	757	757	252	504	504	208	449	252	504	504	252	504	504
SPTA2_MOUSE	Spectrin alpha chain, brain OS=Mus musculus GN=Sptan1 PE=1 SV=4null	299.062	332.562	205.5	1.11202	0.260189	0.687147	0.00331715	280.5	327.5	192	296	255	216.5	326	403	129	365.5	363.5	303	262	363	195.5	307.5	203	126	243.5	337	193.5	311.5	408.5	288.5
CX6B1_MOUSE	Cytochrome c oxidase subunit 6B1 OS=Mus musculus GN=Cox6b1 PE=1 SV=2null	476	247.25	169.25	0.519433	0.261606	0.355567	0.116809	1120	549	458	611	357	212	626	105	53	65	151	62	1219	671	363	47	60	45	64	0	67	56	85	94
K1H1_MOUSE	Keratin, type I cuticular Ha1 OS=Mus musculus GN=Krt31 PE=2 SV=2null	398.375	513.75	291.125	1.28961	0.269199	0.730781	0.0515256	321	650	180	362	438	265	442	0	136	555	868	365	249	447	323	419	563	454	504	751	295	335	393	311
KT33B_MOUSE	Keratin, type I cuticular Ha3-II OS=Mus musculus GN=Krt33b PE=2 SV=2null	398.375	513.75	291.125	1.28961	0.269199	0.730781	0.0515256	321	650	180	362	438	265	442	0	136	555	868	365	249	447	323	419	563	454	504	751	295	335	393	311
K22E_MOUSE	Keratin, type II cytoskeletal 2 epidermal OS=Mus musculus GN=Krt2 PE=1 SV=1null	5927.6	5861.67	7445.25	0.988878	0.964144	1.25603	0.405293	5235.6	3482.6	4713.6	8276.6	9688.4	10666.2	3413.8	3914.8	596.6	9397.6	8010.8	9109.2	6203.8	6377	7436.2	10287.2	8370	4944.4	1914.8	3542.2	9399.4	2691.4	3507.6	12696.4
KV3AA_MOUSE	Ig kappa chain V-III region ABPC 22/PC 9245 OS=Mus musculus PE=1 SV=1null	1607.88	2080.75	1295.12	1.2941	0.282233	0.805489	0.411998	1009	1513	807	1009	2018	1261	3531	3279	727	2018	3279	2270	757	2018	1009	1765	1765	1513	1009	1261	1009	1765	1513	1765
KV3AB_MOUSE	Ig kappa chain V-III region PC 4050 OS=Mus musculus PE=1 SV=1null	1607.88	2080.75	1295.12	1.2941	0.282233	0.805489	0.411998	1009	1513	807	1009	2018	1261	3531	3279	727	2018	3279	2270	757	2018	1009	1765	1765	1513	1009	1261	1009	1765	1513	1765
HVM02_MOUSE	Ig heavy chain V region 93G7 OS=Mus musculus PE=2 SV=1null	977.375	756.625	725.375	0.77414	0.286048	0.742167	0.0467265	757	757	757	1009	757	757	504	0	504	1513	1513	757	1009	504	757	1261	504	757	757	757	757	1009	1261	757
HVM03_MOUSE	Ig heavy chain V region 36-65 OS=Mus musculus PE=1 SV=1null	977.375	756.625	725.375	0.77414	0.286048	0.742167	0.0467265	757	757	757	1009	757	757	504	0	504	1513	1513	757	1009	504	757	1261	504	757	757	757	757	1009	1261	757
AKIP_MOUSE	Aurora kinase A-interacting protein OS=Mus musculus GN=Aurkaip1 PE=2 SV=1null	88	133.5	20.625	1.51705	0.312472	0.234375	0.0039528	186	216	20	30	75	15	126	345	20	55	90	20	116	176	35	30	25	10	55	126	25	106	15	20
B2L14_MOUSE	Apoptosis facilitator Bcl-2-like protein 14 OS=Mus musculus GN=Bcl2l14 PE=2 SV=1null	120.75	257.5	200.75	2.13251	0.184337	1.66253	0.42782	35	35	35	166	380	355	40	35	25	35	40	35	423	686	40	116	380	421	40	419	655	111	85	40
GRP75_MOUSE	Stress-70 protein, mitochondrial OS=Mus musculus GN=Hspa9 PE=1 SV=2null	453.646	390	335.75	0.859701	0.317073	0.740115	0.0611579	355.5	377.25	179.5	567.25	358.25	465.5	457.667	288.25	143.75	595	566.75	502.5	416.25	344.5	391.5	470.5	208.25	346	280	626.25	289.25	487	350.5	368
CEND_MOUSE	Cell cycle exit and neuronal differentiation protein 1 OS=Mus musculus GN=Cend1 PE=1 SV=1null	21.25	46.375	20	2.18235	0.332774	0.941176	0.661562	20	20	20	20	25	25	25	25	25	20	20	15	25	221	25	15	25	25	30	15	10	15	20	15
K1C10_MOUSE	Keratin, type I cytoskeletal 10 OS=Mus musculus GN=Krt10 PE=1 SV=3null	2082.25	1814.38	2837.16	0.871355	0.509965	1.36255	0.468418	2176.5	925.222	1029.78	2296.11	1849.22	3033.9	1048.1	1400.1	270.3	2664.11	1866.3	1721.22	2549.67	2460.44	2899.8	3668.33	2083.6	1567.11	864.4	2716.7	3137.3	1390.78	1213.44	9037.9
K2C75_MOUSE	Keratin, type II cytoskeletal 75 OS=Mus musculus GN=Krt75 PE=1 SV=1null	11892.1	10520.1	15711.2	0.88463	0.594877	1.32115	0.487063	10603	3555	7871	10503	7914	4982	7818	6692	982	18923	10504	10302	18341	13295	16059	16032	19609	10296	5603	12974	36235	7314	9618	38963
CAPS1_MOUSE	Calcium-dependent secretion activator 1 OS=Mus musculus GN=Cadps PE=1 SV=2null	47758.8	39269.1	32487.9	0.822239	0.343995	0.68025	0.11358	47236	57453	11948	64220	42098	39577	59178	45478	5748	33429	25276	17124	49901	62144	65798	25243	19739	19520	56893	57320	55476	45970	4645	44712
K2C4_MOUSE	Keratin, type II cytoskeletal 4 OS=Mus musculus GN=Krt4 PE=1 SV=2null	514.625	497.375	679.5	0.96648	0.928784	1.32038	0.544119	0	423	658	541	604	0	369	394	83	1046	347	891	0	590	1135	1303	917	0	336	704	1509	522	0	1160
HS90B_MOUSE	Heat shock protein HSP 90-beta OS=Mus musculus GN=Hsp90ab1 PE=1 SV=2null	215.5	221.75	244	1.029	0.900589	1.13225	0.55905	186	220	278	180	165	233	199	364	182	423	419	328	167	190	171	188	158	126	180	113	449	201	145	185
KRT85_MOUSE	Keratin, type II cuticular Hb5 OS=Mus musculus GN=Krt85 PE=2 SV=2null	91.125	98	103.75	1.07545	0.68274	1.13855	0.562635	95	70	137	78	126	103	63	71	44	158	75	80	69	161	208	60	121	75	107	80	113	99	80	70
YE031_MOUSE	Transmembrane protein ENSP00000382582 homolog OS=Mus musculus PE=2 SV=3null	1213.62	452.375	1388.38	0.372747	8.13891e-05	1.14399	0.562758	1211	585	2059	1513	651	1124	1513	295	449	987	757	2746	1765	284	1798	910	366	1140	801	281	713	1009	400	1078
K2C1_MOUSE	Keratin, type II cytoskeletal 1 OS=Mus musculus GN=Krt1 PE=1 SV=4null	9387.62	8524.17	11016.1	0.908022	0.698785	1.17347	0.567178	8247.5	3587.83	6243.83	12241.2	10700.2	11823	5662.83	5680	669.667	16572.3	11534	14241.2	9909.17	9709.17	13104.3	15541.8	13821.3	7018.83	2755.17	6672.17	16402.8	4171	6488.67	18625.2
KV5A5_MOUSE	Ig kappa chain V-V region T1 OS=Mus musculus PE=2 SV=1null	914.25	630.5	790.625	0.689636	0.373505	0.86478	0.681523	757	757	524	504	757	757	757	757	757	1009	504	504	504	0	252	2522	1765	1766	757	0	1261	504	504	504
Z518B_MOUSE	Zinc finger protein 518B OS=Mus musculus GN=Znf518b PE=2 SV=1null	259.25	487.875	242.875	1.88187	0.393986	0.936837	0.917908	55	40	25	425	397	415	141	70	20	70	45	65	504	1355	131	85	85	60	429	1851	1177	365	60	50
SODC_MOUSE	Superoxide dismutase [Cu-Zn] OS=Mus musculus GN=Sod1 PE=1 SV=2null	58.375	78.25	47.75	1.34047	0.394376	0.817987	0.122605	52	49	41	53	70	37	34	37	37	57	70	61	53	226	55	67	55	50	61	83	55	90	36	46
BASP_MOUSE	Brain acid soluble protein 1 OS=Mus musculus GN=Basp1 PE=1 SV=3null	41.9167	67.625	37.5417	1.61332	0.401251	0.895626	0.458218	26.3333	45.3333	31	30.3333	57.6667	33	43.6667	35	40.3333	44	39.3333	46.6667	59.3333	271.333	49.3333	29.6667	29	27.3333	63.6667	35.3333	28.6667	38.3333	28	44
MBP_MOUSE	Myelin basic protein OS=Mus musculus GN=Mbp PE=1 SV=2null	69	146.625	78.5	2.125	0.364721	1.13768	0.581827	58.5	74.5	60.5	93.5	63.5	96	75.5	61.5	53	55	49	62	76.5	725	184	47.5	57.5	44	69.5	80	71.5	76	62	57
KRT35_MOUSE	Keratin, type I cuticular Ha5 OS=Mus musculus GN=Krt35 PE=2 SV=1null	246.312	230.375	305.188	0.935296	0.784572	1.23903	0.582148	136.5	151.5	295	253	261.5	294.5	182	183	109	563	406	177	179.5	241.5	938	238.5	280	190	163.5	194	213	254.5	125.5	225
KV3A1_MOUSE	Ig kappa chain V-III region PC 2880/PC 1229 OS=Mus musculus PE=1 SV=1null	882.75	666.875	630.5	0.755452	0.413336	0.714245	0.278343	1261	504	1009	1009	252	504	2018	504	1009	504	1765	757	252	504	252	757	545	504	504	757	757	757	504	252
KV3A3_MOUSE	Ig kappa chain V-III region MOPC 70 OS=Mus musculus PE=1 SV=1null	882.75	666.875	630.5	0.755452	0.413336	0.714245	0.278343	1261	504	1009	1009	252	504	2018	504	1009	504	1765	757	252	504	252	757	545	504	504	757	757	757	504	252
MFF_MOUSE	Mitochondrial fission factor OS=Mus musculus GN=Mff PE=1 SV=1null	107.75	147.875	120.125	1.37239	0.177586	1.11485	0.602838	68	180	109	116	184	179	100	150	57	134	239	118	49	0	122	136	136	74	176	138	209	83	156	93
HVM06_MOUSE	Ig heavy chain V region 102 OS=Mus musculus PE=1 SV=1null	437.188	663.188	535.312	1.51694	0.211009	1.22445	0.62558	210	222	232.5	194	439.5	301.5	348	1130	197	590	979	314.5	233.5	359.5	368	308.5	199.5	219	849	1219.5	1372	764.5	756.5	1278
KV4A1_MOUSE	Ig kappa chain V-IV region S107B OS=Mus musculus PE=4 SV=1null	1186.88	1022.75	1426.88	0.861717	0.69232	1.20221	0.642142	1169	1274	1942	300	275	446	1463	1948	1074	1361	1547	1196	326	485	684	575	246	379	1282	1964	1889	3019	443	3805
TM117_MOUSE	Transmembrane protein 117 OS=Mus musculus GN=Tmem117 PE=2 SV=1null	93.875	85.375	103.25	0.909454	0.696557	1.09987	0.658663	73	51	91	133	72	119	64	60	46	61	90	57	93	99	155	98	60	85	163	196	179	66	55	94
RS3_MOUSE	40S ribosomal protein S3 OS=Mus musculus GN=Rps3 PE=1 SV=1null	150.125	130.625	131.875	0.870108	0.431516	0.878435	0.459306	176	128	123	92	70	94	164	217	85	242	133	116	92	105	141	115	103	100	164	176	177	156	113	219
ERF3A_MOUSE	Eukaryotic peptide chain release factor GTP-binding subunit ERF3A OS=Mus musculus GN=Gspt1 PE=1 SV=1null	907.25	1074.38	846.125	1.18421	0.435444	0.932626	0.66399	731	1373	851	752	751	800	1186	934	957	1541	2118	1090	504	1008	757	719	645	520	692	757	757	1133	1009	1037
ERF3B_MOUSE	Eukaryotic peptide chain release factor GTP-binding subunit ERF3B OS=Mus musculus GN=Gspt2 PE=1 SV=1null	907.25	1074.38	846.125	1.18421	0.435444	0.932626	0.66399	731	1373	851	752	751	800	1186	934	957	1541	2118	1090	504	1008	757	719	645	520	692	757	757	1133	1009	1037
SFRS7_MOUSE	Splicing factor, arginine/serine-rich 7 OS=Mus musculus GN=Sfrs7 PE=1 SV=1null	452.688	511	441.438	1.12881	0.457648	0.975148	0.884936	374.5	621.5	315	443	400	293	473	560.5	225.5	288.5	535	466.5	703.5	479.5	533.5	251	194.5	433	593	624	653	495	673	612
KV5AB_MOUSE	Ig kappa chain V-V region HP R16.7 OS=Mus musculus PE=1 SV=1null	484.625	586.917	424.75	1.21107	0.459871	0.876451	0.493331	534.667	408	301.333	293	299.667	221	447.667	851.667	250	627	1349	605.667	321	334.667	263	471.667	315	467.667	589	583.667	485.667	593	553.667	803.667
KV5AC_MOUSE	Ig kappa chain V-V region HP 93G7 OS=Mus musculus PE=1 SV=1null	484.625	586.917	424.75	1.21107	0.459871	0.876451	0.493331	534.667	408	301.333	293	299.667	221	447.667	851.667	250	627	1349	605.667	321	334.667	263	471.667	315	467.667	589	583.667	485.667	593	553.667	803.667
PCP4_MOUSE	Purkinje cell protein 4 OS=Mus musculus GN=Pcp4 PE=2 SV=2null	492.25	400.75	242.375	0.814119	0.475509	0.492382	0.00055458	322	264	141	504	165	255	757	440	215	504	504	450	495	1160	263	504	165	163	395	243	277	457	265	175
KV2A4_MOUSE	Ig kappa chain V-II region 2S1.3 OS=Mus musculus PE=1 SV=1null	953.5	796.125	648	0.83495	0.475802	0.679601	0.163671	808	504	688	438	270	327	2013	959	314	1117	1215	919	793	875	497	390	491	421	1061	1124	1009	1008	931	1009
PLCA_MOUSE	1-acyl-sn-glycerol-3-phosphate acyltransferase alpha OS=Mus musculus GN=Agpat1 PE=2 SV=1null	1008.62	716.375	378.125	0.710249	0.483991	0.374892	0.146424	3783	757	757	504	757	0	504	757	252	757	757	504	1009	1009	504	504	504	252	504	757	252	504	433	504
CO4B_MOUSE	Complement C4-B OS=Mus musculus GN=C4b PE=1 SV=2null	219.875	188	152.625	0.855031	0.484119	0.694144	0.0306938	172	196	136	199	120	146	276	411	159	291	251	176	217	199	225	133	58	62	188	187	104	283	82	213
DHX30_MOUSE	Putative ATP-dependent RNA helicase DHX30 OS=Mus musculus GN=Dhx30 PE=2 SV=1null	262.25	219.125	342.5	0.835558	0.641967	1.30601	0.66102	115	153	305	147	130	132	612	587	107	577	192	1474	171	209	219	168	106	82	139	204	219	169	172	202
UCK1_MOUSE	Uridine-cytidine kinase 1 OS=Mus musculus GN=Uck1 PE=2 SV=2null	322.375	367.5	283.5	1.13998	0.488525	0.879411	0.47973	364	252	252	252	504	504	183	442	252	504	504	252	504	252	252	252	230	252	252	252	252	268	504	252
UCK2_MOUSE	Uridine-cytidine kinase 2 OS=Mus musculus GN=Uck2 PE=2 SV=1null	322.375	367.5	283.5	1.13998	0.488525	0.879411	0.47973	364	252	252	252	504	504	183	442	252	504	504	252	504	252	252	252	230	252	252	252	252	268	504	252
RL22_MOUSE	60S ribosomal protein L22 OS=Mus musculus GN=Rpl22 PE=2 SV=2null	84.25	57.5	51.5	0.682493	0.488664	0.611276	0.372708	67	0	71	159	0	0	104	98	64	0	104	0	0	45	66	251	56	0	93	157	126	0	0	85
SRBP1_MOUSE	Sterol regulatory element-binding protein 1 OS=Mus musculus GN=Srebf1 PE=1 SV=4null	370.25	522.25	361.625	1.41053	0.493497	0.976705	0.959712	253	419	201	464	886	567	146	194	103	841	1762	1252	247	281	117	643	311	421	119	109	87	249	216	145
H2A1F_MOUSE	Histone H2A type 1-F OS=Mus musculus GN=Hist1h2af PE=1 SV=3null	317.125	396.625	163.125	1.25069	0.494745	0.514387	0.0506146	218	171	143	594	293	326	282	365	32	380	167	235	504	954	53	330	402	216	47	605	87	182	216	213
H2A1H_MOUSE	Histone H2A type 1-H OS=Mus musculus GN=Hist1h2ah PE=1 SV=3null	317.125	396.625	163.125	1.25069	0.494745	0.514387	0.0506146	218	171	143	594	293	326	282	365	32	380	167	235	504	954	53	330	402	216	47	605	87	182	216	213
H2A1K_MOUSE	Histone H2A type 1-K OS=Mus musculus GN=Hist1h2ak PE=1 SV=3null	317.125	396.625	163.125	1.25069	0.494745	0.514387	0.0506146	218	171	143	594	293	326	282	365	32	380	167	235	504	954	53	330	402	216	47	605	87	182	216	213
H2A1_MOUSE	Histone H2A type 1 OS=Mus musculus GN=Hist1h2ab PE=1 SV=3null	317.125	396.625	163.125	1.25069	0.494745	0.514387	0.0506146	218	171	143	594	293	326	282	365	32	380	167	235	504	954	53	330	402	216	47	605	87	182	216	213
H2A2A_MOUSE	Histone H2A type 2-A OS=Mus musculus GN=Hist2h2aa1 PE=1 SV=3null	317.125	396.625	163.125	1.25069	0.494745	0.514387	0.0506146	218	171	143	594	293	326	282	365	32	380	167	235	504	954	53	330	402	216	47	605	87	182	216	213
H2A2B_MOUSE	Histone H2A type 2-B OS=Mus musculus GN=Hist2h2ab PE=1 SV=3null	317.125	396.625	163.125	1.25069	0.494745	0.514387	0.0506146	218	171	143	594	293	326	282	365	32	380	167	235	504	954	53	330	402	216	47	605	87	182	216	213
H2A2C_MOUSE	Histone H2A type 2-C OS=Mus musculus GN=Hist2h2ac PE=1 SV=3null	317.125	396.625	163.125	1.25069	0.494745	0.514387	0.0506146	218	171	143	594	293	326	282	365	32	380	167	235	504	954	53	330	402	216	47	605	87	182	216	213
H2A3_MOUSE	Histone H2A type 3 OS=Mus musculus GN=Hist3h2a PE=1 SV=3null	317.125	396.625	163.125	1.25069	0.494745	0.514387	0.0506146	218	171	143	594	293	326	282	365	32	380	167	235	504	954	53	330	402	216	47	605	87	182	216	213
H2AJ_MOUSE	Histone H2A.J OS=Mus musculus GN=H2afj PE=2 SV=1null	317.125	396.625	163.125	1.25069	0.494745	0.514387	0.0506146	218	171	143	594	293	326	282	365	32	380	167	235	504	954	53	330	402	216	47	605	87	182	216	213
H2AV_MOUSE	Histone H2A.V OS=Mus musculus GN=H2afv PE=1 SV=3null	317.125	396.625	163.125	1.25069	0.494745	0.514387	0.0506146	218	171	143	594	293	326	282	365	32	380	167	235	504	954	53	330	402	216	47	605	87	182	216	213
H2AX_MOUSE	Histone H2A.x OS=Mus musculus GN=H2afx PE=1 SV=2null	317.125	396.625	163.125	1.25069	0.494745	0.514387	0.0506146	218	171	143	594	293	326	282	365	32	380	167	235	504	954	53	330	402	216	47	605	87	182	216	213
H2AZ_MOUSE	Histone H2A.Z OS=Mus musculus GN=H2afz PE=1 SV=2null	317.125	396.625	163.125	1.25069	0.494745	0.514387	0.0506146	218	171	143	594	293	326	282	365	32	380	167	235	504	954	53	330	402	216	47	605	87	182	216	213
RPTOR_MOUSE	Regulatory-associated protein of mTOR OS=Mus musculus GN=Rptor PE=1 SV=1null	401.25	478.25	374.125	1.1919	0.496808	0.932399	0.750308	311	609	318	593	577	441	265	301	154	731	1029	594	237	268	307	346	315	260	299	293	316	428	434	603
K1C19_MOUSE	Keratin, type I cytoskeletal 19 OS=Mus musculus GN=Krt19 PE=2 SV=1null	721.047	766.837	775.675	1.06351	0.738372	1.07576	0.663459	762.1	620	862.9	1051.7	1077.7	1010.8	487.7	647.9	228.8	1019.4	1324.4	863.4	627	624.2	893.4	842.333	806.7	650.6	375.7	587.5	959.1	602.444	446.3	736.4
FRPD1_MOUSE	FERM and PDZ domain-containing protein 1 OS=Mus musculus GN=Frmpd1 PE=1 SV=1null	3316.75	2617.88	2318.5	0.789289	0.505375	0.699028	0.335558	1682	904	800	5146	2313	2549	2934	1558	1061	6479	6442	2901	1391	1276	1311	5330	5012	6702	2559	2349	2242	1013	1089	982
GMDS_MOUSE	GDP-mannose 4,6 dehydratase OS=Mus musculus GN=Gmds PE=2 SV=1null	287.5	243.25	175.875	0.846087	0.506161	0.611739	0.0153141	377	222	195	336	162	186	328	387	93	392	580	277	169	176	99	193	134	103	185	133	233	320	152	221
BAI2_MOUSE	Brain-specific angiogenesis inhibitor 2 OS=Mus musculus GN=Bai2 PE=1 SV=2null	1278.12	1015.38	1081.88	0.794425	0.506784	0.846455	0.617729	444	588	865	1289	1270	2061	1443	1755	1114	3581	1459	950	757	1009	901	1089	635	669	504	563	1261	1118	844	834
KV5A6_MOUSE	Ig kappa chain V-V region L6 (Fragment) OS=Mus musculus PE=2 SV=1null	916.083	953.917	1011.44	1.0413	0.864301	1.10409	0.674679	681.333	941.333	862.667	380	381.667	446.667	1429.67	1042.67	747.333	918.333	1487	1105.67	298	344.333	518.5	1270.33	1051	1313.67	949.667	1492.67	1337	1401.33	890.667	1760
ASAP2_MOUSE	Arf-GAP with SH3 domain, ANK repeat and PH domain-containing protein 2 OS=Mus musculus GN=Asap2 PE=1 SV=3null	20111.9	18062.4	22855	0.898095	0.722431	1.13639	0.68569	21279	8161	9884	28153	31373	41917	11508	9239	1228	37970	27054	37887	14231	15399	22320	35053	30755	13347	5968	11058	27852	6733	11460	28405
ACTA_MOUSE	Actin, aortic smooth muscle OS=Mus musculus GN=Acta2 PE=1 SV=1null	463	508	424.125	1.09719	0.513474	0.916037	0.578073	430	504	425	468	360	270	301	372	176	504	790	340	498	504	504	428	295	417	503	527	757	572	712	504
REBL1_MOUSE	GTPase RhebL1 OS=Mus musculus GN=Rhebl1 PE=2 SV=1null	67.5	96.625	54	1.43148	0.514986	0.8	0.0907125	89	60	63	62	40	57	95	116	41	57	49	39	71	391	51	58	40	52	46	57	79	62	20	50
ATP5J_MOUSE	ATP synthase-coupling factor 6, mitochondrial OS=Mus musculus GN=Atp5j PE=1 SV=1null	81.75	69.75	35.125	0.853211	0.542671	0.429664	0.00355825	74	63	30	42	60	21	141	99	30	83	90	25	68	151	70	55	30	15	121	50	40	70	15	50
VASH1_MOUSE	Vasohibin-1 OS=Mus musculus GN=Vash1 PE=2 SV=3null	4668.88	3865.75	5653.88	0.827983	0.54424	1.21097	0.687905	6054	2849	1465	4501	4623	6517	1134	3097	910	5649	3865	2440	3355	4289	5238	12136	5905	3920	1909	3927	5525	2613	2371	19216
FCGR1_MOUSE	High affinity immunoglobulin gamma Fc receptor I OS=Mus musculus GN=Fcgr1 PE=1 SV=1null	807.75	978.958	804.104	1.21196	0.544744	0.995486	0.988203	671.167	874.667	659	925.667	1078.5	1160	620.5	996.5	414.833	1944.33	2386.17	1850.33	542.333	656	708.833	785.667	358	547.833	410.5	799.5	414.333	561.833	682.333	677.667
K1C20_MOUSE	Keratin, type I cytoskeletal 20 OS=Mus musculus GN=Krt20 PE=1 SV=1null	157.688	175.625	124.5	1.11375	0.554661	0.789536	0.0754833	113.5	174	135.5	189	179	155.5	133	159.5	105.5	208.5	323.5	163	121.5	232.5	109	161	82.5	53.5	155	162	125.5	180	92	148.5
MIA3_MOUSE	Melanoma inhibitory activity protein 3 OS=Mus musculus GN=Mia3 PE=1 SV=2null	125.125	118.125	157	0.944056	0.935823	1.25475	0.701214	166	90	126	32	40	45	70	96	30	490	570	384	40	34	165	131	60	30	40	35	25	32	20	451
KV5A1_MOUSE	Ig kappa chain V-V region MPC11 OS=Mus musculus PE=1 SV=1null	5577.5	4934.29	4611.92	0.884678	0.56258	0.826879	0.436724	3430	4381.67	2727	5686.33	2806.33	4559.67	4874.67	5721.67	1596.33	4634.33	3746.33	2432.33	9208	9949	10859	5687.33	2753.67	3382.67	6238.33	7169.33	6421	4861	2946.33	4917.33
BBX_MOUSE	HMG box transcription factor BBX OS=Mus musculus GN=Bbx PE=1 SV=2null	209.25	190.25	153	0.9092	0.563027	0.731183	0.0768415	320	222	267	186	233	109	281	315	117	169	148	125	153	181	175	221	99	93	156	187	149	188	137	189
ARF1_MOUSE	ADP-ribosylation factor 1 OS=Mus musculus GN=Arf1 PE=1 SV=2null	871	942.375	771.5	1.08195	0.567467	0.885763	0.353121	937	1550	620	801	738	997	658	1261	266	1145	980	1009	890	757	757	975	660	757	757	836	1009	805	757	757
ARF2_MOUSE	ADP-ribosylation factor 2 OS=Mus musculus GN=Arf2 PE=1 SV=2null	871	942.375	771.5	1.08195	0.567467	0.885763	0.353121	937	1550	620	801	738	997	658	1261	266	1145	980	1009	890	757	757	975	660	757	757	836	1009	805	757	757
ARF3_MOUSE	ADP-ribosylation factor 3 OS=Mus musculus GN=Arf3 PE=2 SV=2null	871	942.375	771.5	1.08195	0.567467	0.885763	0.353121	937	1550	620	801	738	997	658	1261	266	1145	980	1009	890	757	757	975	660	757	757	836	1009	805	757	757
HVM49_MOUSE	Ig heavy chain V region VH558 B4 OS=Mus musculus PE=4 SV=1null	2656.75	3594.12	1477	1.35283	0.582211	0.555942	0.388681	1803	2247	2575	2470	1410	149	8642	10953	2204	5415	4363	6396	2522	3026	142	402	162	98	0	287	252	0	6305	0
KV5AA_MOUSE	Ig kappa chain V-V region MOPC 173 OS=Mus musculus PE=1 SV=1null	2742.62	2694.12	2931.88	0.982316	0.918671	1.069	0.724996	1261	1765	2270	2270	1881	1765	3026	3026	1009	3783	3531	3531	1765	1514	3531	4035	3531	3531	2270	2774	3783	3531	3531	4035
KVM5_MOUSE	Ig kappa chain V region Mem5 (Fragment) OS=Mus musculus PE=1 SV=1null	286.375	337.125	361.875	1.17722	0.804307	1.26364	0.749588	1047	1505	1782	243	263	270	182	226	117	257	196	193	95	156	128	159	95	78	176	138	122	132	118	205
HVM53_MOUSE	Ig heavy chain V region RF OS=Mus musculus PE=4 SV=1null	2205	2573.12	1774.62	1.16695	0.599608	0.804819	0.537523	1821	1612	1081	722	572	757	2503	3783	757	3010	3113	1513	504	757	757	2018	2270	1261	2774	4288	3279	4288	4190	4792
HVM55_MOUSE	Ig heavy chain V region 345 OS=Mus musculus PE=4 SV=1null	2205	2573.12	1774.62	1.16695	0.599608	0.804819	0.537523	1821	1612	1081	722	572	757	2503	3783	757	3010	3113	1513	504	757	757	2018	2270	1261	2774	4288	3279	4288	4190	4792
HVM36_MOUSE	Ig heavy chain V region 441 OS=Mus musculus PE=4 SV=1null	1994.81	1764.75	1675.69	0.88467	0.606818	0.840023	0.471071	1318.5	1332.5	1112	1255	661	934	4248.5	2856.5	1253	2162.5	2346.5	2045.5	2282.5	2117.5	2854.5	1934	1305	1286.5	899	1698.5	1749	1858.5	1800.5	2171
HVM37_MOUSE	Ig heavy chain V region X44 OS=Mus musculus PE=1 SV=1null	1994.81	1764.75	1675.69	0.88467	0.606818	0.840023	0.471071	1318.5	1332.5	1112	1255	661	934	4248.5	2856.5	1253	2162.5	2346.5	2045.5	2282.5	2117.5	2854.5	1934	1305	1286.5	899	1698.5	1749	1858.5	1800.5	2171
HVM38_MOUSE	Ig heavy chain V region T601 OS=Mus musculus PE=1 SV=1null	1994.81	1764.75	1675.69	0.88467	0.606818	0.840023	0.471071	1318.5	1332.5	1112	1255	661	934	4248.5	2856.5	1253	2162.5	2346.5	2045.5	2282.5	2117.5	2854.5	1934	1305	1286.5	899	1698.5	1749	1858.5	1800.5	2171
K2C6A_MOUSE	Keratin, type II cytoskeletal 6A OS=Mus musculus GN=Krt6a PE=2 SV=3null	974.328	1054.65	803.703	1.08244	0.612681	0.824879	0.219829	913.75	789.625	821.625	769.375	591.375	753.375	1227.62	1345.25	229.375	1080.62	587.5	736.125	1013.38	1098.43	823.5	776.875	1725.62	547.75	1015	1400.5	1316.62	998	898.875	1201.25
GP150_MOUSE	Probable G-protein coupled receptor 150 OS=Mus musculus GN=Gpr150 PE=2 SV=1null	525.875	486.75	586.25	0.9256	0.827721	1.11481	0.753318	824	1334	1042	1100	752	1453	424	488	335	571	452	392	257	148	408	220	162	132	449	184	586	362	374	342
LDHA_MOUSE	L-lactate dehydrogenase A chain OS=Mus musculus GN=Ldha PE=1 SV=3null	483.167	547.167	392.708	1.13246	0.630527	0.81278	0.272344	611.333	668.333	368.333	449.667	507.667	439.667	514.667	540.667	268.667	726	1288.67	698	274	267.667	330	552.333	361.333	334.667	215.333	305	229.667	522	438	472.667
AL1B1_MOUSE	Aldehyde dehydrogenase X, mitochondrial OS=Mus musculus GN=Aldh1b1 PE=2 SV=1null	502.688	546.125	347.312	1.08641	0.636586	0.690911	0.0621594	359.5	378	333	629.5	657	393	289	504	105	718	967.5	548.5	378	504	184.5	592	550	406.5	433.5	504	304	622	304.5	504
VILI_MOUSE	Villin-1 OS=Mus musculus GN=Vil1 PE=2 SV=2null	201.375	185	210.125	0.918684	0.615643	1.04345	0.755563	186	134	208	181	81	133	296	278	247	222	327	327	169	160	236	200	164	122	157	172	203	200	164	205
PIGR_MOUSE	Polymeric immunoglobulin receptor OS=Mus musculus GN=Pigr PE=1 SV=1null	2535.31	2709.06	2664.33	1.06853	0.561167	1.05089	0.762206	1989.25	3205.12	1944.75	2662.38	2805.75	3845	2923.38	3436.38	1416.75	2639.38	3088	2533.38	1971	2353	2391.62	3722	2919.75	4547.38	2202.12	2033.12	2303.62	2173	1831.38	2332.12
KV3AF_MOUSE	Ig kappa chain V-III region PC 6308 OS=Mus musculus PE=1 SV=1null	630.5	567.5	693.25	0.900079	0.785765	1.09952	0.781856	757	1009	757	1513	1261	1765	252	0	504	757	757	504	757	757	504	0	504	504	504	252	504	504	0	504
KV3AC_MOUSE	Ig kappa chain V-III region CBPC 101 OS=Mus musculus PE=1 SV=1null	2804.88	2474.75	2119.69	0.882303	0.653152	0.755715	0.214907	1885	1513	1518.5	4035.5	2270	3152.5	4792	6053	1316	3404.5	3278.5	3278.5	1513	1261	1891.5	3530.5	1765.5	2017.5	1387	1765.5	1513	1891.5	1891.5	2270
KV3AD_MOUSE	Ig kappa chain V-III region PC 7043 OS=Mus musculus PE=1 SV=1null	2804.88	2474.75	2119.69	0.882303	0.653152	0.755715	0.214907	1885	1513	1518.5	4035.5	2270	3152.5	4792	6053	1316	3404.5	3278.5	3278.5	1513	1261	1891.5	3530.5	1765.5	2017.5	1387	1765.5	1513	1891.5	1891.5	2270
KV3AE_MOUSE	Ig kappa chain V-III region PC 7183 OS=Mus musculus PE=1 SV=1null	2804.88	2474.75	2119.69	0.882303	0.653152	0.755715	0.214907	1885	1513	1518.5	4035.5	2270	3152.5	4792	6053	1316	3404.5	3278.5	3278.5	1513	1261	1891.5	3530.5	1765.5	2017.5	1387	1765.5	1513	1891.5	1891.5	2270
KV3AG_MOUSE	Ig kappa chain V-III region PC 7210 OS=Mus musculus PE=1 SV=1null	2804.88	2474.75	2119.69	0.882303	0.653152	0.755715	0.214907	1885	1513	1518.5	4035.5	2270	3152.5	4792	6053	1316	3404.5	3278.5	3278.5	1513	1261	1891.5	3530.5	1765.5	2017.5	1387	1765.5	1513	1891.5	1891.5	2270
GPR98_MOUSE	G-protein coupled receptor 98 OS=Mus musculus GN=Gpr98 PE=2 SV=1null	738.625	634.75	807.75	0.859367	0.678414	1.09359	0.804211	431	245	366	1018	846	1389	328	547	154	1431	1153	1586	529	541	967	1778	1063	660	207	367	737	187	316	603
PTN12_MOUSE	Tyrosine-protein phosphatase non-receptor type 12 OS=Mus musculus GN=Ptpn12 PE=1 SV=2null	472.75	1130.38	499.875	2.39106	0.00362551	1.05738	0.811295	252	1009	252	504	1765	504	757	1009	247	504	1765	1009	252	1513	504	504	721	475	252	504	504	757	757	504
GAS7_MOUSE	Growth arrest-specific protein 7 OS=Mus musculus GN=Gas7 PE=1 SV=1null	2574.88	2793.5	2751.25	1.08491	0.776017	1.0685	0.81647	2375	2693	2332	5074	5420	5470	1635	2270	607	2870	3604	3770	2522	4986	4616	2592	1357	1956	1513	0	485	2018	2018	2774
KV6A1_MOUSE	Ig kappa chain V-VI region XRPC 44 OS=Mus musculus PE=1 SV=1null	846.25	915.875	884.25	1.08227	0.658405	1.0449	0.822725	577	1009	755	757	515	1009	836	757	266	817	1388	1261	1513	1009	1261	1009	1136	1009	504	504	504	757	1009	1009
KV6A2_MOUSE	Ig kappa chain V-VI region XRPC 24 OS=Mus musculus PE=1 SV=1null	846.25	915.875	884.25	1.08227	0.658405	1.0449	0.822725	577	1009	755	757	515	1009	836	757	266	817	1388	1261	1513	1009	1261	1009	1136	1009	504	504	504	757	1009	1009
ACTC_MOUSE	Actin, alpha cardiac muscle 1 OS=Mus musculus GN=Actc1 PE=1 SV=1null	1030.83	1136.78	913.028	1.10278	0.659527	0.885718	0.590551	876.111	1115.33	754.111	1096.22	964.889	787.111	567.889	671.889	327.444	1704.33	2238.78	1547.89	786.889	989.444	1073	1355.44	1199.78	1088.33	451.111	631.556	430.222	1408.67	1282.56	1296.11
FGD1_MOUSE	FYVE, RhoGEF and PH domain-containing protein 1 OS=Mus musculus GN=Fgd1 PE=1 SV=1null	1129	936.75	488.375	0.829717	0.665165	0.432573	0.0243705	1724	674	544	1080	791	559	1699	3545	55	486	287	131	1285	1084	1650	414	121	161	876	937	464	1468	55	343
EF1A1_MOUSE	Elongation factor 1-alpha 1 OS=Mus musculus GN=Eef1a1 PE=1 SV=3null	412.825	462.075	389.775	1.1193	0.671568	0.944165	0.80517	256	381.6	349.4	564.2	453.4	500.2	331.8	433.4	146	746.6	1095.6	737	235	285.8	359.4	493.6	350.2	344.2	221.8	302	223.8	453.6	394.6	458.2
KV6A3_MOUSE	Ig kappa chain V-VI region TEPC 601/TEPC 191 OS=Mus musculus PE=1 SV=1null	846.25	915.875	884.25	1.08227	0.658405	1.0449	0.822725	577	1009	755	757	515	1009	836	757	266	817	1388	1261	1513	1009	1261	1009	1136	1009	504	504	504	757	1009	1009
KV6A4_MOUSE	Ig kappa chain V-VI region SAPC 10 OS=Mus musculus PE=1 SV=1null	846.25	915.875	884.25	1.08227	0.658405	1.0449	0.822725	577	1009	755	757	515	1009	836	757	266	817	1388	1261	1513	1009	1261	1009	1136	1009	504	504	504	757	1009	1009
KV6A5_MOUSE	Ig kappa chain V-VI region J539 OS=Mus musculus PE=1 SV=1null	846.25	915.875	884.25	1.08227	0.658405	1.0449	0.822725	577	1009	755	757	515	1009	836	757	266	817	1388	1261	1513	1009	1261	1009	1136	1009	504	504	504	757	1009	1009
HVM56_MOUSE	Ig heavy chain V region 914 OS=Mus musculus PE=1 SV=1null	1571.29	1619.21	1684.42	1.0305	0.94476	1.07199	0.858502	1027.67	997.667	1389	726.333	587.333	980.333	1321.33	1512.33	475	4450.33	5042.33	4511	674	847.667	1141	1719.67	785	1415	870	1024.33	1241	1781	2157	2323
PRDX2_MOUSE	Peroxiredoxin-2 OS=Mus musculus GN=Prdx2 PE=1 SV=3null	368	424	380.625	1.15217	0.503118	1.03431	0.872839	258	275	485	496	306	402	395	319	154	470	667	391	504	340	323	377	224	246	208	504	287	236	757	757
KV6A6_MOUSE	Ig kappa chain V-VI region NQ2-17.4.1 OS=Mus musculus PE=4 SV=1null	2199	2303	2343.62	1.04729	0.907066	1.06577	0.873588	1402	1615	1649	658	668	892	1939	1875	843	4626	3425	3002	892	1063	1418	850	443	747	4363	6164	6349	2862	3171	3849
TBB2C_MOUSE	Tubulin beta-2C chain OS=Mus musculus GN=Tubb2c PE=1 SV=1null	414.542	447.208	328.667	1.0788	0.706171	0.792844	0.277171	224.667	459	271.667	391.667	351.333	319	334.667	427	173.667	584.333	837	548.667	368.333	371.333	432.667	486.667	268	258.667	218.333	428	195.333	707.667	436	429.667
KV6A7_MOUSE	Ig kappa chain V-VI region NQ2-48.2.2 OS=Mus musculus PE=4 SV=1null	2199	2303	2343.62	1.04729	0.907066	1.06577	0.873588	1402	1615	1649	658	668	892	1939	1875	843	4626	3425	3002	892	1063	1418	850	443	747	4363	6164	6349	2862	3171	3849
KV6A8_MOUSE	Ig kappa chain V-VI region NQ5-61.1.2 OS=Mus musculus PE=4 SV=1null	2199	2303	2343.62	1.04729	0.907066	1.06577	0.873588	1402	1615	1649	658	668	892	1939	1875	843	4626	3425	3002	892	1063	1418	850	443	747	4363	6164	6349	2862	3171	3849
GSTP1_MOUSE	Glutathione S-transferase P 1 OS=Mus musculus GN=Gstp1 PE=1 SV=2null	756.5	819.75	693.625	1.08361	0.715774	0.916887	0.679233	504	757	757	1009	757	1009	505	504	504	1261	1513	504	504	1009	1009	1261	757	504	504	757	505	504	504	757
KV6A9_MOUSE	Ig kappa chain V-VI region NQ6-8.3.1 OS=Mus musculus PE=4 SV=1null	2199	2303	2343.62	1.04729	0.907066	1.06577	0.873588	1402	1615	1649	658	668	892	1939	1875	843	4626	3425	3002	892	1063	1418	850	443	747	4363	6164	6349	2862	3171	3849
KV6AA_MOUSE	Ig kappa chain V-VI region NQ5-78.2.6 OS=Mus musculus PE=4 SV=1null	2199	2303	2343.62	1.04729	0.907066	1.06577	0.873588	1402	1615	1649	658	668	892	1939	1875	843	4626	3425	3002	892	1063	1418	850	443	747	4363	6164	6349	2862	3171	3849
PRDX1_MOUSE	Peroxiredoxin-1 OS=Mus musculus GN=Prdx1 PE=1 SV=1null	613.625	508.375	639.375	0.828478	0.487616	1.04196	0.874539	816	478	482	924	877	1025	429	519	135	1206	904	986	434	391	923	333	170	427	303	314	574	464	414	563
IGH1M_MOUSE	Ig gamma-1 chain C region, membrane-bound form OS=Mus musculus GN=Ighg1 PE=1 SV=2null	15900.8	18813.7	16408.2	1.18319	0.368982	1.03191	0.878151	9209.5	12557.8	9718	16820.5	15820.8	15333.5	19442	20317.5	6282.5	19248	28224.2	22356.5	6944	9745.5	10460	14342.5	13609	16236.5	18067	27826.2	25458.2	23133	22408.8	25420.5
KV3AM_MOUSE	Ig kappa chain V-III region PC 2154 OS=Mus musculus PE=1 SV=1null	963	1101.75	906.5	1.14408	0.749	0.941329	0.875146	533	542	459	752	575	561	1247	1176	427	881	873	863	2200	3621	2809	451	337	278	460	880	879	1180	810	976
KV2A6_MOUSE	Ig kappa chain V-II region 7S34.1 OS=Mus musculus PE=1 SV=1null	1448.56	1565.88	1289.81	1.08099	0.750253	0.890409	0.620159	1128	1687.5	1303	1053	772	880.5	2123	1698.5	777.5	2401	2205.5	1530	614.5	643.5	758	1001	680.5	681.5	1415	2902.5	2328.5	1853	1937	2059.5
GRP78_MOUSE	78 kDa glucose-regulated protein OS=Mus musculus GN=Hspa5 PE=1 SV=3null	889.913	846.625	740.185	0.951358	0.751453	0.83175	0.295452	513.8	830	616.8	961.6	772.9	764.7	771.9	905	360.7	1358.6	1494.9	1270.9	891.8	647.1	470.778	1095.9	663.3	712.4	667.6	765.6	712.8	858.1	694.2	1012.4
LANC1_MOUSE	LanC-like protein 1 OS=Mus musculus GN=Lancl1 PE=2 SV=1null	385.625	410.125	353	1.06353	0.757677	0.915397	0.627692	317	498	320	383	328	403	472	373	191	577	826	590	238	296	327	384	222	205	243	350	267	471	388	521
ANXA2_MOUSE	Annexin A2 OS=Mus musculus GN=Anxa2 PE=1 SV=2null	379.25	360.688	307.5	0.951055	0.766954	0.810811	0.232139	380	304	264.5	377	283	337.5	408.5	353.5	132	548	709.5	241	465.5	330.5	389	227.5	283	163.5	310	315.5	484	317.5	306.5	448.5
IGHG1_MOUSE	Ig gamma-1 chain C region secreted form OS=Mus musculus GN=Ighg1 PE=1 SV=1null	15900.8	18813.7	16408.2	1.18319	0.368982	1.03191	0.878151	9209.5	12557.8	9718	16820.5	15820.8	15333.5	19442	20317.5	6282.5	19248	28224.2	22356.5	6944	9745.5	10460	14342.5	13609	16236.5	18067	27826.2	25458.2	23133	22408.8	25420.5
HVM18_MOUSE	Ig heavy chain V regions TEPC 15/S107/HPCM1/HPCM2/HPCM3 OS=Mus musculus PE=1 SV=1null	1260.08	1183.29	955.083	0.939058	0.776222	0.757953	0.184667	341.667	1456.67	1053	1371.67	789.667	754.333	1803.67	1691.67	856.667	1692	2073	1039.33	1554.67	860	1163.33	1736	679.667	906.333	969	822.333	483	612	1093.33	1384.67
HVM19_MOUSE	Ig heavy chain V region H8 OS=Mus musculus PE=1 SV=1null	1260.08	1183.29	955.083	0.939058	0.776222	0.757953	0.184667	341.667	1456.67	1053	1371.67	789.667	754.333	1803.67	1691.67	856.667	1692	2073	1039.33	1554.67	860	1163.33	1736	679.667	906.333	969	822.333	483	612	1093.33	1384.67
HVM21_MOUSE	Ig heavy chain V region M511 OS=Mus musculus PE=1 SV=1null	1260.08	1183.29	955.083	0.939058	0.776222	0.757953	0.184667	341.667	1456.67	1053	1371.67	789.667	754.333	1803.67	1691.67	856.667	1692	2073	1039.33	1554.67	860	1163.33	1736	679.667	906.333	969	822.333	483	612	1093.33	1384.67
HVM22_MOUSE	Ig heavy chain V region HPCM6 OS=Mus musculus PE=1 SV=1null	1260.08	1183.29	955.083	0.939058	0.776222	0.757953	0.184667	341.667	1456.67	1053	1371.67	789.667	754.333	1803.67	1691.67	856.667	1692	2073	1039.33	1554.67	860	1163.33	1736	679.667	906.333	969	822.333	483	612	1093.33	1384.67
HVM25_MOUSE	Ig heavy chain V region HPCG14 OS=Mus musculus PE=1 SV=1null	1260.08	1183.29	955.083	0.939058	0.776222	0.757953	0.184667	341.667	1456.67	1053	1371.67	789.667	754.333	1803.67	1691.67	856.667	1692	2073	1039.33	1554.67	860	1163.33	1736	679.667	906.333	969	822.333	483	612	1093.33	1384.67
APOA1_MOUSE	Apolipoprotein A-I OS=Mus musculus GN=Apoa1 PE=1 SV=1null	352.625	329.375	267	0.934066	0.777223	0.757178	0.321207	365	229	202	377	214	551	252	252	157	768	582	463	252	252	211	303	535	96	252	252	252	252	319	204
ACTB_MOUSE	Actin, cytoplasmic 1 OS=Mus musculus GN=Actb PE=1 SV=1null	1170.71	1244.78	1042.65	1.06327	0.778866	0.890611	0.611798	1059.33	1317.08	982.083	1213	1170.5	969.75	688.75	814.333	315	1934.42	2432.67	1735.08	827.25	985.083	1209.75	1568.42	1155.17	1057.92	496.667	682.25	471.833	1577.83	1401.17	1599.75
ACTG_MOUSE	Actin, cytoplasmic 2 OS=Mus musculus GN=Actg1 PE=1 SV=1null	1170.71	1244.78	1042.65	1.06327	0.778866	0.890611	0.611798	1059.33	1317.08	982.083	1213	1170.5	969.75	688.75	814.333	315	1934.42	2432.67	1735.08	827.25	985.083	1209.75	1568.42	1155.17	1057.92	496.667	682.25	471.833	1577.83	1401.17	1599.75
TITIN_MOUSE	Titin OS=Mus musculus GN=Ttn PE=1 SV=1null	51.25	123.75	52.25	2.41463	0.015212	1.01951	0.880052	53	191	51	62	194	39	67	64	45	48	223	82	45	83	59	49	144	38	31	61	61	55	30	43
COX6C_MOUSE	Cytochrome c oxidase subunit 6C OS=Mus musculus GN=Cox6c PE=1 SV=3null	66.125	87.625	68.375	1.32514	0.356465	1.03403	0.882107	126	39	73	40	55	48	68	84	62	31	83	44	60	211	119	51	48	35	53	114	92	100	67	74
NEUG_MOUSE	Neurogranin OS=Mus musculus GN=Nrgn PE=1 SV=1null	30	60.25	30.625	2.00833	0.276156	1.02083	0.883359	30	27	25	24	65	30	25	29	25	30	28	21	47	243	49	20	25	35	30	40	30	34	25	30
TGON1_MOUSE	Trans-Golgi network integral membrane protein 1 OS=Mus musculus GN=Tgoln1 PE=1 SV=1null	4280.38	5296.88	4572.12	1.23748	0.650627	1.06816	0.884082	1765	1513	1514	1513	1765	2270	5296	11243	2774	14068	12973	8827	1009	1513	1513	3026	2018	3531	3531	5801	4792	4035	5549	11356
CO3_MOUSE	Complement C3 OS=Mus musculus GN=C3 PE=1 SV=2null	378.875	398.375	375	1.05147	0.797444	0.989772	0.953513	185	255	450	294	234	260	504	341	163	428	643	484	504	504	504	331	189	225	504	595	504	281	426	410
FLNC_MOUSE	Filamin-C OS=Mus musculus GN=Flnc PE=1 SV=3null	423.125	404.438	349.375	0.955835	0.800556	0.825702	0.230523	338.5	409	363	485	265.5	238.5	267	580.5	229.5	452.5	337	395.5	618.5	504.5	378	341.5	105.5	184.5	504	630.5	504	378	403	502
TBA1B_MOUSE	Tubulin alpha-1B chain OS=Mus musculus GN=Tuba1b PE=1 SV=2null	1156.88	1228.66	980.969	1.06205	0.803588	0.847947	0.510675	1642.75	1565.5	601.75	1628.75	1672.5	1627	646.5	704.25	266.5	1623.5	2529.75	1897.75	796.5	862	913	1425	816.75	747.75	496.5	791.75	567.5	995.5	886.75	1226.5
TBA1C_MOUSE	Tubulin alpha-1C chain OS=Mus musculus GN=Tuba1c PE=1 SV=1null	1156.88	1228.66	980.969	1.06205	0.803588	0.847947	0.510675	1642.75	1565.5	601.75	1628.75	1672.5	1627	646.5	704.25	266.5	1623.5	2529.75	1897.75	796.5	862	913	1425	816.75	747.75	496.5	791.75	567.5	995.5	886.75	1226.5
TGON2_MOUSE	Trans-Golgi network integral membrane protein 2 OS=Mus musculus GN=Tgoln2 PE=1 SV=1null	4280.38	5296.88	4572.12	1.23748	0.650627	1.06816	0.884082	1765	1513	1514	1513	1765	2270	5296	11243	2774	14068	12973	8827	1009	1513	1513	3026	2018	3531	3531	5801	4792	4035	5549	11356
K2C73_MOUSE	Keratin, type II cytoskeletal 73 OS=Mus musculus GN=Krt73 PE=1 SV=1null	16734.5	15682.5	13907.2	0.937136	0.809984	0.831053	0.603444	12359	8366	6810	18115	13798	9380	13289	20275	782	15197	13183	10959	30497	22350	34989	31712	22485	11470	5318	3279	9079	7389	21724	27789
ODBA_MOUSE	2-oxoisovalerate dehydrogenase subunit alpha, mitochondrial OS=Mus musculus GN=Bckdha PE=1 SV=1null	340.875	355.875	277.125	1.044	0.821064	0.812981	0.32504	210	406	255	220	249	231	425	527	166	441	550	523	414	210	206	247	199	185	241	321	234	529	385	417
K1C17_MOUSE	Keratin, type I cytoskeletal 17 OS=Mus musculus GN=Krt17 PE=1 SV=3null	102.375	112.875	58.5	1.10256	0.821592	0.571429	0.0833092	55	81	51	61	45	56	95	80	67	258	125	82	101	75	66	80	382	44	68	67	54	101	48	48
IGG2B_MOUSE	Ig gamma-2B chain C region OS=Mus musculus GN=Igh-3 PE=1 SV=3null	14012	15784.6	14581	1.12651	0.685767	1.04061	0.893912	5804.14	8239.86	7345.57	7497.71	6172.57	7333.14	23620.6	26385.7	9958.86	21872.4	24349.6	24333.7	5654.14	7605.57	7956.86	8334.57	7157.14	8374.71	18642.9	25761.6	26515.7	20669.9	20605.1	24829.4
HVM32_MOUSE	Ig heavy chain V-III region J606 OS=Mus musculus PE=1 SV=1null	2080	1916.5	1391.16	0.921394	0.831067	0.668825	0.327648	1216.75	1272	1359.75	1088.5	982	787.25	2161.25	2737	624.5	4764.25	4241.25	1750.25	632	733.25	1347.5	4659.5	3210.75	3467.75	920.25	967.5	644	1197.5	1188.25	1148.25
TRHDE_MOUSE	Thyrotropin-releasing hormone-degrading ectoenzyme OS=Mus musculus GN=Trhde PE=2 SV=1null	12193.1	17922.4	12748.9	1.46988	0.168153	1.04558	0.89681	3279	7062	3666	19528	24398	10593	7314	9332	2266	22159	21607	13046	13896	24546	17534	12958	31824	34358	9332	17044	12962	9079	7566	7566
WDR76_MOUSE	WD repeat-containing protein 76 OS=Mus musculus GN=Wdr76 PE=2 SV=1null	417.625	394.75	413.5	0.945226	0.843503	0.990123	0.967805	205	297	476	612	289	450	371	901	69	700	378	545	217	0	741	317	237	357	458	606	133	461	450	537
IGHM_MOUSE	Ig mu chain C region secreted form OS=Mus musculus GN=Igh-6 PE=1 SV=2null	1210.87	1297.67	1152	1.07168	0.855178	0.951378	0.898732	821	840.667	896	2690.33	2219.67	2529.67	840.667	1177	517.333	2521.67	3362.67	2774.33	538.333	619	840.333	1035	756.667	512	567.333	596.667	568.667	672.667	809	577.667
MUCM_MOUSE	Ig mu chain C region membrane-bound form OS=Mus musculus GN=Igh-6 PE=2 SV=3null	1210.87	1297.67	1152	1.07168	0.855178	0.951378	0.898732	821	840.667	896	2690.33	2219.67	2529.67	840.667	1177	517.333	2521.67	3362.67	2774.33	538.333	619	840.333	1035	756.667	512	567.333	596.667	568.667	672.667	809	577.667
BEST2_MOUSE	Bestrophin-2 OS=Mus musculus GN=Best2 PE=2 SV=1null	5577.88	5049.62	5247.38	0.905295	0.858685	0.940748	0.919837	5087	5148	5892	1205	1011	1664	6134	5920	1702	5036	4062	2944	1898	2125	3019	2809	2181	2727	2161	2153	2552	20293	17797	21479
PLEC1_MOUSE	Plectin-1 OS=Mus musculus GN=Plec1 PE=1 SV=2null	349.5	334.875	194.625	0.958155	0.861918	0.556867	0.080179	199	227	213	392	450	78	252	252	141	681	436	443	64	252	110	452	558	68	252	252	252	504	252	252
THIM_MOUSE	3-ketoacyl-CoA thiolase, mitochondrial OS=Mus musculus GN=Acaa2 PE=1 SV=2null	429.375	453.625	297.125	1.05648	0.862975	0.691994	0.335431	186	504	252	375	204	142	1261	504	128	366	466	307	252	252	252	236	438	361	504	757	504	255	504	431
OSBL3_MOUSE	Oxysterol-binding protein-related protein 3 OS=Mus musculus GN=Osbpl3 PE=2 SV=1null	154.625	135.25	159	0.874697	0.511053	1.02829	0.897308	95	169	144	85	72	79	242	188	144	195	122	166	115	92	186	144	47	66	179	182	170	182	210	317
GCAB_MOUSE	Ig gamma-2A chain C region secreted form OS=Mus musculus PE=1 SV=1null	7563.52	8035.87	7212.12	1.06245	0.867972	0.95354	0.888216	3394.38	4505.5	3743.38	2827.14	2004.62	2716	11972.4	15311.4	5284.88	17150.6	17245.4	13737.6	1932.62	2865.62	3503.88	5669.38	3342.5	4936	7247	10517	10851.2	10314.6	8494.88	12924
CSPRS_MOUSE	Component of Sp100-rs OS=Mus musculus GN=Csprs PE=2 SV=1null	2859.25	2911.5	2501.12	1.01827	0.870394	0.874749	0.454943	2208	2848	3141	3298	4173	2145	2601	2504	2479	2245	2785	2376	3331	2573	3512	3104	2486	2298	3520	3854	4058	2567	2069	0
SP100_MOUSE	Nuclear autoantigen Sp-100 OS=Mus musculus GN=Sp100 PE=1 SV=1null	2859.25	2911.5	2501.12	1.01827	0.870394	0.874749	0.454943	2208	2848	3141	3298	4173	2145	2601	2504	2479	2245	2785	2376	3331	2573	3512	3104	2486	2298	3520	3854	4058	2567	2069	0
HSP7C_MOUSE	Heat shock cognate 71 kDa protein OS=Mus musculus GN=Hspa8 PE=1 SV=1null	742.833	771.458	595.125	1.03853	0.876272	0.801155	0.2202	839.333	1190.33	672.667	812	1496	698	776.333	445.333	345.667	1376	962.667	486.667	588.667	375	646.333	566.333	361	769.333	578	561.333	623.333	406	780	519
PUR8_MOUSE	Adenylosuccinate lyase OS=Mus musculus GN=Adsl PE=2 SV=1null	255.5	316	260.75	1.23679	0.338351	1.02055	0.908504	334	360	298	176	272	275	416	421	239	287	570	332	114	263	375	274	149	169	149	337	244	294	156	154
KV2A7_MOUSE	Ig kappa chain V-II region 26-10 OS=Mus musculus PE=1 SV=1null	25674.2	24393.5	23009.1	0.950115	0.886849	0.896195	0.770419	13201	14153	14520	9336	4996	5231	45985	41493	15278	40767	36040	34190	6731	7062	8882	10493	7769	9763	28355	43309	46063	50526	40326	50146
KV3A4_MOUSE	Ig kappa chain V-III region 50S10.1 OS=Mus musculus PE=1 SV=1null	2655.09	2789.41	2326.12	1.05059	0.889353	0.876099	0.680992	931.5	1224	1337.25	1799.5	1578.75	1104.75	2637.25	3346.25	1059	5524	7642.75	3995.5	3496.75	4407.25	5853.75	2484.25	764.25	1084.75	1842.25	1698	1892.75	2525.25	1654	2281.25
FHL1_MOUSE	Four and a half LIM domains protein 1 OS=Mus musculus GN=Fhl1 PE=2 SV=3null	182.5	193	128.75	1.05753	0.88968	0.705479	0.369849	358	100	125	102	71	139	211	475	0	145	346	100	80	294	291	194	195	0	370	0	152	0	63	223
KV5A2_MOUSE	Ig kappa chain V-V region MOPC 21 OS=Mus musculus PE=1 SV=1null	1847.75	1739.06	1518.69	0.941178	0.894263	0.821912	0.620767	1041.5	1376	1852	1072	702.5	1012.5	5599	4980.5	2742.5	2869	2967.5	2130.5	315.5	305	433	1368.5	873.5	858.5	1160	1101	1266.5	1356.5	1606.5	1854
CC106_MOUSE	Coiled-coil domain-containing protein 106 OS=Mus musculus GN=Ccdc106 PE=1 SV=1null	449.375	462.5	368.625	1.02921	0.898401	0.820306	0.44741	757	608	807	426	313	354	716	777	110	391	454	247	325	277	363	298	155	126	264	695	460	418	421	482
IGHG3_MOUSE	Ig gamma-3 chain C region OS=Mus musculus PE=1 SV=2null	4899.01	4803.86	4650.15	0.980577	0.898424	0.949202	0.775079	3627.44	4119.78	4374.67	4782	2722.56	3185.44	4469.11	4547	1525.33	6462.11	6146.22	4646.44	3039.11	3173.22	4099.89	6557.56	5479	6685.89	3370.67	6064.67	5350.56	6884.11	6178.44	7333
LAC3_MOUSE	Ig lambda-3 chain C region OS=Mus musculus PE=1 SV=1null	115	118.812	105.938	1.03315	0.90029	0.921196	0.831218	108	69.5	53.5	70.5	58	48	97	89	57.5	92.5	203	61.5	75	71	81.5	242	226	361.5	126.5	143	87.5	108.5	91	96.5
HB2A_MOUSE	H-2 class II histocompatibility antigen, A beta chain OS=Mus musculus GN=H2-Ab1 PE=1 SV=1null	635.5	895.25	664.25	1.40873	0.424067	1.04524	0.916049	268	1765	1213	268	221	0	1411	2018	155	318	565	1009	1009	1261	233	236	134	182	313	1009	1261	1261	189	1261
EHD2_MOUSE	EH domain-containing protein 2 OS=Mus musculus GN=Ehd2 PE=1 SV=1null	182.625	175.375	167.5	0.960301	0.903828	0.91718	0.751341	125	122	116	103	105	171	475	426	237	170	269	224	148	102	142	136	138	76	124	129	181	180	112	193
TMLH_MOUSE	Trimethyllysine dioxygenase, mitochondrial OS=Mus musculus GN=Tmlhe PE=2 SV=2null	239	227.875	225.75	0.953452	0.90504	0.944561	0.890794	75	137	166	119	128	105	194	187	130	179	164	78	227	106	157	73	83	110	436	482	521	609	536	539
HB2F_MOUSE	H-2 class II histocompatibility antigen, A-F beta chain (Fragment) OS=Mus musculus GN=H2-Ab1 PE=2 SV=1null	635.5	895.25	664.25	1.40873	0.424067	1.04524	0.916049	268	1765	1213	268	221	0	1411	2018	155	318	565	1009	1009	1261	233	236	134	182	313	1009	1261	1261	189	1261
HB2S_MOUSE	H-2 class II histocompatibility antigen, A-S beta chain OS=Mus musculus GN=H2-Ab1 PE=2 SV=1null	635.5	895.25	664.25	1.40873	0.424067	1.04524	0.916049	268	1765	1213	268	221	0	1411	2018	155	318	565	1009	1009	1261	233	236	134	182	313	1009	1261	1261	189	1261
HB2U_MOUSE	H-2 class II histocompatibility antigen, A-U beta chain OS=Mus musculus PE=1 SV=1null	635.5	895.25	664.25	1.40873	0.424067	1.04524	0.916049	268	1765	1213	268	221	0	1411	2018	155	318	565	1009	1009	1261	233	236	134	182	313	1009	1261	1261	189	1261
K1C42_MOUSE	Keratin, type I cytoskeletal 42 OS=Mus musculus GN=Krt42 PE=1 SV=1null	523.562	547.75	542.125	1.0462	0.916569	1.03545	0.917747	257.5	222	246	475.5	368	851	383	421.5	89	1362.5	1202	949.5	385.5	224.5	533	899.5	1463.5	424.5	196	323.5	541.5	229	157	702.5
SHOT1_MOUSE	Shootin-1 OS=Mus musculus GN=Kiaa1598 PE=1 SV=1null	1030.86	2229.79	1047.57	2.16304	0.00410151	1.01621	0.939109	1031.57	1304.75	798.857	1223	2767.12	1731	815.429	1888.14	403.875	1807.86	3481.57	1601.29	953.143	1969	1158.29	1230	1164.57	595	562.875	3465	1045.25	623	1798.14	1047
KV2A5_MOUSE	Ig kappa chain V-II region 17S29.1 OS=Mus musculus PE=1 SV=1null	2720.5	2848	2534.12	1.04687	0.910727	0.931492	0.849661	1379	2270	1331	1227	940	1046	5765	4035	2511	6469	7997	6305	1261	1261	2018	1880	985	1261	1513	2522	3279	2270	2774	2522
ENOA_MOUSE	Alpha-enolase OS=Mus musculus GN=Eno1 PE=1 SV=3null	158.375	157.25	159.875	0.992897	0.973672	1.00947	0.948922	145	143	135	211	154	235	169	252	113	214	273	158	160	150	231	137	0	95	108	191	183	123	95	129
KV3A7_MOUSE	Ig kappa chain V-III region TEPC 124 OS=Mus musculus PE=1 SV=1null	1136.25	1030.38	1154	0.906821	0.711744	1.01562	0.951358	817	1075	1010	505	444	535	1550	1482	919	1984	2215	1997	902	739	1353	1160	399	449	590	845	890	1582	1044	2079
LV1A_MOUSE	Ig lambda-1 chain V region OS=Mus musculus PE=1 SV=2null	3075.06	2990.19	2469.94	0.972399	0.921673	0.803215	0.437857	1816	2299	2161	2192.5	1822.5	1868	3960	4548	1928.5	2865	2404.5	1834.5	987.5	1053.5	1436	7358.5	5285.5	3774.5	2324.5	3350	3139	3096.5	3158.5	3618
LV1E_MOUSE	Ig lambda-1 chain V region S43 OS=Mus musculus PE=4 SV=1null	3075.06	2990.19	2469.94	0.972399	0.921673	0.803215	0.437857	1816	2299	2161	2192.5	1822.5	1868	3960	4548	1928.5	2865	2404.5	1834.5	987.5	1053.5	1436	7358.5	5285.5	3774.5	2324.5	3350	3139	3096.5	3158.5	3618
KV3AJ_MOUSE	Ig kappa chain V-III region PC 7175 OS=Mus musculus PE=1 SV=1null	1786.31	1814.06	1715.56	1.01553	0.922697	0.960393	0.821833	1590	2071.5	1453.5	1783.5	857	1009	2477.5	2028.5	644.5	1473	1563.5	1810.5	1236.5	1009	1497	2207	1790	2613	1341	2547	1850	2182	2646	2847
MYL6B_MOUSE	Myosin light chain 6B OS=Mus musculus GN=Myl6b PE=2 SV=1null	168	171.375	163.375	1.02009	0.924633	0.97247	0.880882	170	212	155	206	156	214	105	127	98	300	335	254	99	105	169	155	103	74	151	187	171	158	146	172
MYL6_MOUSE	Myosin light polypeptide 6 OS=Mus musculus GN=Myl6 PE=1 SV=3null	168	171.375	163.375	1.02009	0.924633	0.97247	0.880882	170	212	155	206	156	214	105	127	98	300	335	254	99	105	169	155	103	74	151	187	171	158	146	172
IGJ_MOUSE	Immunoglobulin J chain OS=Mus musculus GN=Igj PE=2 SV=4null	1537.96	1492.25	1349.67	0.97028	0.927013	0.87757	0.652542	844	905.333	980.333	1541	1215.33	1475.67	1972.33	2146	870.667	3016.67	3789.33	2849.67	641.333	788	779.333	2664	1356.67	1796	694.333	975.667	1042.33	930	761.667	1003.33
KV3A8_MOUSE	Ig kappa chain V-III region PC 3741/TEPC 111 OS=Mus musculus PE=1 SV=1null	1136.25	1030.38	1154	0.906821	0.711744	1.01562	0.951358	817	1075	1010	505	444	535	1550	1482	919	1984	2215	1997	902	739	1353	1160	399	449	590	845	890	1582	1044	2079
DNJA1_MOUSE	DnaJ homolog subfamily A member 1 OS=Mus musculus GN=Dnaja1 PE=1 SV=1null	3820.38	3695	878.875	0.967183	0.929979	0.230049	0.0100869	5306	6653	851	5173	3051	917	8448	6844	140	5900	7430	1271	1282	2548	769	925	494	219	1774	1802	1329	1755	738	1535
PTN18_MOUSE	Tyrosine-protein phosphatase non-receptor type 18 OS=Mus musculus GN=Ptpn18 PE=1 SV=1null	201.125	195.75	119.625	0.973275	0.932391	0.594779	0.0951652	70	129	83	87	65	139	114	148	34	318	250	133	372	196	99	158	166	75	238	504	252	252	108	142
PERI_MOUSE	Peripherin OS=Mus musculus GN=Prph PE=1 SV=2null	179.125	176.375	155	0.984648	0.932538	0.865318	0.368752	161	141	107	139	88	120	142	154	116	191	195	185	169	211	156	153	109	85	209	169	216	269	344	255
LYZ1_MOUSE	Lysozyme C-1 OS=Mus musculus GN=Lyz1 PE=1 SV=1null	708.125	692.625	713.125	0.978111	0.876675	1.00706	0.975682	530	524	333	872	746	781	352	616	165	884	628	643	757	1009	757	757	757	504	504	757	1261	1009	504	1261
FLNA_MOUSE	Filamin-A OS=Mus musculus GN=Flna PE=1 SV=4null	560.205	565.346	421.867	1.00918	0.937089	0.753058	0.0173778	552.6	604.769	424.929	598.5	445.571	417.143	657.143	596.786	279.867	769.467	805.5	518.2	432.071	452.429	520.643	436.786	395.714	310.467	473.071	697.667	451.154	562	524.333	452.533
KV5A3_MOUSE	Ig kappa chain V-V region K2 (Fragment) OS=Mus musculus PE=1 SV=1null	2926.71	3017.98	2599.25	1.03119	0.93805	0.888114	0.753493	1224	1691.67	1457.5	2496	2446.17	2983.33	5382.83	4189.33	1863.67	6889.33	8517.83	6802.67	994.667	1194.67	1218.33	1693.33	996.167	1085	1306.17	2597.17	1766.17	3427.33	2510.83	3617.33
KV5A4_MOUSE	Ig kappa chain V-V region MOPC 149 OS=Mus musculus PE=1 SV=1null	2810.71	2931.87	2541.25	1.04311	0.940561	0.904132	0.856141	1322	1595.67	1464.33	1387.33	1248.33	1449.33	2634	2373	1037.33	9925.67	11080.3	9196	954	1019	958.333	1217.33	760.667	519.333	1611	2437	2205	3434.33	2941	3500.33
KV5A7_MOUSE	Ig kappa chain V-V region MOPC 41 OS=Mus musculus PE=1 SV=1null	3167.47	3080.68	2581.1	0.972599	0.940889	0.814879	0.578478	896.333	1040.67	888.5	1435.5	750	1404.67	5391.25	5071.5	1166.5	5423.25	6486.33	3625.75	1330.5	1336.33	1087.25	1436.25	1418.33	2133.33	3258	6093	6340.33	6168.67	2449.25	4002.5
PLAK_MOUSE	Junction plakoglobin OS=Mus musculus GN=Jup PE=2 SV=3null	425.583	404.667	428.708	0.950852	0.786436	1.00734	0.976414	220	473.667	565.333	470.667	440	478.333	463.667	523	123	424.333	528.667	904.667	436.667	223	334	372	524.667	184	255	205	454.333	762.333	319.333	386
NRDC_MOUSE	Nardilysin OS=Mus musculus GN=Nrd1 PE=1 SV=1null	866.875	906.375	529.25	1.04557	0.946991	0.610526	0.381798	1060	862	781	275	125	433	3283	3996	829	652	1155	936	236	174	263	580	144	110	270	288	287	579	507	595
K1C16_MOUSE	Keratin, type I cytoskeletal 16 OS=Mus musculus GN=Krt16 PE=1 SV=3null	949.417	967.208	778.875	1.01874	0.948014	0.820372	0.31234	583	570.667	610	1170.67	869.667	889.667	697.667	600.333	256.667	1527	876.667	893.333	1247.67	730	942	1022.67	2603.67	594	524.667	805.667	1252	822	681	793.333
NID2_MOUSE	Nidogen-2 OS=Mus musculus GN=Nid2 PE=1 SV=1null	439.125	442.25	419	1.00712	0.959198	0.95417	0.764248	537	457	493	395	338	662	627	552	317	372	548	313	332	372	325	313	218	206	501	439	518	436	614	518
IGHA_MOUSE	Ig alpha chain C region OS=Mus musculus PE=1 SV=1null	3036.05	3082.95	2326.62	1.01545	0.960788	0.766333	0.333619	2217.6	2753.2	2344	3317	2727	2421.2	3755.2	5358.4	1521	5043	6601.2	3939	1330.4	1341	1851.2	5961	3026.4	3298.8	1129.2	1757.2	1506	1535	1099.2	1731.8
BIR1E_MOUSE	Baculoviral IAP repeat-containing protein 1e OS=Mus musculus GN=Naip5 PE=1 SV=2null	1140.75	1151.19	1036.62	1.00915	0.96083	0.908722	0.596529	767	821.5	748	854.5	751	998.5	1542.5	1125	396.5	1715	1746	1319.5	829	1062	747	1439	1946.5	1552.5	1113	716	1086	866	1041.5	1445
IGKC_MOUSE	Ig kappa chain C region OS=Mus musculus PE=1 SV=1null	4417.09	4793.47	4460.18	1.08521	0.792754	1.00975	0.977955	2344.8	2630	1995.6	1689	941.8	1108.4	7170.6	9467.4	1842	5933.2	5708	5157.8	1809.2	1518.2	2228	3561.2	3714.4	5276.2	5311.75	8846.75	5906.4	7517	5521.2	12167
SMR2A_MOUSE	Submaxillary gland androgen-regulated protein 2, isoform alpha OS=Mus musculus GN=Smr2 PE=2 SV=1null	351.375	258	353.5	0.734258	0.407696	1.00605	0.988959	242	221	325	479	491	798	399	279	36	962	416	904	154	107	207	264	184	71	74	252	186	237	114	301
K2C8_MOUSE	Keratin, type II cytoskeletal 8 OS=Mus musculus GN=Krt8 PE=1 SV=4null	2666.73	2641.65	2583.12	0.990594	0.967728	0.968649	0.891174	1687.08	1429.42	1768.17	3404.75	2757.33	2460.17	1600.42	1925.17	531.417	4563.58	3597.33	3019.5	2676.33	2515.67	2975	4519.58	4662.5	2784.92	1075.25	1750.42	3451.92	1806.83	2495.33	3673.92
KV5A9_MOUSE	Ig kappa chain V-V region L7 (Fragment) OS=Mus musculus PE=1 SV=1null	2661.21	2635.08	2557.08	0.990183	0.969091	0.960873	0.869777	1098.67	1389.33	1345.67	1389.67	963	1154.33	3585	3454.67	1522.33	3508	4201	2950.67	1596.33	1731	2795	2747.67	1183.67	1799.33	3227.33	4682.67	4232	4137	3475.33	4657.33
CPSM_MOUSE	Carbamoyl-phosphate synthase [ammonia], mitochondrial OS=Mus musculus GN=Cps1 PE=1 SV=2null	352.875	350.125	194.5	0.992207	0.972683	0.551187	0.0283975	441	404	155	408	475	136	504	494	134	504	504	288	292	177	307	0	166	125	422	377	221	252	204	190
K0494_MOUSE	EF-hand domain-containing protein KIAA0494 OS=Mus musculus GN=Kiaa0494 PE=2 SV=1null	78.25	56.375	78.5	0.720447	0.339271	1.00319	0.993538	145	76	86	25	25	30	96	120	15	141	96	111	53	30	210	106	55	25	35	24	20	25	25	131
LAC1_MOUSE	Ig lambda-1 chain C region OS=Mus musculus PE=1 SV=1null	1158.59	1164.75	949.844	1.00531	0.975692	0.819825	0.315014	1191.5	896.25	713.5	1344.5	890	677	1388	1923.25	380	1451.25	1581.5	1175.25	461	493.75	479	1202.75	1234.75	1508.5	828.75	1257.75	1127.75	1401	1040.75	1537.75
LC7L2_MOUSE	Putative RNA-binding protein Luc7-like 2 OS=Mus musculus GN=Luc7l2 PE=1 SV=1null	395.875	393.375	354.75	0.993685	0.980943	0.896116	0.724404	244	375	405	145	122	108	317	558	157	274	261	295	757	504	252	169	319	360	504	504	504	757	504	757
KV2A2_MOUSE	Ig kappa chain V-II region VKappa167 OS=Mus musculus PE=2 SV=1null	1628.81	1642.38	1302.75	1.00833	0.985722	0.799816	0.518155	1008.5	882.5	756.5	1008.5	1008.5	1497	4494.5	5532.5	2603	2269.5	2648.5	1765	756.5	843.5	958.5	1182	622	1014	1135	883	883	1176	718.5	945
KV2A3_MOUSE	Ig kappa chain V-II region MOPC 511 OS=Mus musculus PE=1 SV=1null	1628.81	1642.38	1302.75	1.00833	0.985722	0.799816	0.518155	1008.5	882.5	756.5	1008.5	1008.5	1497	4494.5	5532.5	2603	2269.5	2648.5	1765	756.5	843.5	958.5	1182	622	1014	1135	883	883	1176	718.5	945
HVM51_MOUSE	Ig heavy chain V region AC38 205.12 OS=Mus musculus PE=1 SV=1null	3002.34	3018.22	2871.47	1.00529	0.987023	0.956409	0.902161	1191	1991.75	1442.5	1329.25	825.25	1132.75	3240.25	4985	985	6004.75	5375.5	4388.25	1226.25	999.5	1281	1723.75	1351.5	1629.75	4213.75	4654.25	5769.5	5089.75	3963	6343
HGD_MOUSE	Homogentisate 1,2-dioxygenase OS=Mus musculus GN=Hgd PE=1 SV=1null	848.625	849.5	675.625	1.00103	0.997096	0.796141	0.463949	504	757	341	504	757	504	504	504	317	757	1261	757	607	504	484	504	493	757	1395	1395	1261	2014	1125	984
ABCAD_MOUSE	ATP-binding cassette sub-family A member 13 OS=Mus musculus GN=Abca13 PE=2 SV=1null	0	0	0	#DIV/0!	#DIV/0!	#DIV/0!	#DIV/0!	0	0	0	0	0	0	0	0	0	0	0	0	0	0	0	0	0	0	0	0	0	0	0	0
HPS4_MOUSE	Hermansky-Pudlak syndrome 4 protein homolog OS=Mus musculus GN=Hps4 PE=1 SV=2null	0	0	0	#DIV/0!	#DIV/0!	#DIV/0!	#DIV/0!	0	0	0	0	0	0	0	0	0	0	0	0	0	0	0	0	0	0	0	0	0	0	0	0
HVM12_MOUSE	Ig heavy chain V region MOPC 104E OS=Mus musculus PE=1 SV=1null	0	0	0	#DIV/0!	#DIV/0!	#DIV/0!	#DIV/0!	0	0	0	0	0	0	0	0	0	0	0	0	0	0	0	0	0	0	0	0	0	0	0	0
HVM13_MOUSE	Ig heavy chain V region J558 OS=Mus musculus PE=1 SV=1null	0	0	0	#DIV/0!	#DIV/0!	#DIV/0!	#DIV/0!	0	0	0	0	0	0	0	0	0	0	0	0	0	0	0	0	0	0	0	0	0	0	0	0
HVM16_MOUSE	Ig heavy chain V region MOPC 21 (Fragment) OS=Mus musculus PE=1 SV=1null	0	0	0	#DIV/0!	#DIV/0!	#DIV/0!	#DIV/0!	0	0	0	0	0	0	0	0	0	0	0	0	0	0	0	0	0	0	0	0	0	0	0	0
HVM17_MOUSE	Ig heavy chain V region MOPC 47A OS=Mus musculus PE=1 SV=1null	0	0	0	#DIV/0!	#DIV/0!	#DIV/0!	#DIV/0!	0	0	0	0	0	0	0	0	0	0	0	0	0	0	0	0	0	0	0	0	0	0	0	0
HVM54_MOUSE	Ig heavy chain V region 5-84 OS=Mus musculus PE=1 SV=1null	0	0	0	#DIV/0!	#DIV/0!	#DIV/0!	#DIV/0!	0	0	0	0	0	0	0	0	0	0	0	0	0	0	0	0	0	0	0	0	0	0	0	0
K2C79_MOUSE	Keratin, type II cytoskeletal 79 OS=Mus musculus GN=Krt79 PE=2 SV=2null	0	0	0	#DIV/0!	#DIV/0!	#DIV/0!	#DIV/0!	0	0	0	0	0	0	0	0	0	0	0	0	0	0	0	0	0	0	0	0	0	0	0	0
TBB5_MOUSE	Tubulin beta-5 chain OS=Mus musculus GN=Tubb5 PE=1 SV=1null	0	0	0	#DIV/0!	#DIV/0!	#DIV/0!	#DIV/0!	0	0	0	0	0	0	0	0	0	0	0	0	0	0	0	0	0	0	0	0	0	0	0	0
