# Supplementary material for: p300 Serine 89: A Critical Signaling Integrator and Its Effects on Intestinal Homeostasis and Repair
Source: Cancers (Basel). 2021 Mar 14;13(6):1288. doi: 10.3390/cancers13061288 (PMC7999107; doi:10.3390/cancers13061288)
Supplement: Supplementary file 1 [file cancers-13-01288-s001.zip › cancers-1116787-supplementary/Table S5.xlsx]

## Sheet: Sheet1
Column ID	Description	p-value(S89 int vs. Wt int)	Fold-Change(S89 int vs. Wt int)
RPC6_MOUSE	DNA-directed RNA polymerase III subunit RPC6 OS=Mus musculus GN=Polr3f PE=1 SV=1null	0.28354	-30.3783
FABP6_MOUSE	Gastrotropin OS=Mus musculus GN=Fabp6 PE=2 SV=2null	0.237246	-12.259
EIF3L_MOUSE	Eukaryotic translation initiation factor 3 subunit L OS=Mus musculus GN=Eif3l PE=1 SV=1null	0.00462065	-6.98996
MFN2_MOUSE	Mitofusin-2 OS=Mus musculus GN=Mfn2 PE=1 SV=3null	0.298836	-6.53205
NPL4_MOUSE	Nuclear protein localization protein 4 homolog OS=Mus musculus GN=Nploc4 PE=1 SV=3null	0.065218	-6.27275
IGKC_MOUSE	Ig kappa chain C region OS=Mus musculus PE=1 SV=1null	0.0370728	-6.16805
LMAN1_MOUSE	Protein ERGIC-53 OS=Mus musculus GN=Lman1 PE=2 SV=1null	0.289702	-4.80163
EIF3G_MOUSE	Eukaryotic translation initiation factor 3 subunit G OS=Mus musculus GN=Eif3g PE=1 SV=2null	0.0854705	-4.36086
STEA4_MOUSE	Metalloreductase STEAP4 OS=Mus musculus GN=Steap4 PE=2 SV=1null	0.135796	-4.17621
PUR2_MOUSE	Trifunctional purine biosynthetic protein adenosine-3 OS=Mus musculus GN=Gart PE=2 SV=2null	0.129148	-4.09969
SCRN1_MOUSE	Secernin-1 OS=Mus musculus GN=Scrn1 PE=1 SV=1null	0.0268366	-4.07087
GPSN2_MOUSE	Synaptic glycoprotein SC2 OS=Mus musculus GN=Gpsn2 PE=1 SV=1null	0.29853	-3.82671
THYN1_MOUSE	Thymocyte nuclear protein 1 OS=Mus musculus GN=Thyn1 PE=1 SV=1null	0.242647	-3.72218
TARA_MOUSE	TRIO and F-actin-binding protein OS=Mus musculus GN=Triobp PE=1 SV=3null	0.294373	-3.71821
SF04_MOUSE	Splicing factor 4 OS=Mus musculus GN=Sf4 PE=1 SV=1null	0.195509	-3.58885
S10A6_MOUSE	Protein S100-A6 OS=Mus musculus GN=S100a6 PE=1 SV=3null	0.00704094	-3.58348
STK39_MOUSE	STE20/SPS1-related proline-alanine-rich protein kinase OS=Mus musculus GN=Stk39 PE=1 SV=1null	0.134751	-3.47012
MRI40_MOUSE	BRCA1-A complex subunit MERIT40 OS=Mus musculus GN=Merit40 PE=2 SV=1null	0.05069	-3.41564
HTR5B_MOUSE	HEAT repeat-containing protein 5B OS=Mus musculus GN=Heatr5b PE=2 SV=3null	0.150831	-3.40553
RS11_MOUSE	40S ribosomal protein S11 OS=Mus musculus GN=Rps11 PE=2 SV=3null	0.119233	-3.38464
HDAC4_MOUSE	Histone deacetylase 4 OS=Mus musculus GN=Hdac4 PE=1 SV=1null	0.347409	-3.34393
AKT2_MOUSE	RAC-beta serine/threonine-protein kinase OS=Mus musculus GN=Akt2 PE=2 SV=1null	0.209138	-3.31353
MUC13_MOUSE	Mucin-13 OS=Mus musculus GN=Muc13 PE=2 SV=1null	0.281552	-3.30737
CP035_MOUSE	UPF0171 protein C16orf35 homolog OS=Mus musculus GN=Mare PE=2 SV=1null	0.00998893	-3.28243
TIM50_MOUSE	Mitochondrial import inner membrane translocase subunit TIM50 OS=Mus musculus GN=Timm50 PE=1 SV=1null	0.285349	-3.17539
SMD3_MOUSE	Small nuclear ribonucleoprotein Sm D3 OS=Mus musculus GN=Snrpd3 PE=2 SV=1null	0.120822	-3.08937
GRIK4_MOUSE	Glutamate receptor, ionotropic kainate 4 OS=Mus musculus GN=Grik4 PE=2 SV=1null	0.125515	-2.97708
BCCIP_MOUSE	BRCA2 and CDKN1A-interacting protein OS=Mus musculus GN=Bccip PE=2 SV=1null	0.243116	-2.94597
BDH2_MOUSE	3-hydroxybutyrate dehydrogenase type 2 OS=Mus musculus GN=Bdh2 PE=2 SV=1null	0.0907902	-2.93656
PRELP_MOUSE	Prolargin OS=Mus musculus GN=Prelp PE=2 SV=2null	0.085721	-2.8574
CK067_MOUSE	UPF0366 protein C11orf67 homolog OS=Mus musculus PE=2 SV=1null	0.0231243	-2.85112
OSTF1_MOUSE	Osteoclast-stimulating factor 1 OS=Mus musculus GN=Ostf1 PE=1 SV=2null	0.258196	-2.82668
TBA1A_MOUSE	Tubulin alpha-1A chain OS=Mus musculus GN=Tuba1a PE=1 SV=1null	0.303654	-2.74415
APEX1_MOUSE	DNA-(apurinic or apyrimidinic site) lyase OS=Mus musculus GN=Apex1 PE=1 SV=2null	0.11273	-2.74195
SYNE3_MOUSE	Nesprin-3 OS=Mus musculus PE=1 SV=1null	0.102982	-2.71569
VASP_MOUSE	Vasodilator-stimulated phosphoprotein OS=Mus musculus GN=Vasp PE=1 SV=4null	0.0572863	-2.6409
GLTP_MOUSE	Glycolipid transfer protein OS=Mus musculus GN=Gltp PE=2 SV=3null	0.125298	-2.63661
PLAP_MOUSE	Phospholipase A-2-activating protein OS=Mus musculus GN=Plaa PE=2 SV=3null	0.182013	-2.62508
VPS45_MOUSE	Vacuolar protein sorting-associated protein 45 OS=Mus musculus GN=Vps45 PE=1 SV=1null	0.182643	-2.61345
PGS1_MOUSE	Biglycan OS=Mus musculus GN=Bgn PE=2 SV=1null	0.170181	-2.57835
GBG12_MOUSE	Guanine nucleotide-binding protein G(I)/G(S)/G(O) subunit gamma-12 OS=Mus musculus GN=Gng12 PE=1 SV=3null	0.150442	-2.57331
CJ125_MOUSE	Protein fucU homolog OS=Mus musculus GN=Le51 PE=2 SV=1null	0.129716	-2.55189
PTER_MOUSE	Phosphotriesterase-related protein OS=Mus musculus GN=Pter PE=2 SV=1null	0.321218	-2.51896
FSIP1_MOUSE	Fibrous sheath-interacting protein 1 OS=Mus musculus GN=Fsip1 PE=1 SV=1null	0.0115349	-2.505
UBXN4_MOUSE	UBX domain-containing protein 4 OS=Mus musculus GN=Ubxn4 PE=1 SV=1null	0.157676	-2.49265
CAV1_MOUSE	Caveolin-1 OS=Mus musculus GN=Cav1 PE=1 SV=1null	0.0118325	-2.43539
RL29_MOUSE	60S ribosomal protein L29 OS=Mus musculus GN=Rpl29 PE=2 SV=2null	0.0576945	-2.40973
PLK3_MOUSE	Serine/threonine-protein kinase PLK3 OS=Mus musculus GN=Plk3 PE=1 SV=2null	0.00180448	-2.40718
PLB1_MOUSE	Phospholipase B1, membrane-associated OS=Mus musculus GN=Plb1 PE=2 SV=2null	0.311896	-2.37731
HA2B_MOUSE	H-2 class II histocompatibility antigen, A-B alpha chain OS=Mus musculus GN=H2-Aa PE=1 SV=2null	0.0466119	-2.36923
HA2U_MOUSE	H-2 class II histocompatibility antigen, A-U alpha chain (Fragment) OS=Mus musculus GN=H2-Aa PE=1 SV=1null	0.0466119	-2.36923
APRV1_MOUSE	Retroviral-like aspartic protease 1 OS=Mus musculus GN=Asprv1 PE=1 SV=1null	0.497933	-2.30407
SMD1_MOUSE	Small nuclear ribonucleoprotein Sm D1 OS=Mus musculus GN=Snrpd1 PE=2 SV=1null	0.0882613	-2.29194
EVC_MOUSE	Ellis-van Creveld syndrome protein homolog OS=Mus musculus GN=Evc PE=2 SV=1null	0.0318199	-2.29174
RS7_MOUSE	40S ribosomal protein S7 OS=Mus musculus GN=Rps7 PE=2 SV=1null	0.113346	-2.28788
UBP2L_MOUSE	Ubiquitin-associated protein 2-like OS=Mus musculus GN=Ubap2l PE=1 SV=1null	0.258975	-2.26579
PIGS_MOUSE	GPI transamidase component PIG-S OS=Mus musculus GN=Pigs PE=2 SV=3null	0.107641	-2.24788
MYL9_MOUSE	Myosin regulatory light polypeptide 9 OS=Mus musculus GN=Myl9 PE=1 SV=3null	0.187168	-2.24662
TTL12_MOUSE	Tubulin--tyrosine ligase-like protein 12 OS=Mus musculus GN=Ttll12 PE=1 SV=1null	0.162259	-2.23091
RM21_MOUSE	39S ribosomal protein L21, mitochondrial OS=Mus musculus GN=Mrpl21 PE=2 SV=1null	0.00152292	-2.19716
PSB1_MOUSE	Proteasome subunit beta type-1 OS=Mus musculus GN=Psmb1 PE=1 SV=1null	0.017556	-2.18232
RS23_MOUSE	40S ribosomal protein S23 OS=Mus musculus GN=Rps23 PE=2 SV=3null	0.275651	-2.17908
CIRBP_MOUSE	Cold-inducible RNA-binding protein OS=Mus musculus GN=Cirbp PE=2 SV=1null	0.00205451	-2.1785
TAGL_MOUSE	Transgelin OS=Mus musculus GN=Tagln PE=1 SV=3null	0.121002	-2.1689
PSB9_MOUSE	Proteasome subunit beta type-9 OS=Mus musculus GN=Psmb9 PE=2 SV=1null	0.0287108	-2.16312
CLPX_MOUSE	ATP-dependent Clp protease ATP-binding subunit clpX-like, mitochondrial OS=Mus musculus GN=Clpx PE=1 SV=1null	0.375319	-2.16156
CAPZB_MOUSE	F-actin-capping protein subunit beta OS=Mus musculus GN=Capzb PE=1 SV=3null	0.227389	-2.14662
GBRA1_MOUSE	Gamma-aminobutyric acid receptor subunit alpha-1 OS=Mus musculus GN=Gabra1 PE=1 SV=1null	0.0497253	-2.13919
INPP_MOUSE	Inositol polyphosphate 1-phosphatase OS=Mus musculus GN=Inpp1 PE=2 SV=2null	0.32864	-2.13087
ETS1_MOUSE	Protein C-ets-1 OS=Mus musculus GN=Ets1 PE=1 SV=2null	0.303534	-2.12175
LYN_MOUSE	Tyrosine-protein kinase Lyn OS=Mus musculus GN=Lyn PE=1 SV=4null	0.39229	-2.10927
CAH14_MOUSE	Carbonic anhydrase 14 OS=Mus musculus GN=Ca14 PE=1 SV=1null	0.159346	-2.10587
AGR2_MOUSE	Anterior gradient protein 2 homolog OS=Mus musculus GN=Agr2 PE=2 SV=1null	0.216013	-2.08832
NUCB2_MOUSE	Nucleobindin-2 OS=Mus musculus GN=Nucb2 PE=1 SV=2null	0.186104	-2.07052
TF2H4_MOUSE	General transcription factor IIH subunit 4 OS=Mus musculus GN=Gtf2h4 PE=2 SV=1null	0.212777	-2.04247
LEG1_MOUSE	Galectin-1 OS=Mus musculus GN=Lgals1 PE=1 SV=3null	0.0353706	-2.02058
CE051_MOUSE	UPF0600 protein C5orf51 homolog OS=Mus musculus PE=2 SV=1null	0.424997	-2.01446
IBP4_MOUSE	Insulin-like growth factor-binding protein 4 OS=Mus musculus GN=Igfbp4 PE=2 SV=2null	0.344791	-2.01022
MCAR1_MOUSE	Mitochondrial carrier triple repeat protein 1 OS=Mus musculus GN=Mcart1 PE=2 SV=1null	0.251454	-2.00815
CP240_MOUSE	Cytochrome P450 2C40 OS=Mus musculus GN=Cyp2c40 PE=2 SV=1null	0.236656	-2.00715
CUX1_MOUSE	Homeobox protein cut-like 1 OS=Mus musculus GN=Cux1 PE=1 SV=3null	0.352835	-2.00524
IMPCT_MOUSE	Protein IMPACT OS=Mus musculus GN=Impact PE=1 SV=2null	0.464383	-1.99201
RL28_MOUSE	60S ribosomal protein L28 OS=Mus musculus GN=Rpl28 PE=1 SV=2null	0.0609026	-1.98579
PTBP2_MOUSE	Polypyrimidine tract-binding protein 2 OS=Mus musculus GN=Ptbp2 PE=1 SV=2null	0.188937	-1.97087
HCC1_MOUSE	Nuclear protein Hcc-1 OS=Mus musculus GN=Hcc1 PE=1 SV=3null	0.235115	-1.96079
WIBG_MOUSE	Partner of Y14 and mago OS=Mus musculus GN=Wibg PE=1 SV=2null	0.193158	-1.94668
GPM6A_MOUSE	Neuronal membrane glycoprotein M6-a OS=Mus musculus GN=Gpm6a PE=1 SV=1null	0.0202245	-1.94091
RSMB_MOUSE	Small nuclear ribonucleoprotein-associated protein B OS=Mus musculus GN=Snrpb PE=2 SV=1null	0.505199	-1.93781
RSMN_MOUSE	Small nuclear ribonucleoprotein-associated protein N OS=Mus musculus GN=Snrpn PE=2 SV=1null	0.505199	-1.93781
RS25_MOUSE	40S ribosomal protein S25 OS=Mus musculus GN=Rps25 PE=2 SV=1null	0.20964	-1.9365
MTMRB_MOUSE	Myotubularin-related protein 11 OS=Mus musculus GN=Mtmr11 PE=2 SV=1null	0.259198	-1.92175
CH1B1_MOUSE	Charged multivesicular body protein 1b-1 OS=Mus musculus GN=Chmp1b1 PE=1 SV=1null	0.0608981	-1.92096
CH1B2_MOUSE	Charged multivesicular body protein 1b-2 OS=Mus musculus GN=Chmp1b2 PE=2 SV=2null	0.0608981	-1.92096
NIT1_MOUSE	Nitrilase homolog 1 OS=Mus musculus GN=Nit1 PE=2 SV=1null	0.124711	-1.9206
LEG9_MOUSE	Galectin-9 OS=Mus musculus GN=Lgals9 PE=1 SV=1null	0.191166	-1.91688
IL16_MOUSE	Pro-interleukin-16 OS=Mus musculus GN=Il16 PE=1 SV=3null	0.204613	-1.90633
IF4B_MOUSE	Eukaryotic translation initiation factor 4B OS=Mus musculus GN=Eif4b PE=1 SV=1null	0.175745	-1.8974
DHSO_MOUSE	Sorbitol dehydrogenase OS=Mus musculus GN=Sord PE=1 SV=3null	0.0151407	-1.89088
SURF4_MOUSE	Surfeit locus protein 4 OS=Mus musculus GN=Surf4 PE=2 SV=1null	0.263825	-1.8846
PLCC_MOUSE	1-acyl-sn-glycerol-3-phosphate acyltransferase gamma OS=Mus musculus GN=Agpat3 PE=1 SV=2null	0.194028	-1.87312
HIPL1_MOUSE	HHIP-like protein 1 OS=Mus musculus GN=Hhipl1 PE=2 SV=1null	0.141052	-1.87075
SYFB_MOUSE	Phenylalanyl-tRNA synthetase beta chain OS=Mus musculus GN=Farsb PE=2 SV=1null	0.0805942	-1.8692
FYN_MOUSE	Proto-oncogene tyrosine-protein kinase Fyn OS=Mus musculus GN=Fyn PE=1 SV=3null	0.153074	-1.85803
BTF3_MOUSE	Transcription factor BTF3 OS=Mus musculus GN=Btf3 PE=2 SV=3null	0.152217	-1.84993
CO6A2_MOUSE	Collagen alpha-2(VI) chain OS=Mus musculus GN=Col6a2 PE=2 SV=3null	0.0616144	-1.84551
ZO2_MOUSE	Tight junction protein ZO-2 OS=Mus musculus GN=Tjp2 PE=1 SV=2null	0.2543	-1.83903
PITM1_MOUSE	Membrane-associated phosphatidylinositol transfer protein 1 OS=Mus musculus GN=Pitpnm1 PE=1 SV=1null	0.211877	-1.83822
RAB10_MOUSE	Ras-related protein Rab-10 OS=Mus musculus GN=Rab10 PE=1 SV=1null	0.0256923	-1.83661
DPP2_MOUSE	Dipeptidyl-peptidase 2 OS=Mus musculus GN=Dpp7 PE=2 SV=1null	0.286148	-1.82883
RETST_MOUSE	All-trans-retinol 13,14-reductase OS=Mus musculus GN=Retsat PE=1 SV=2null	0.133287	-1.82242
KAPCB_MOUSE	cAMP-dependent protein kinase catalytic subunit beta OS=Mus musculus GN=Prkacb PE=1 SV=2null	0.34534	-1.81532
ZEP1_MOUSE	Zinc finger protein 40 OS=Mus musculus GN=Hivep1 PE=1 SV=1null	0.321682	-1.81273
NDUB8_MOUSE	NADH dehydrogenase [ubiquinone] 1 beta subcomplex subunit 8, mitochondrial OS=Mus musculus GN=Ndufb8 PE=1 SV=1null	0.289662	-1.81038
GLSL_MOUSE	Glutaminase liver isoform, mitochondrial OS=Mus musculus GN=Gls2 PE=2 SV=2null	0.1468	-1.81008
CREB5_MOUSE	Cyclic AMP-responsive element-binding protein 5 OS=Mus musculus GN=Creb5 PE=2 SV=3null	0.292943	-1.78551
KAPCA_MOUSE	cAMP-dependent protein kinase catalytic subunit alpha OS=Mus musculus GN=Prkaca PE=1 SV=3null	0.381782	-1.77351
CTNA3_MOUSE	Catenin alpha-3 OS=Mus musculus GN=Ctnna3 PE=1 SV=2null	0.130691	-1.77343
DPY30_MOUSE	Protein dpy-30 homolog OS=Mus musculus GN=Dpy30 PE=2 SV=1null	0.438036	-1.77305
CAD13_MOUSE	Cadherin-13 OS=Mus musculus GN=Cdh13 PE=2 SV=1null	0.14581	-1.769
PRP31_MOUSE	U4/U6 small nuclear ribonucleoprotein Prp31 OS=Mus musculus GN=Prpf31 PE=2 SV=2null	0.24482	-1.76726
LC7L2_MOUSE	Putative RNA-binding protein Luc7-like 2 OS=Mus musculus GN=Luc7l2 PE=1 SV=1null	0.18778	-1.76709
LUC7L_MOUSE	Putative RNA-binding protein Luc7-like 1 OS=Mus musculus GN=Luc7l PE=2 SV=2null	0.18778	-1.76709
PRVA_MOUSE	Parvalbumin alpha OS=Mus musculus GN=Pvalb PE=1 SV=3null	0.0942537	-1.76697
SRBS1_MOUSE	Sorbin and SH3 domain-containing protein 1 OS=Mus musculus GN=Sorbs1 PE=1 SV=2null	0.148947	-1.75652
H10_MOUSE	Histone H1.0 OS=Mus musculus GN=H1f0 PE=2 SV=4null	0.154165	-1.75304
RAB3B_MOUSE	Ras-related protein Rab-3B OS=Mus musculus GN=Rab3b PE=1 SV=1null	0.213909	-1.7524
COX7C_MOUSE	Cytochrome c oxidase subunit 7C, mitochondrial OS=Mus musculus GN=Cox7c PE=1 SV=1null	0.0207211	-1.75225
IQEC2_MOUSE	IQ motif and SEC7 domain-containing protein 2 OS=Mus musculus GN=Iqsec2 PE=1 SV=2null	0.332451	-1.74687
SH3L3_MOUSE	SH3 domain-binding glutamic acid-rich-like protein 3 OS=Mus musculus GN=Sh3bgrl3 PE=1 SV=1null	0.358036	-1.7381
BICD2_MOUSE	Protein bicaudal D homolog 2 OS=Mus musculus GN=Bicd2 PE=1 SV=1null	0.43736	-1.73633
DRG2_MOUSE	Developmentally-regulated GTP-binding protein 2 OS=Mus musculus GN=Drg2 PE=1 SV=1null	0.091832	-1.73243
CNN1_MOUSE	Calponin-1 OS=Mus musculus GN=Cnn1 PE=2 SV=1null	0.110723	-1.72828
FLNC_MOUSE	Filamin-C OS=Mus musculus GN=Flnc PE=1 SV=3null	0.00965532	-1.72752
UBQL2_MOUSE	Ubiquilin-2 OS=Mus musculus GN=Ubqln2 PE=1 SV=1null	0.265066	-1.72188
NDUB9_MOUSE	NADH dehydrogenase [ubiquinone] 1 beta subcomplex subunit 9 OS=Mus musculus GN=Ndufb9 PE=1 SV=3null	0.523096	-1.71725
IF4A2_MOUSE	Eukaryotic initiation factor 4A-II OS=Mus musculus GN=Eif4a2 PE=2 SV=2null	0.15995	-1.71296
ANXA1_MOUSE	Annexin A1 OS=Mus musculus GN=Anxa1 PE=1 SV=2null	0.0209203	-1.71285
THY1_MOUSE	Thy-1 membrane glycoprotein OS=Mus musculus GN=Thy1 PE=1 SV=1null	0.270879	-1.71064
DESM_MOUSE	Desmin OS=Mus musculus GN=Des PE=1 SV=3null	0.130691	-1.70425
NDUA3_MOUSE	NADH dehydrogenase [ubiquinone] 1 alpha subcomplex subunit 3 OS=Mus musculus GN=Ndufa3 PE=1 SV=1null	0.0234492	-1.70197
RIFK_MOUSE	Riboflavin kinase OS=Mus musculus GN=Rfk PE=2 SV=2null	0.0296825	-1.7007
SYNEM_MOUSE	Synemin OS=Mus musculus GN=Synm PE=1 SV=2null	0.00259576	-1.69358
ARPC3_MOUSE	Actin-related protein 2/3 complex subunit 3 OS=Mus musculus GN=Arpc3 PE=1 SV=3null	0.313636	-1.69264
TPM2_MOUSE	Tropomyosin beta chain OS=Mus musculus GN=Tpm2 PE=1 SV=1null	0.168599	-1.6926
TPSN_MOUSE	Tapasin OS=Mus musculus GN=Tapbp PE=2 SV=2null	0.17508	-1.69254
YS019_MOUSE	Transmembrane protein HSPC323 homolog OS=Mus musculus PE=2 SV=1null	0.144658	-1.69217
A1AT4_MOUSE	Alpha-1-antitrypsin 1-4 OS=Mus musculus GN=Serpina1d PE=2 SV=1null	0.414674	-1.69211
PRG2_MOUSE	Bone marrow proteoglycan OS=Mus musculus GN=Prg2 PE=1 SV=1null	0.366405	-1.68859
CA146_MOUSE	Uncharacterized protein C1orf146 homolog OS=Mus musculus PE=2 SV=2null	0.098375	-1.68482
PROD2_MOUSE	Probable proline dehydrogenase 2 OS=Mus musculus GN=Prodh2 PE=2 SV=1null	0.222701	-1.68443
FAF1_MOUSE	FAS-associated factor 1 OS=Mus musculus GN=Faf1 PE=1 SV=1null	0.246131	-1.67876
SAE2_MOUSE	SUMO-activating enzyme subunit 2 OS=Mus musculus GN=Uba2 PE=2 SV=1null	0.0180463	-1.66581
TT21B_MOUSE	Tetratricopeptide repeat protein 21B OS=Mus musculus GN=Ttc21b PE=2 SV=1null	0.193492	-1.66217
FAT3_MOUSE	Protocadherin Fat 3 OS=Mus musculus GN=Fat3 PE=1 SV=2null	0.197404	-1.66096
EXD1_MOUSE	Exonuclease 3~-5~ domain-containing protein 1 OS=Mus musculus GN=Exd1 PE=2 SV=1null	0.199342	-1.65929
SG493_MOUSE	Protein kinase-like protein SgK493 OS=Mus musculus GN=Sgk493 PE=2 SV=1null	0.101818	-1.65799
CLYBL_MOUSE	Citrate lyase subunit beta-like protein, mitochondrial OS=Mus musculus GN=Clybl PE=2 SV=2null	0.245348	-1.65363
FIBB_MOUSE	Fibrinogen beta chain OS=Mus musculus GN=Fgb PE=2 SV=1null	0.0142941	-1.65129
SPRL1_MOUSE	SPARC-like protein 1 OS=Mus musculus GN=Sparcl1 PE=2 SV=2null	0.25268	-1.65051
SESN3_MOUSE	Sestrin-3 OS=Mus musculus GN=Sesn3 PE=2 SV=1null	0.143157	-1.64932
ATPK_MOUSE	ATP synthase subunit f, mitochondrial OS=Mus musculus GN=Atp5j2 PE=1 SV=3null	0.338533	-1.64917
ACTC_MOUSE	Actin, alpha cardiac muscle 1 OS=Mus musculus GN=Actc1 PE=1 SV=1null	0.347651	-1.64682
H2A1F_MOUSE	Histone H2A type 1-F OS=Mus musculus GN=Hist1h2af PE=1 SV=3null	0.115295	-1.64589
H2A1H_MOUSE	Histone H2A type 1-H OS=Mus musculus GN=Hist1h2ah PE=1 SV=3null	0.115295	-1.64589
H2A1K_MOUSE	Histone H2A type 1-K OS=Mus musculus GN=Hist1h2ak PE=1 SV=3null	0.115295	-1.64589
H2A1_MOUSE	Histone H2A type 1 OS=Mus musculus GN=Hist1h2ab PE=1 SV=3null	0.115295	-1.64589
H2A3_MOUSE	Histone H2A type 3 OS=Mus musculus GN=Hist3h2a PE=1 SV=3null	0.115295	-1.64589
H2AJ_MOUSE	Histone H2A.J OS=Mus musculus GN=H2afj PE=2 SV=1null	0.115295	-1.64589
EGFR_MOUSE	Epidermal growth factor receptor OS=Mus musculus GN=Egfr PE=1 SV=1null	0.161455	-1.64031
LASP1_MOUSE	LIM and SH3 domain protein 1 OS=Mus musculus GN=Lasp1 PE=1 SV=1null	0.220297	-1.63758
BIR1F_MOUSE	Baculoviral IAP repeat-containing protein 1f OS=Mus musculus GN=Naip6 PE=2 SV=1null	0.199393	-1.63663
BIR1G_MOUSE	Baculoviral IAP repeat-containing protein 1g OS=Mus musculus GN=Naip7 PE=2 SV=1null	0.199393	-1.63663
RBL1_MOUSE	Retinoblastoma-like protein 1 OS=Mus musculus GN=Rbl1 PE=1 SV=2null	0.424167	-1.63459
IGHG3_MOUSE	Ig gamma-3 chain C region OS=Mus musculus PE=1 SV=2null	0.348753	-1.63217
MY18A_MOUSE	Myosin-XVIIIa OS=Mus musculus GN=Myo18a PE=1 SV=2null	0.138148	-1.63113
VTNC_MOUSE	Vitronectin OS=Mus musculus GN=Vtn PE=1 SV=2null	0.265853	-1.62896
LYPA2_MOUSE	Acyl-protein thioesterase 2 OS=Mus musculus GN=Lypla2 PE=1 SV=1null	0.0946955	-1.62778
NDUB4_MOUSE	NADH dehydrogenase [ubiquinone] 1 beta subcomplex subunit 4 OS=Mus musculus GN=Ndufb4 PE=1 SV=3null	0.273105	-1.62548
COTL1_MOUSE	Coactosin-like protein OS=Mus musculus GN=Cotl1 PE=1 SV=3null	0.0274769	-1.62288
DUS3_MOUSE	Dual specificity protein phosphatase 3 OS=Mus musculus GN=Dusp3 PE=1 SV=1null	0.171784	-1.62179
CBG_MOUSE	Corticosteroid-binding globulin OS=Mus musculus GN=Serpina6 PE=1 SV=1null	0.324562	-1.61665
FABPI_MOUSE	Fatty acid-binding protein, intestinal OS=Mus musculus GN=Fabp2 PE=2 SV=2null	0.277054	-1.61371
PSD11_MOUSE	26S proteasome non-ATPase regulatory subunit 11 OS=Mus musculus GN=Psmd11 PE=1 SV=3null	0.114892	-1.61135
GLOD5_MOUSE	Glyoxalase domain-containing protein 5 OS=Mus musculus GN=Glod5 PE=2 SV=1null	0.240875	-1.60667
SAHH3_MOUSE	Putative adenosylhomocysteinase 3 OS=Mus musculus GN=Ahcyl2 PE=1 SV=1null	0.219952	-1.60631
PTBP1_MOUSE	Polypyrimidine tract-binding protein 1 OS=Mus musculus GN=Ptbp1 PE=1 SV=2null	0.213361	-1.60262
SYEP_MOUSE	Bifunctional aminoacyl-tRNA synthetase OS=Mus musculus GN=Eprs PE=2 SV=3null	0.0543356	-1.60248
ARAP2_MOUSE	Arf-GAP, Rho-GAP domain, ANK repeat and PH domain-containing protein 2 OS=Mus musculus GN=Arap2 PE=1 SV=2null	0.515107	-1.5976
VKORL_MOUSE	Vitamin K epoxide reductase complex subunit 1-like protein 1 OS=Mus musculus GN=Vkorc1l1 PE=2 SV=1null	0.401089	-1.59681
TGFI1_MOUSE	Transforming growth factor beta-1-induced transcript 1 protein OS=Mus musculus GN=Tgfb1i1 PE=1 SV=2null	0.049051	-1.59369
NPM_MOUSE	Nucleophosmin OS=Mus musculus GN=Npm1 PE=1 SV=1null	0.362466	-1.59311
CTRB1_MOUSE	Chymotrypsinogen B OS=Mus musculus GN=Ctrb1 PE=2 SV=1null	0.30184	-1.59269
KGUA_MOUSE	Guanylate kinase OS=Mus musculus GN=Guk1 PE=1 SV=2null	0.178557	-1.59096
CP2AC_MOUSE	Cytochrome P450 2A12 OS=Mus musculus GN=Cyp2a12 PE=1 SV=1null	0.368584	-1.58513
CLCA1_MOUSE	Calcium-activated chloride channel regulator 1 OS=Mus musculus GN=Clca1 PE=1 SV=2null	0.177133	-1.58446
PYRG1_MOUSE	CTP synthase 1 OS=Mus musculus GN=Ctps PE=1 SV=2null	0.44677	-1.5815
ARPC2_MOUSE	Actin-related protein 2/3 complex subunit 2 OS=Mus musculus GN=Arpc2 PE=1 SV=3null	0.253116	-1.58072
SNG1_MOUSE	Synaptogyrin-1 OS=Mus musculus GN=Syngr1 PE=1 SV=2null	0.210883	-1.57984
PDLI3_MOUSE	PDZ and LIM domain protein 3 OS=Mus musculus GN=Pdlim3 PE=1 SV=1null	0.077485	-1.5782
APMAP_MOUSE	Adipocyte plasma membrane-associated protein OS=Mus musculus GN=Apmap PE=1 SV=1null	0.0682777	-1.57785
C2C2L_MOUSE	C2 domain-containing protein 2-like OS=Mus musculus GN=C2cd2l PE=1 SV=2null	0.390525	-1.57522
NCOA1_MOUSE	Nuclear receptor coactivator 1 OS=Mus musculus GN=Ncoa1 PE=1 SV=2null	0.121794	-1.57411
KAD7_MOUSE	Putative adenylate kinase 7 OS=Mus musculus GN=Ak7 PE=2 SV=1null	0.520077	-1.5734
RAB35_MOUSE	Ras-related protein Rab-35 OS=Mus musculus GN=Rab35 PE=1 SV=1null	0.0354715	-1.57158
SDPR_MOUSE	Serum deprivation-response protein OS=Mus musculus GN=Sdpr PE=1 SV=3null	0.283716	-1.56261
FUSIP_MOUSE	FUS-interacting serine-arginine-rich protein 1 OS=Mus musculus GN=Fusip1 PE=1 SV=2null	0.285027	-1.56237
CC127_MOUSE	Coiled-coil domain-containing protein 127 OS=Mus musculus GN=Ccdc127 PE=2 SV=2null	0.453674	-1.55141
ADO_MOUSE	Aldehyde oxidase OS=Mus musculus GN=Aox1 PE=2 SV=2null	0.534688	-1.54548
AADAT_MOUSE	Kynurenine/alpha-aminoadipate aminotransferase mitochondrial OS=Mus musculus GN=Aadat PE=2 SV=1null	0.175817	-1.54499
RHOG_MOUSE	Rho-related GTP-binding protein RhoG OS=Mus musculus GN=Rhog PE=2 SV=1null	0.389009	-1.5438
PLMN_MOUSE	Plasminogen OS=Mus musculus GN=Plg PE=1 SV=2null	0.240957	-1.54084
PDC6I_MOUSE	Programmed cell death 6-interacting protein OS=Mus musculus GN=Pdcd6ip PE=1 SV=2null	0.0407175	-1.54051
RL3_MOUSE	60S ribosomal protein L3 OS=Mus musculus GN=Rpl3 PE=2 SV=2null	0.206683	-1.53719
NEU2_MOUSE	Vasopressin-neurophysin 2-copeptin OS=Mus musculus GN=Avp PE=2 SV=1null	0.162648	-1.53394
PYR5_MOUSE	Uridine 5~-monophosphate synthase OS=Mus musculus GN=Umps PE=2 SV=3null	0.184026	-1.53183
PUR6_MOUSE	Multifunctional protein ADE2 OS=Mus musculus GN=Paics PE=1 SV=3null	0.0410255	-1.53065
CAMKV_MOUSE	CaM kinase-like vesicle-associated protein OS=Mus musculus GN=Camkv PE=1 SV=2null	0.359664	-1.53007
ATPO_MOUSE	ATP synthase subunit O, mitochondrial OS=Mus musculus GN=Atp5o PE=1 SV=1null	0.118079	-1.52926
API5_MOUSE	Apoptosis inhibitor 5 OS=Mus musculus GN=Api5 PE=2 SV=1null	0.30879	-1.52461
SSRP1_MOUSE	FACT complex subunit SSRP1 OS=Mus musculus GN=Ssrp1 PE=1 SV=2null	0.243742	-1.52297
PTAD1_MOUSE	Protein tyrosine phosphatase-like protein PTPLAD1 OS=Mus musculus GN=Ptplad1 PE=1 SV=2null	0.0133349	-1.51944
SODM_MOUSE	Superoxide dismutase [Mn], mitochondrial OS=Mus musculus GN=Sod2 PE=1 SV=3null	0.345411	-1.51663
6PGL_MOUSE	6-phosphogluconolactonase OS=Mus musculus GN=Pgls PE=2 SV=1null	0.29851	-1.51627
BODG_MOUSE	Gamma-butyrobetaine dioxygenase OS=Mus musculus GN=Bbox1 PE=2 SV=1null	0.0527477	-1.51519
TPM1_MOUSE	Tropomyosin alpha-1 chain OS=Mus musculus GN=Tpm1 PE=1 SV=1null	0.0821839	-1.51476
RAB6A_MOUSE	Ras-related protein Rab-6A OS=Mus musculus GN=Rab6a PE=1 SV=4null	0.256264	-1.51411
THNS1_MOUSE	Threonine synthase-like 1 OS=Mus musculus GN=Thnsl1 PE=2 SV=1null	0.682123	-1.51358
RISC_MOUSE	Retinoid-inducible serine carboxypeptidase OS=Mus musculus GN=Scpep1 PE=2 SV=1null	0.119429	-1.51207
HNRPL_MOUSE	Heterogeneous nuclear ribonucleoprotein L OS=Mus musculus GN=Hnrnpl PE=1 SV=2null	0.352611	-1.50994
TBP_MOUSE	TATA-box-binding protein OS=Mus musculus GN=Tbp PE=1 SV=1null	0.394279	-1.50748
CDC42_MOUSE	Cell division control protein 42 homolog OS=Mus musculus GN=Cdc42 PE=1 SV=1null	0.301194	-1.50685
CYBP_MOUSE	Calcyclin-binding protein OS=Mus musculus GN=Cacybp PE=1 SV=1null	0.122126	-1.50431
ANXA3_MOUSE	Annexin A3 OS=Mus musculus GN=Anxa3 PE=2 SV=3null	0.407124	-1.50429
HPLN4_MOUSE	Hyaluronan and proteoglycan link protein 4 OS=Mus musculus GN=Hapln4 PE=2 SV=2null	0.508432	-1.50036
ANXA4_MOUSE	Annexin A4 OS=Mus musculus GN=Anxa4 PE=2 SV=3null	0.239068	-1.49872
AP2M1_MOUSE	AP-2 complex subunit mu-1 OS=Mus musculus GN=Ap2m1 PE=1 SV=1null	0.0290121	-1.49679
GSK3B_MOUSE	Glycogen synthase kinase-3 beta OS=Mus musculus GN=Gsk3b PE=1 SV=2null	0.430719	-1.4962
RL11_MOUSE	60S ribosomal protein L11 OS=Mus musculus GN=Rpl11 PE=1 SV=4null	0.245276	-1.49367
CYGB_MOUSE	Cytoglobin OS=Mus musculus GN=Cygb PE=2 SV=1null	0.00196232	-1.48984
GPDA_MOUSE	Glycerol-3-phosphate dehydrogenase [NAD+], cytoplasmic OS=Mus musculus GN=Gpd1 PE=1 SV=3null	0.157899	-1.4883
RMD1_MOUSE	Regulator of microtubule dynamics protein 1 OS=Mus musculus GN=Fam82b PE=2 SV=2null	0.27989	-1.48798
CHSP1_MOUSE	Calcium-regulated heat stable protein 1 OS=Mus musculus GN=Carhsp1 PE=1 SV=1null	0.365593	-1.48649
PSMD1_MOUSE	26S proteasome non-ATPase regulatory subunit 1 OS=Mus musculus GN=Psmd1 PE=1 SV=1null	0.359221	-1.48606
CPNE1_MOUSE	Copine-1 OS=Mus musculus GN=Cpne1 PE=1 SV=1null	0.368479	-1.48386
RL26_MOUSE	60S ribosomal protein L26 OS=Mus musculus GN=Rpl26 PE=2 SV=1null	0.340023	-1.48247
PA2G4_MOUSE	Proliferation-associated protein 2G4 OS=Mus musculus GN=Pa2g4 PE=1 SV=3null	0.320577	-1.48019
PKHH2_MOUSE	Pleckstrin homology domain-containing family H member 2 OS=Mus musculus GN=Plekhh2 PE=2 SV=2null	0.340488	-1.47952
NAMPT_MOUSE	Nicotinamide phosphoribosyltransferase OS=Mus musculus GN=Nampt PE=1 SV=1null	0.170513	-1.47923
NQO2_MOUSE	Ribosyldihydronicotinamide dehydrogenase [quinone] OS=Mus musculus GN=Nqo2 PE=2 SV=3null	0.143801	-1.47915
PDC10_MOUSE	Programmed cell death protein 10 OS=Mus musculus GN=Pdcd10 PE=2 SV=1null	0.273808	-1.47897
STRAP_MOUSE	Serine-threonine kinase receptor-associated protein OS=Mus musculus GN=Strap PE=1 SV=2null	0.260182	-1.47825
CP2J5_MOUSE	Cytochrome P450 2J5 OS=Mus musculus GN=Cyp2j5 PE=2 SV=1null	0.304784	-1.47747
RS12_MOUSE	40S ribosomal protein S12 OS=Mus musculus GN=Rps12 PE=1 SV=2null	0.258571	-1.47605
IF4G1_MOUSE	Eukaryotic translation initiation factor 4 gamma 1 OS=Mus musculus GN=Eif4g1 PE=1 SV=1null	0.160245	-1.47582
AP1M1_MOUSE	AP-1 complex subunit mu-1 OS=Mus musculus GN=Ap1m1 PE=1 SV=3null	0.0980048	-1.47354
PROF1_MOUSE	Profilin-1 OS=Mus musculus GN=Pfn1 PE=1 SV=2null	0.225964	-1.4712
TSR2_MOUSE	Pre-rRNA-processing protein TSR2 homolog OS=Mus musculus GN=Tsr2 PE=2 SV=1null	0.0286351	-1.47054
KCNA2_MOUSE	Potassium voltage-gated channel subfamily A member 2 OS=Mus musculus GN=Kcna2 PE=1 SV=1null	0.105488	-1.46812
KCNA3_MOUSE	Potassium voltage-gated channel subfamily A member 3 OS=Mus musculus GN=Kcna3 PE=2 SV=3null	0.105488	-1.46812
RS29_MOUSE	40S ribosomal protein S29 OS=Mus musculus GN=Rps29 PE=2 SV=2null	0.237538	-1.46393
SMC2_MOUSE	Structural maintenance of chromosomes protein 2 OS=Mus musculus GN=Smc2 PE=1 SV=1null	0.301798	-1.46384
MIF_MOUSE	Macrophage migration inhibitory factor OS=Mus musculus GN=Mif PE=1 SV=2null	0.0260791	-1.45724
LCAP_MOUSE	Leucyl-cystinyl aminopeptidase OS=Mus musculus GN=Lnpep PE=1 SV=1null	0.0383192	-1.45534
KPRA_MOUSE	Phosphoribosyl pyrophosphate synthetase-associated protein 1 OS=Mus musculus GN=Prpsap1 PE=1 SV=1null	0.186962	-1.45429
CGL_MOUSE	Cystathionine gamma-lyase OS=Mus musculus GN=Cth PE=1 SV=1null	0.112824	-1.45409
VAMP1_MOUSE	Vesicle-associated membrane protein 1 OS=Mus musculus GN=Vamp1 PE=1 SV=1null	0.639177	-1.45272
RBM3_MOUSE	Putative RNA-binding protein 3 OS=Mus musculus GN=Rbm3 PE=2 SV=1null	0.00357973	-1.45068
FUCO_MOUSE	Tissue alpha-L-fucosidase OS=Mus musculus GN=Fuca1 PE=2 SV=1null	0.673846	-1.44794
LIN7A_MOUSE	Lin-7 homolog A OS=Mus musculus GN=Lin7a PE=1 SV=2null	0.0928944	-1.4478
MYO7B_MOUSE	Myosin-VIIb OS=Mus musculus GN=Myo7b PE=1 SV=2null	0.22414	-1.44772
DPEP1_MOUSE	Dipeptidase 1 OS=Mus musculus GN=Dpep1 PE=1 SV=1null	0.28408	-1.44369
MPCP_MOUSE	Phosphate carrier protein, mitochondrial OS=Mus musculus GN=Slc25a3 PE=1 SV=1null	0.145352	-1.4434
LAMA5_MOUSE	Laminin subunit alpha-5 OS=Mus musculus GN=Lama5 PE=1 SV=3null	0.245386	-1.44288
TENA_MOUSE	Tenascin OS=Mus musculus GN=Tnc PE=1 SV=1null	0.0709094	-1.44207
SHAN3_MOUSE	SH3 and multiple ankyrin repeat domains protein 3 OS=Mus musculus GN=Shank3 PE=1 SV=2null	0.479457	-1.4409
H2AX_MOUSE	Histone H2A.x OS=Mus musculus GN=H2afx PE=1 SV=2null	0.450703	-1.43871
MYH11_MOUSE	Myosin-11 OS=Mus musculus GN=Myh11 PE=1 SV=1null	0.148732	-1.43847
SCN4B_MOUSE	Sodium channel subunit beta-4 OS=Mus musculus GN=Scn4b PE=2 SV=1null	0.332062	-1.43545
COX6C_MOUSE	Cytochrome c oxidase subunit 6C OS=Mus musculus GN=Cox6c PE=1 SV=3null	0.403689	-1.43528
KPYR_MOUSE	Pyruvate kinase isozymes R/L OS=Mus musculus GN=Pklr PE=2 SV=1null	0.252467	-1.4338
EHD2_MOUSE	EH domain-containing protein 2 OS=Mus musculus GN=Ehd2 PE=1 SV=1null	0.232153	-1.43357
ITA1_MOUSE	Integrin alpha-1 OS=Mus musculus GN=Itga1 PE=2 SV=1null	0.269085	-1.43242
PURA1_MOUSE	Adenylosuccinate synthetase isozyme 1 OS=Mus musculus GN=Adssl1 PE=1 SV=2null	0.156031	-1.43151
ASAH1_MOUSE	Acid ceramidase OS=Mus musculus GN=Asah1 PE=2 SV=1null	0.311453	-1.43013
GGLO_MOUSE	L-gulonolactone oxidase OS=Mus musculus GN=Gulo PE=1 SV=2null	0.412619	-1.42847
1433E_MOUSE	14-3-3 protein epsilon OS=Mus musculus GN=Ywhae PE=1 SV=1null	0.196789	-1.42726
PSME2_MOUSE	Proteasome activator complex subunit 2 OS=Mus musculus GN=Psme2 PE=2 SV=4null	0.16762	-1.42452
FLNA_MOUSE	Filamin-A OS=Mus musculus GN=Flna PE=1 SV=4null	0.126016	-1.4231
COPG_MOUSE	Coatomer subunit gamma OS=Mus musculus GN=Copg PE=2 SV=1null	0.105331	-1.42206
XPO1_MOUSE	Exportin-1 OS=Mus musculus GN=Xpo1 PE=1 SV=1null	0.370316	-1.41844
TBCD1_MOUSE	TBC1 domain family member 1 OS=Mus musculus GN=Tbc1d1 PE=2 SV=2null	0.452564	-1.41775
DLDH_MOUSE	Dihydrolipoyl dehydrogenase, mitochondrial OS=Mus musculus GN=Dld PE=1 SV=2null	0.481427	-1.41589
HBB1_MOUSE	Hemoglobin subunit beta-1 OS=Mus musculus GN=Hbb-b1 PE=1 SV=2null	0.53633	-1.41565
SYRC_MOUSE	Arginyl-tRNA synthetase, cytoplasmic OS=Mus musculus GN=Rars PE=2 SV=2null	0.125435	-1.4138
SEPT4_MOUSE	Septin-4 OS=Mus musculus GN=Sept4 PE=1 SV=1null	0.285587	-1.41335
PADI2_MOUSE	Protein-arginine deiminase type-2 OS=Mus musculus GN=Padi2 PE=1 SV=1null	0.23296	-1.41292
HNRDL_MOUSE	Heterogeneous nuclear ribonucleoprotein D-like OS=Mus musculus GN=Hnrpdl PE=1 SV=1null	0.261145	-1.40963
CADM1_MOUSE	Cell adhesion molecule 1 OS=Mus musculus GN=Cadm1 PE=1 SV=2null	0.346652	-1.40928
MP2K4_MOUSE	Dual specificity mitogen-activated protein kinase kinase 4 OS=Mus musculus GN=Map2k4 PE=1 SV=2null	0.538272	-1.40852
MOCS1_MOUSE	Molybdenum cofactor biosynthesis protein 1 OS=Mus musculus GN=Mocs1 PE=2 SV=2null	0.208837	-1.40595
COIA1_MOUSE	Collagen alpha-1(XVIII) chain OS=Mus musculus GN=Col18a1 PE=1 SV=4null	0.118479	-1.40342
SAMH1_MOUSE	SAM domain and HD domain-containing protein 1 OS=Mus musculus GN=Samhd1 PE=1 SV=2null	0.195002	-1.4025
PI42B_MOUSE	Phosphatidylinositol-5-phosphate 4-kinase type-2 beta OS=Mus musculus GN=Pip4k2b PE=1 SV=1null	0.205117	-1.4012
EF1A1_MOUSE	Elongation factor 1-alpha 1 OS=Mus musculus GN=Eef1a1 PE=1 SV=3null	0.321311	-1.40068
GD1L1_MOUSE	Ganglioside-induced differentiation-associated protein 1-like 1 OS=Mus musculus GN=Gdap1l1 PE=2 SV=1null	0.0201876	-1.39886
K1C18_MOUSE	Keratin, type I cytoskeletal 18 OS=Mus musculus GN=Krt18 PE=1 SV=5null	0.317472	-1.39863
UBP26_MOUSE	Ubiquitin carboxyl-terminal hydrolase 26 OS=Mus musculus GN=Usp26 PE=2 SV=1null	0.279412	-1.39731
GLCTK_MOUSE	Glycerate kinase OS=Mus musculus GN=Glyctk PE=2 SV=1null	0.51979	-1.39712
CC50A_MOUSE	Cell cycle control protein 50A OS=Mus musculus GN=Tmem30a PE=1 SV=1null	0.181163	-1.396
ACTN4_MOUSE	Alpha-actinin-4 OS=Mus musculus GN=Actn4 PE=1 SV=1null	0.313283	-1.39545
NDUA5_MOUSE	NADH dehydrogenase [ubiquinone] 1 alpha subcomplex subunit 5 OS=Mus musculus GN=Ndufa5 PE=1 SV=3null	0.0361821	-1.39439
H2A2A_MOUSE	Histone H2A type 2-A OS=Mus musculus GN=Hist2h2aa1 PE=1 SV=3null	0.442041	-1.39392
H2A2C_MOUSE	Histone H2A type 2-C OS=Mus musculus GN=Hist2h2ac PE=1 SV=3null	0.442041	-1.39392
AT5F1_MOUSE	ATP synthase subunit b, mitochondrial OS=Mus musculus GN=Atp5f1 PE=1 SV=1null	0.119682	-1.3938
K2C8_MOUSE	Keratin, type II cytoskeletal 8 OS=Mus musculus GN=Krt8 PE=1 SV=4null	0.318913	-1.39304
A1BG_MOUSE	Alpha-1B-glycoprotein OS=Mus musculus GN=A1bg PE=1 SV=1null	0.4657	-1.39278
EWS_MOUSE	RNA-binding protein EWS OS=Mus musculus GN=Ewsr1 PE=1 SV=1null	0.14765	-1.39211
CO6A4_MOUSE	Collagen alpha-4(VI) chain OS=Mus musculus GN=Col6a4 PE=1 SV=2null	0.118661	-1.39128
NTF2_MOUSE	Nuclear transport factor 2 OS=Mus musculus GN=Nutf2 PE=2 SV=1null	0.213119	-1.39018
NDUB6_MOUSE	NADH dehydrogenase [ubiquinone] 1 beta subcomplex subunit 6 OS=Mus musculus GN=Ndufb6 PE=2 SV=3null	0.048707	-1.38991
IF5A1_MOUSE	Eukaryotic translation initiation factor 5A-1 OS=Mus musculus GN=Eif5a PE=1 SV=2null	0.242193	-1.38748
PCYXL_MOUSE	Prenylcysteine oxidase-like OS=Mus musculus GN=Pcyox1l PE=2 SV=1null	0.763589	-1.38637
STML2_MOUSE	Stomatin-like protein 2 OS=Mus musculus GN=Stoml2 PE=1 SV=1null	0.19608	-1.38632
MYPT2_MOUSE	Protein phosphatase 1 regulatory subunit 12B OS=Mus musculus GN=Ppp1r12b PE=1 SV=2null	0.308147	-1.38568
IVD_MOUSE	Isovaleryl-CoA dehydrogenase, mitochondrial OS=Mus musculus GN=Ivd PE=1 SV=1null	0.330483	-1.38485
RAB1B_MOUSE	Ras-related protein Rab-1B OS=Mus musculus GN=Rab1b PE=1 SV=1null	0.243728	-1.38259
ENPP3_MOUSE	Ectonucleotide pyrophosphatase/phosphodiesterase family member 3 OS=Mus musculus GN=Enpp3 PE=2 SV=1null	0.344836	-1.37973
NGBR_MOUSE	Nogo-B receptor OS=Mus musculus GN=Nus1 PE=2 SV=1null	0.49942	-1.37943
ANS1B_MOUSE	Ankyrin repeat and sterile alpha motif domain-containing protein 1B OS=Mus musculus GN=Anks1b PE=1 SV=2null	0.385234	-1.37712
KLC1_MOUSE	Kinesin light chain 1 OS=Mus musculus GN=Klc1 PE=1 SV=3null	0.233134	-1.37659
MYLK_MOUSE	Myosin light chain kinase, smooth muscle OS=Mus musculus GN=Mylk PE=1 SV=3null	0.141135	-1.37572
ORNT1_MOUSE	Mitochondrial ornithine transporter 1 OS=Mus musculus GN=Slc25a15 PE=2 SV=1null	0.331221	-1.37474
HCDH_MOUSE	Hydroxyacyl-coenzyme A dehydrogenase, mitochondrial OS=Mus musculus GN=Hadh PE=1 SV=2null	0.235529	-1.3747
K6PF_MOUSE	6-phosphofructokinase, muscle type OS=Mus musculus GN=Pfkm PE=1 SV=3null	0.243223	-1.37456
NMES1_MOUSE	Normal mucosa of esophagus-specific gene 1 protein OS=Mus musculus GN=Nmes1 PE=2 SV=1null	0.513813	-1.37378
GBP2_MOUSE	Interferon-induced guanylate-binding protein 2 OS=Mus musculus GN=Gbp2 PE=1 SV=1null	0.156993	-1.37295
EMB_MOUSE	Embigin OS=Mus musculus GN=Emb PE=2 SV=2null	0.0109525	-1.37201
AL1A3_MOUSE	Aldehyde dehydrogenase family 1 member A3 OS=Mus musculus GN=Aldh1a3 PE=2 SV=1null	0.397513	-1.37193
ABD12_MOUSE	Monoacylglycerol lipase ABHD12 OS=Mus musculus GN=Abhd12 PE=1 SV=2null	0.41944	-1.37175
H31_MOUSE	Histone H3.1 OS=Mus musculus GN=Hist1h3a PE=1 SV=2null	0.369668	-1.37136
H32_MOUSE	Histone H3.2 OS=Mus musculus GN=Hist1h3b PE=1 SV=2null	0.369668	-1.37136
P5CS_MOUSE	Delta-1-pyrroline-5-carboxylate synthetase OS=Mus musculus GN=Aldh18a1 PE=2 SV=1null	0.14857	-1.37089
GMDS_MOUSE	GDP-mannose 4,6 dehydratase OS=Mus musculus GN=Gmds PE=2 SV=1null	0.220513	-1.3688
THIM_MOUSE	3-ketoacyl-CoA thiolase, mitochondrial OS=Mus musculus GN=Acaa2 PE=1 SV=2null	0.299238	-1.36866
CYC_MOUSE	Cytochrome c, somatic OS=Mus musculus GN=Cycs PE=1 SV=2null	0.529332	-1.36844
ACO13_MOUSE	Acyl-coenzyme A thioesterase 13 OS=Mus musculus GN=Acot13 PE=1 SV=1null	0.561354	-1.36828
PSMD2_MOUSE	26S proteasome non-ATPase regulatory subunit 2 OS=Mus musculus GN=Psmd2 PE=1 SV=1null	0.109688	-1.3681
CNRP1_MOUSE	CB1 cannabinoid receptor-interacting protein 1 OS=Mus musculus GN=Cnrip1 PE=1 SV=1null	0.33384	-1.36773
MCM6_MOUSE	DNA replication licensing factor MCM6 OS=Mus musculus GN=Mcm6 PE=1 SV=1null	0.346458	-1.36414
RL4_MOUSE	60S ribosomal protein L4 OS=Mus musculus GN=Rpl4 PE=1 SV=3null	0.257909	-1.36352
LPHN1_MOUSE	Latrophilin-1 OS=Mus musculus GN=Lphn1 PE=1 SV=2null	0.764958	-1.36193
CHMP3_MOUSE	Charged multivesicular body protein 3 OS=Mus musculus GN=Vps24 PE=1 SV=3null	0.141891	-1.36191
DC1I1_MOUSE	Cytoplasmic dynein 1 intermediate chain 1 OS=Mus musculus GN=Dync1i1 PE=1 SV=1null	0.368088	-1.36174
AK1CD_MOUSE	Aldo-keto reductase family 1 member C13 OS=Mus musculus GN=Akr1c13 PE=1 SV=2null	0.463039	-1.36126
PALM2_MOUSE	Paralemmin-2 OS=Mus musculus GN=Palm2 PE=1 SV=1null	0.442135	-1.36072
KPRB_MOUSE	Phosphoribosyl pyrophosphate synthetase-associated protein 2 OS=Mus musculus GN=Prpsap2 PE=1 SV=1null	0.26525	-1.3605
CCS_MOUSE	Copper chaperone for superoxide dismutase OS=Mus musculus GN=Ccs PE=2 SV=1null	0.505007	-1.35975
RAP2B_MOUSE	Ras-related protein Rap-2b OS=Mus musculus GN=Rap2b PE=1 SV=1null	0.504981	-1.35944
NP1L1_MOUSE	Nucleosome assembly protein 1-like 1 OS=Mus musculus GN=Nap1l1 PE=1 SV=2null	0.0383379	-1.35907
RB27B_MOUSE	Ras-related protein Rab-27B OS=Mus musculus GN=Rab27b PE=1 SV=3null	0.452572	-1.35891
3HAO_MOUSE	3-hydroxyanthranilate 3,4-dioxygenase OS=Mus musculus GN=Haao PE=1 SV=1null	0.39551	-1.35798
TADBP_MOUSE	TAR DNA-binding protein 43 OS=Mus musculus GN=Tardbp PE=1 SV=1null	0.320018	-1.35697
RASM_MOUSE	Ras-related protein M-Ras OS=Mus musculus GN=Mras PE=1 SV=1null	0.369386	-1.35675
GTPB1_MOUSE	GTP-binding protein 1 OS=Mus musculus GN=Gtpbp1 PE=1 SV=2null	0.266341	-1.35637
MCM7_MOUSE	DNA replication licensing factor MCM7 OS=Mus musculus GN=Mcm7 PE=2 SV=1null	0.392043	-1.35626
AL3A2_MOUSE	Fatty aldehyde dehydrogenase OS=Mus musculus GN=Aldh3a2 PE=2 SV=1null	0.199227	-1.35592
DGKE_MOUSE	Diacylglycerol kinase epsilon OS=Mus musculus GN=Dgke PE=2 SV=1null	0.605899	-1.3543
PSPC1_MOUSE	Paraspeckle component 1 OS=Mus musculus GN=Pspc1 PE=1 SV=1null	0.100056	-1.35398
PPCT_MOUSE	Phosphatidylcholine transfer protein OS=Mus musculus GN=Pctp PE=1 SV=2null	0.162974	-1.35386
APOA5_MOUSE	Apolipoprotein A-V OS=Mus musculus GN=Apoa5 PE=2 SV=1null	0.336458	-1.35266
GLGB_MOUSE	1,4-alpha-glucan-branching enzyme OS=Mus musculus GN=Gbe1 PE=2 SV=1null	0.554695	-1.35193
PGAM2_MOUSE	Phosphoglycerate mutase 2 OS=Mus musculus GN=Pgam2 PE=1 SV=3null	0.454142	-1.35132
IMA4_MOUSE	Importin subunit alpha-4 OS=Mus musculus GN=Kpna4 PE=2 SV=1null	0.360229	-1.35113
RDH7_MOUSE	Retinol dehydrogenase 7 OS=Mus musculus GN=Rdh7 PE=2 SV=1null	0.122778	-1.35048
PDK2_MOUSE	[Pyruvate dehydrogenase [lipoamide]] kinase isozyme 2, mitochondrial OS=Mus musculus GN=Pdk2 PE=1 SV=1null	0.30109	-1.34951
PRDX3_MOUSE	Thioredoxin-dependent peroxide reductase, mitochondrial OS=Mus musculus GN=Prdx3 PE=1 SV=1null	0.0294819	-1.34869
ATAD3_MOUSE	ATPase family AAA domain-containing protein 3 OS=Mus musculus GN=Atad3 PE=1 SV=1null	0.260496	-1.34788
PERI_MOUSE	Peripherin OS=Mus musculus GN=Prph PE=1 SV=2null	0.309808	-1.3475
BT3L4_MOUSE	Transcription factor BTF3 homolog 4 OS=Mus musculus GN=Btf3l4 PE=2 SV=1null	0.384905	-1.34645
LA_MOUSE	Lupus La protein homolog OS=Mus musculus GN=Ssb PE=2 SV=1null	0.314345	-1.34611
GPX3_MOUSE	Glutathione peroxidase 3 OS=Mus musculus GN=Gpx3 PE=2 SV=2null	0.3469	-1.34598
M2OM_MOUSE	Mitochondrial 2-oxoglutarate/malate carrier protein OS=Mus musculus GN=Slc25a11 PE=1 SV=3null	0.0597617	-1.34391
SYNC_MOUSE	Asparaginyl-tRNA synthetase, cytoplasmic OS=Mus musculus GN=Nars PE=1 SV=2null	0.22977	-1.34236
SORCN_MOUSE	Sorcin OS=Mus musculus GN=Sri PE=2 SV=1null	0.123967	-1.342
DHDH_MOUSE	Trans-1,2-dihydrobenzene-1,2-diol dehydrogenase OS=Mus musculus GN=Dhdh PE=2 SV=1null	0.352986	-1.34187
RAN_MOUSE	GTP-binding nuclear protein Ran OS=Mus musculus GN=Ran PE=1 SV=3null	0.474466	-1.34172
CX7A2_MOUSE	Cytochrome c oxidase polypeptide 7A2, mitochondrial OS=Mus musculus GN=Cox7a2 PE=1 SV=2null	0.414869	-1.33955
HMGB2_MOUSE	High mobility group protein B2 OS=Mus musculus GN=Hmgb2 PE=1 SV=3null	0.240771	-1.33938
PLCX3_MOUSE	PI-PLC X domain-containing protein 3 OS=Mus musculus GN=Plcxd3 PE=2 SV=1null	0.527588	-1.33932
ADT2_MOUSE	ADP/ATP translocase 2 OS=Mus musculus GN=Slc25a5 PE=1 SV=3null	0.472976	-1.33889
PA1B2_MOUSE	Platelet-activating factor acetylhydrolase IB subunit beta OS=Mus musculus GN=Pafah1b2 PE=1 SV=2null	0.255965	-1.33849
MYL6_MOUSE	Myosin light polypeptide 6 OS=Mus musculus GN=Myl6 PE=1 SV=3null	0.333879	-1.3357
RL19_MOUSE	60S ribosomal protein L19 OS=Mus musculus GN=Rpl19 PE=1 SV=1null	0.21109	-1.3352
NT5C_MOUSE	5~(3~)-deoxyribonucleotidase, cytosolic type OS=Mus musculus GN=Nt5c PE=1 SV=1null	0.392875	-1.33446
CSPG5_MOUSE	Chondroitin sulfate proteoglycan 5 OS=Mus musculus GN=Cspg5 PE=1 SV=1null	0.398075	-1.33387
SC6A1_MOUSE	Sodium- and chloride-dependent GABA transporter 1 OS=Mus musculus GN=Slc6a1 PE=1 SV=2null	0.431129	-1.33219
SAPS3_MOUSE	Serine/threonine-protein phosphatase 6 regulatory subunit 3 OS=Mus musculus GN=Saps3 PE=1 SV=1null	0.67201	-1.33176
SFRS4_MOUSE	Splicing factor, arginine/serine-rich 4 OS=Mus musculus GN=Sfrs4 PE=2 SV=1null	0.131091	-1.33044
S10A1_MOUSE	Protein S100-A1 OS=Mus musculus GN=S100a1 PE=1 SV=2null	0.550924	-1.33009
LAMB2_MOUSE	Laminin subunit beta-2 OS=Mus musculus GN=Lamb2 PE=2 SV=1null	0.611432	-1.32988
CRYL1_MOUSE	Lambda-crystallin homolog OS=Mus musculus GN=Cryl1 PE=2 SV=3null	0.148046	-1.32887
CALX_MOUSE	Calnexin OS=Mus musculus GN=Canx PE=1 SV=1null	0.149451	-1.3285
YIPF6_MOUSE	Protein YIPF6 OS=Mus musculus GN=Yipf6 PE=2 SV=1null	0.516672	-1.32759
NLGN2_MOUSE	Neuroligin-2 OS=Mus musculus GN=Nlgn2 PE=1 SV=2null	0.650582	-1.32718
CY1_MOUSE	Cytochrome c1, heme protein, mitochondrial OS=Mus musculus GN=Cyc1 PE=1 SV=1null	0.398372	-1.32691
ULK1_MOUSE	Serine/threonine-protein kinase ULK1 OS=Mus musculus GN=Ulk1 PE=1 SV=1null	0.805737	-1.32642
RLA1_MOUSE	60S acidic ribosomal protein P1 OS=Mus musculus GN=Rplp1 PE=1 SV=1null	0.698928	-1.32582
GDIR1_MOUSE	Rho GDP-dissociation inhibitor 1 OS=Mus musculus GN=Arhgdia PE=1 SV=3null	0.308852	-1.3255
ECHB_MOUSE	Trifunctional enzyme subunit beta, mitochondrial OS=Mus musculus GN=Hadhb PE=1 SV=1null	0.119999	-1.32475
DPYL5_MOUSE	Dihydropyrimidinase-related protein 5 OS=Mus musculus GN=Dpysl5 PE=1 SV=1null	0.499928	-1.32418
ANXA2_MOUSE	Annexin A2 OS=Mus musculus GN=Anxa2 PE=1 SV=2null	0.359447	-1.32349
ISC2A_MOUSE	Isochorismatase domain-containing protein 2A, mitochondrial OS=Mus musculus GN=Isoc2a PE=3 SV=1null	0.519509	-1.3229
CMLO1_MOUSE	Probable N-acetyltransferase CML1 OS=Mus musculus GN=Cml1 PE=1 SV=1null	0.101947	-1.32203
TIM9_MOUSE	Mitochondrial import inner membrane translocase subunit Tim9 OS=Mus musculus GN=Timm9 PE=1 SV=1null	0.43681	-1.32156
AL9A1_MOUSE	4-trimethylaminobutyraldehyde dehydrogenase OS=Mus musculus GN=Aldh9a1 PE=1 SV=1null	0.190697	-1.31967
RANG_MOUSE	Ran-specific GTPase-activating protein OS=Mus musculus GN=Ranbp1 PE=1 SV=2null	0.209792	-1.31893
PSB7_MOUSE	Proteasome subunit beta type-7 OS=Mus musculus GN=Psmb7 PE=1 SV=1null	0.162987	-1.31837
TOIP2_MOUSE	Torsin-1A-interacting protein 2 OS=Mus musculus GN=Tor1aip2 PE=2 SV=1null	0.846719	-1.31728
TM1L2_MOUSE	TOM1-like protein 2 OS=Mus musculus GN=Tom1l2 PE=1 SV=1null	0.0713146	-1.3172
INO1_MOUSE	Inositol-3-phosphate synthase 1 OS=Mus musculus GN=Isyna1 PE=2 SV=1null	0.38145	-1.31714
K1C19_MOUSE	Keratin, type I cytoskeletal 19 OS=Mus musculus GN=Krt19 PE=2 SV=1null	0.341057	-1.31625
GNAL_MOUSE	Guanine nucleotide-binding protein G(olf) subunit alpha OS=Mus musculus GN=Gnal PE=1 SV=1null	0.179924	-1.3158
SCN4A_MOUSE	Sodium channel protein type 4 subunit alpha OS=Mus musculus GN=Scn4a PE=2 SV=1null	0.383781	-1.31498
CP46A_MOUSE	Cholesterol 24-hydroxylase OS=Mus musculus GN=Cyp46a1 PE=2 SV=1null	0.565796	-1.31408
RAB4B_MOUSE	Ras-related protein Rab-4B OS=Mus musculus GN=Rab4b PE=2 SV=2null	0.641539	-1.31264
FLNB_MOUSE	Filamin-B OS=Mus musculus GN=Flnb PE=2 SV=2null	0.0722886	-1.31205
PGM2L_MOUSE	Glucose 1,6-bisphosphate synthase OS=Mus musculus GN=Pgm2l1 PE=1 SV=1null	0.102554	-1.31137
GBB1_MOUSE	Guanine nucleotide-binding protein G(I)/G(S)/G(T) subunit beta-1 OS=Mus musculus GN=Gnb1 PE=1 SV=3null	0.272452	-1.31119
CA050_MOUSE	Uncharacterized protein C1orf50 homolog OS=Mus musculus PE=2 SV=1null	0.205719	-1.31082
NUCKS_MOUSE	Nuclear ubiquitous casein and cyclin-dependent kinases substrate OS=Mus musculus GN=Nucks1 PE=1 SV=1null	0.504739	-1.31081
PLEK2_MOUSE	Pleckstrin-2 OS=Mus musculus GN=Plek2 PE=1 SV=1null	0.456293	-1.31008
PRDX2_MOUSE	Peroxiredoxin-2 OS=Mus musculus GN=Prdx2 PE=1 SV=3null	0.223194	-1.3097
LSR_MOUSE	Lipolysis-stimulated lipoprotein receptor OS=Mus musculus GN=Lsr PE=1 SV=1null	0.220561	-1.30873
HS71L_MOUSE	Heat shock 70 kDa protein 1L OS=Mus musculus GN=Hspa1l PE=2 SV=4null	0.223045	-1.30841
TLN1_MOUSE	Talin-1 OS=Mus musculus GN=Tln1 PE=1 SV=1null	0.0138377	-1.30828
FMO5_MOUSE	Dimethylaniline monooxygenase [N-oxide-forming] 5 OS=Mus musculus GN=Fmo5 PE=2 SV=3null	0.254959	-1.30819
G6PI_MOUSE	Glucose-6-phosphate isomerase OS=Mus musculus GN=Gpi PE=1 SV=4null	0.262297	-1.30809
1433F_MOUSE	14-3-3 protein eta OS=Mus musculus GN=Ywhah PE=1 SV=2null	0.316498	-1.30752
COPD_MOUSE	Coatomer subunit delta OS=Mus musculus GN=Arcn1 PE=2 SV=1null	0.212327	-1.30706
GRP75_MOUSE	Stress-70 protein, mitochondrial OS=Mus musculus GN=Hspa9 PE=1 SV=2null	0.351394	-1.30699
RS20_MOUSE	40S ribosomal protein S20 OS=Mus musculus GN=Rps20 PE=1 SV=1null	0.568399	-1.30678
RRBP1_MOUSE	Ribosome-binding protein 1 OS=Mus musculus GN=Rrbp1 PE=2 SV=2null	0.0910689	-1.30645
SAC1_MOUSE	Phosphatidylinositide phosphatase SAC1 OS=Mus musculus GN=Sacm1l PE=2 SV=1null	0.504306	-1.30455
1433S_MOUSE	14-3-3 protein sigma OS=Mus musculus GN=Sfn PE=1 SV=1null	0.139837	-1.30325
DHB12_MOUSE	Estradiol 17-beta-dehydrogenase 12 OS=Mus musculus GN=Hsd17b12 PE=2 SV=1null	0.29529	-1.30149
CAP1_MOUSE	Adenylyl cyclase-associated protein 1 OS=Mus musculus GN=Cap1 PE=1 SV=3null	0.178701	-1.30109
DDX3X_MOUSE	ATP-dependent RNA helicase DDX3X OS=Mus musculus GN=Ddx3x PE=1 SV=3null	0.139205	-1.30073
BRAF1_MOUSE	B-Raf proto-oncogene serine/threonine-protein kinase OS=Mus musculus GN=Braf PE=1 SV=2null	0.103689	-1.30026
RAF1_MOUSE	RAF proto-oncogene serine/threonine-protein kinase OS=Mus musculus GN=Raf1 PE=1 SV=2null	0.103689	-1.30026
PI42A_MOUSE	Phosphatidylinositol-5-phosphate 4-kinase type-2 alpha OS=Mus musculus GN=Pip4k2a PE=1 SV=1null	0.572729	-1.29861
RS30_MOUSE	40S ribosomal protein S30 OS=Mus musculus GN=Fau PE=3 SV=1null	0.524482	-1.29829
LEG3_MOUSE	Galectin-3 OS=Mus musculus GN=Lgals3 PE=1 SV=3null	0.628485	-1.29758
G3BP1_MOUSE	Ras GTPase-activating protein-binding protein 1 OS=Mus musculus GN=G3bp1 PE=1 SV=1null	0.363877	-1.29608
PA1B3_MOUSE	Platelet-activating factor acetylhydrolase IB subunit gamma OS=Mus musculus GN=Pafah1b3 PE=1 SV=1null	0.535102	-1.29606
CHDH_MOUSE	Choline dehydrogenase, mitochondrial OS=Mus musculus GN=Chdh PE=1 SV=1null	0.237191	-1.29519
TBB3_MOUSE	Tubulin beta-3 chain OS=Mus musculus GN=Tubb3 PE=1 SV=1null	0.122763	-1.29495
FCSD2_MOUSE	FCH and double SH3 domains protein 2 OS=Mus musculus GN=Fchsd2 PE=1 SV=2null	0.720124	-1.29494
LGI3_MOUSE	Leucine-rich repeat LGI family member 3 OS=Mus musculus GN=Lgi3 PE=2 SV=1null	0.567745	-1.29413
B4GN2_MOUSE	Beta-1,4 N-acetylgalactosaminyltransferase 2 OS=Mus musculus GN=B4galnt2 PE=2 SV=1null	0.295474	-1.29408
SUOX_MOUSE	Sulfite oxidase, mitochondrial OS=Mus musculus GN=Suox PE=1 SV=2null	0.201503	-1.29311
ADCY5_MOUSE	Adenylate cyclase type 5 OS=Mus musculus GN=Adcy5 PE=1 SV=2null	0.435713	-1.29177
GNAO_MOUSE	Guanine nucleotide-binding protein G(o) subunit alpha OS=Mus musculus GN=Gnao1 PE=1 SV=3null	0.121172	-1.29072
PTPA_MOUSE	Serine/threonine-protein phosphatase 2A regulatory subunit B~ OS=Mus musculus GN=Ppp2r4 PE=2 SV=1null	0.000725532	-1.28979
ARPC4_MOUSE	Actin-related protein 2/3 complex subunit 4 OS=Mus musculus GN=Arpc4 PE=1 SV=3null	0.469679	-1.28922
ACTN1_MOUSE	Alpha-actinin-1 OS=Mus musculus GN=Actn1 PE=2 SV=1null	0.15498	-1.28895
ASPD_MOUSE	Putative L-aspartate dehydrogenase OS=Mus musculus GN=Aspdh PE=1 SV=1null	0.322391	-1.28894
SSRD_MOUSE	Translocon-associated protein subunit delta OS=Mus musculus GN=Ssr4 PE=2 SV=1null	0.329277	-1.28875
CALR_MOUSE	Calreticulin OS=Mus musculus GN=Calr PE=1 SV=1null	0.128528	-1.28838
DCMC_MOUSE	Malonyl-CoA decarboxylase, mitochondrial OS=Mus musculus GN=Mlycd PE=2 SV=1null	0.401194	-1.28649
MYO1C_MOUSE	Myosin-Ic OS=Mus musculus GN=Myo1c PE=1 SV=2null	0.516727	-1.28577
PPIB_MOUSE	Peptidyl-prolyl cis-trans isomerase B OS=Mus musculus GN=Ppib PE=2 SV=2null	0.160413	-1.28473
SIAT2_MOUSE	Beta-galactoside alpha-2,6-sialyltransferase 2 OS=Mus musculus GN=St6gal2 PE=2 SV=1null	0.824122	-1.28366
NUCL_MOUSE	Nucleolin OS=Mus musculus GN=Ncl PE=1 SV=2null	0.221992	-1.28292
LBR_MOUSE	Lamin-B receptor OS=Mus musculus GN=Lbr PE=2 SV=2null	0.200295	-1.28256
PIMT_MOUSE	Protein-L-isoaspartate(D-aspartate) O-methyltransferase OS=Mus musculus GN=Pcmt1 PE=1 SV=3null	0.0112384	-1.28249
UBP7_MOUSE	Ubiquitin carboxyl-terminal hydrolase 7 OS=Mus musculus GN=Usp7 PE=1 SV=1null	0.235166	-1.28217
TAGL2_MOUSE	Transgelin-2 OS=Mus musculus GN=Tagln2 PE=1 SV=4null	0.273482	-1.28211
RPGF2_MOUSE	Rap guanine nucleotide exchange factor 2 (Fragment) OS=Mus musculus GN=Rapgef2 PE=1 SV=1null	0.494294	-1.28184
H2B2E_MOUSE	Histone H2B type 2-E OS=Mus musculus GN=Hist2h2be PE=1 SV=3null	0.330653	-1.28148
H2B3A_MOUSE	Histone H2B type 3-A OS=Mus musculus GN=Hist3h2ba PE=1 SV=3null	0.330653	-1.28148
H2B3B_MOUSE	Histone H2B type 3-B OS=Mus musculus GN=Hist3h2bb PE=1 SV=3null	0.330653	-1.28148
SYSC_MOUSE	Seryl-tRNA synthetase, cytoplasmic OS=Mus musculus GN=Sars PE=2 SV=3null	0.103263	-1.28081
AN32A_MOUSE	Acidic leucine-rich nuclear phosphoprotein 32 family member A OS=Mus musculus GN=Anp32a PE=1 SV=1null	0.143564	-1.28004
WFS1_MOUSE	Wolframin OS=Mus musculus GN=Wfs1 PE=1 SV=1null	0.374617	-1.27957
ANXA5_MOUSE	Annexin A5 OS=Mus musculus GN=Anxa5 PE=1 SV=1null	0.354554	-1.27907
GRIN1_MOUSE	G protein-regulated inducer of neurite outgrowth 1 OS=Mus musculus GN=Gprin1 PE=1 SV=2null	0.251602	-1.27885
EF1D_MOUSE	Elongation factor 1-delta OS=Mus musculus GN=Eef1d PE=1 SV=3null	0.229737	-1.27751
ITB1_MOUSE	Integrin beta-1 OS=Mus musculus GN=Itgb1 PE=1 SV=1null	0.145621	-1.27715
RL27A_MOUSE	60S ribosomal protein L27a OS=Mus musculus GN=Rpl27a PE=1 SV=4null	0.648009	-1.27672
UBE2O_MOUSE	Ubiquitin-conjugating enzyme E2 O OS=Mus musculus GN=Ube2o PE=1 SV=2null	0.0654908	-1.27637
HNRH1_MOUSE	Heterogeneous nuclear ribonucleoprotein H OS=Mus musculus GN=Hnrnph1 PE=1 SV=3null	0.25831	-1.27619
RS5_MOUSE	40S ribosomal protein S5 OS=Mus musculus GN=Rps5 PE=2 SV=3null	0.429929	-1.27541
RM12_MOUSE	39S ribosomal protein L12, mitochondrial OS=Mus musculus GN=Mrpl12 PE=1 SV=2null	0.454046	-1.27487
P85A_MOUSE	Phosphatidylinositol 3-kinase regulatory subunit alpha OS=Mus musculus GN=Pik3r1 PE=1 SV=1null	0.191564	-1.27234
RABE1_MOUSE	Rab GTPase-binding effector protein 1 OS=Mus musculus GN=Rabep1 PE=1 SV=1null	0.331616	-1.27217
CLIP2_MOUSE	CAP-Gly domain-containing linker protein 2 OS=Mus musculus GN=Clip2 PE=1 SV=2null	0.49996	-1.27213
SIRT3_MOUSE	NAD-dependent deacetylase sirtuin-3 OS=Mus musculus GN=Sirt3 PE=2 SV=1null	0.32744	-1.27204
A1AT1_MOUSE	Alpha-1-antitrypsin 1-1 OS=Mus musculus GN=Serpina1a PE=1 SV=4null	0.299397	-1.27139
A1AT3_MOUSE	Alpha-1-antitrypsin 1-3 OS=Mus musculus GN=Serpina1c PE=1 SV=2null	0.299397	-1.27139
PP1G_MOUSE	Serine/threonine-protein phosphatase PP1-gamma catalytic subunit OS=Mus musculus GN=Ppp1cc PE=1 SV=1null	0.802429	-1.27079
S10A5_MOUSE	Protein S100-A5 OS=Mus musculus GN=S100a5 PE=2 SV=1null	0.575559	-1.26827
FA81A_MOUSE	Protein FAM81A OS=Mus musculus GN=Fam81a PE=2 SV=2null	0.432224	-1.26735
PPCEL_MOUSE	Prolyl endopeptidase-like OS=Mus musculus GN=Prepl PE=2 SV=1null	0.484588	-1.26421
MVP_MOUSE	Major vault protein OS=Mus musculus GN=Mvp PE=2 SV=3null	0.224111	-1.26356
GELS_MOUSE	Gelsolin OS=Mus musculus GN=Gsn PE=1 SV=3null	0.286233	-1.2625
HSP7C_MOUSE	Heat shock cognate 71 kDa protein OS=Mus musculus GN=Hspa8 PE=1 SV=1null	0.482503	-1.26151
PURA2_MOUSE	Adenylosuccinate synthetase isozyme 2 OS=Mus musculus GN=Adss PE=1 SV=2null	0.492979	-1.26142
CLCA_MOUSE	Clathrin light chain A OS=Mus musculus GN=Clta PE=2 SV=1null	0.196805	-1.2598
CC123_MOUSE	Coiled-coil domain-containing protein 123, mitochondrial OS=Mus musculus GN=Ccdc123 PE=2 SV=1null	0.763239	-1.25942
CD4_MOUSE	T-cell surface glycoprotein CD4 OS=Mus musculus GN=Cd4 PE=1 SV=1null	0.763239	-1.25942
PCBP1_MOUSE	Poly(rC)-binding protein 1 OS=Mus musculus GN=Pcbp1 PE=1 SV=1null	0.17169	-1.25928
CAPG_MOUSE	Macrophage-capping protein OS=Mus musculus GN=Capg PE=1 SV=2null	0.538731	-1.25873
ALDR_MOUSE	Aldose reductase OS=Mus musculus GN=Akr1b1 PE=1 SV=3null	0.205581	-1.2585
MSI2H_MOUSE	RNA-binding protein Musashi homolog 2 OS=Mus musculus GN=Msi2 PE=1 SV=1null	0.517324	-1.25773
EIF3I_MOUSE	Eukaryotic translation initiation factor 3 subunit I OS=Mus musculus GN=Eif3i PE=1 SV=1null	0.338333	-1.25755
DCPS_MOUSE	Scavenger mRNA-decapping enzyme DcpS OS=Mus musculus GN=Dcps PE=1 SV=1null	0.144685	-1.25628
ABCB8_MOUSE	ATP-binding cassette sub-family B member 8, mitochondrial OS=Mus musculus GN=Abcb8 PE=2 SV=1null	0.545673	-1.25593
PPIA_MOUSE	Peptidyl-prolyl cis-trans isomerase A OS=Mus musculus GN=Ppia PE=1 SV=2null	0.29976	-1.25533
ACTY_MOUSE	Beta-centractin OS=Mus musculus GN=Actr1b PE=1 SV=1null	0.0712003	-1.2553
SC31A_MOUSE	Protein transport protein Sec31A OS=Mus musculus GN=Sec31a PE=1 SV=2null	0.499623	-1.25518
TMED5_MOUSE	Transmembrane emp24 domain-containing protein 5 OS=Mus musculus GN=Tmed5 PE=2 SV=1null	0.0132731	-1.25344
BDH_MOUSE	D-beta-hydroxybutyrate dehydrogenase, mitochondrial OS=Mus musculus GN=Bdh1 PE=1 SV=1null	0.0760217	-1.25281
SYUG_MOUSE	Gamma-synuclein OS=Mus musculus GN=Sncg PE=1 SV=1null	0.673545	-1.25279
ACOX2_MOUSE	Peroxisomal acyl-coenzyme A oxidase 2 OS=Mus musculus GN=Acox2 PE=1 SV=1null	0.26721	-1.25235
HCFC1_MOUSE	Host cell factor OS=Mus musculus GN=Hcfc1 PE=1 SV=1null	0.578442	-1.25087
KV2A7_MOUSE	Ig kappa chain V-II region 26-10 OS=Mus musculus PE=1 SV=1null	0.522293	-1.25017
STIP1_MOUSE	Stress-induced-phosphoprotein 1 OS=Mus musculus GN=Stip1 PE=1 SV=1null	0.191383	-1.2495
FINC_MOUSE	Fibronectin OS=Mus musculus GN=Fn1 PE=1 SV=3null	0.148309	-1.24942
E41L1_MOUSE	Band 4.1-like protein 1 OS=Mus musculus GN=Epb41l1 PE=1 SV=2null	0.0580281	-1.24921
HSDL2_MOUSE	Hydroxysteroid dehydrogenase-like protein 2 OS=Mus musculus GN=Hsdl2 PE=2 SV=1null	0.32755	-1.24861
LEG4_MOUSE	Galectin-4 OS=Mus musculus GN=Lgals4 PE=1 SV=2null	0.487293	-1.24819
QCR8_MOUSE	Cytochrome b-c1 complex subunit 8 OS=Mus musculus GN=Uqcrq PE=1 SV=3null	0.429267	-1.24711
FGF12_MOUSE	Fibroblast growth factor 12 OS=Mus musculus GN=Fgf12 PE=2 SV=1null	0.452574	-1.246
ACTZ_MOUSE	Alpha-centractin OS=Mus musculus GN=Actr1a PE=2 SV=1null	0.131987	-1.24589
TCPB_MOUSE	T-complex protein 1 subunit beta OS=Mus musculus GN=Cct2 PE=1 SV=4null	0.226924	-1.24454
TFR2_MOUSE	Transferrin receptor protein 2 OS=Mus musculus GN=Tfr2 PE=2 SV=2null	0.357149	-1.24444
PACN1_MOUSE	Protein kinase C and casein kinase substrate in neurons protein 1 OS=Mus musculus GN=Pacsin1 PE=1 SV=1null	0.0218851	-1.2439
HDGR3_MOUSE	Hepatoma-derived growth factor-related protein 3 OS=Mus musculus GN=Hdgfrp3 PE=1 SV=2null	0.0837556	-1.24282
CLAP1_MOUSE	CLIP-associating protein 1 OS=Mus musculus GN=Clasp1 PE=1 SV=2null	0.756152	-1.24251
CPNE3_MOUSE	Copine-3 OS=Mus musculus GN=Cpne3 PE=1 SV=2null	0.464147	-1.24159
IGH1M_MOUSE	Ig gamma-1 chain C region, membrane-bound form OS=Mus musculus GN=Ighg1 PE=1 SV=2null	0.810914	-1.2409
IGHG1_MOUSE	Ig gamma-1 chain C region secreted form OS=Mus musculus GN=Ighg1 PE=1 SV=1null	0.810914	-1.2409
PSB10_MOUSE	Proteasome subunit beta type-10 OS=Mus musculus GN=Psmb10 PE=2 SV=1null	0.359212	-1.23982
RL5_MOUSE	60S ribosomal protein L5 OS=Mus musculus GN=Rpl5 PE=1 SV=3null	0.383783	-1.23977
ACTB_MOUSE	Actin, cytoplasmic 1 OS=Mus musculus GN=Actb PE=1 SV=1null	0.319133	-1.23966
ACTG_MOUSE	Actin, cytoplasmic 2 OS=Mus musculus GN=Actg1 PE=1 SV=1null	0.319133	-1.23966
LHR2A_MOUSE	Loss of heterozygosity 11 chromosomal region 2 gene A protein homolog OS=Mus musculus GN=Loh11cr2a PE=1 SV=2null	0.710833	-1.23917
PLBL1_MOUSE	Putative phospholipase B-like 1 OS=Mus musculus GN=Plbd1 PE=1 SV=1null	0.486863	-1.2386
VAPA_MOUSE	Vesicle-associated membrane protein-associated protein A OS=Mus musculus GN=Vapa PE=1 SV=2null	0.221341	-1.23859
ACBD6_MOUSE	Acyl-CoA-binding domain-containing protein 6 OS=Mus musculus GN=Acbd6 PE=1 SV=2null	0.581605	-1.23841
NIF3L_MOUSE	NIF3-like protein 1 OS=Mus musculus GN=Nif3l1 PE=1 SV=3null	0.468942	-1.23756
EIF3J_MOUSE	Eukaryotic translation initiation factor 3 subunit J OS=Mus musculus GN=Eif3j PE=2 SV=1null	0.285468	-1.23555
PDIA4_MOUSE	Protein disulfide-isomerase A4 OS=Mus musculus GN=Pdia4 PE=1 SV=2null	0.204347	-1.23499
CLAP2_MOUSE	CLIP-associating protein 2 OS=Mus musculus GN=Clasp2 PE=1 SV=1null	0.847769	-1.23391
CP4AE_MOUSE	Cytochrome P450 4A14 OS=Mus musculus GN=Cyp4a14 PE=2 SV=1null	0.0113723	-1.23286
IF2G_MOUSE	Eukaryotic translation initiation factor 2 subunit 3, X-linked OS=Mus musculus GN=Eif2s3x PE=1 SV=2null	0.310473	-1.23261
CPT2_MOUSE	Carnitine O-palmitoyltransferase 2, mitochondrial OS=Mus musculus GN=Cpt2 PE=1 SV=1null	0.268486	-1.23238
APOA2_MOUSE	Apolipoprotein A-II OS=Mus musculus GN=Apoa2 PE=1 SV=1null	0.508385	-1.2319
PI42C_MOUSE	Phosphatidylinositol-5-phosphate 4-kinase type-2 gamma OS=Mus musculus GN=Pip4k2c PE=2 SV=1null	0.492891	-1.23165
LAMP1_MOUSE	Lysosome-associated membrane glycoprotein 1 OS=Mus musculus GN=Lamp1 PE=1 SV=2null	0.410251	-1.23157
CCG2_MOUSE	Voltage-dependent calcium channel gamma-2 subunit OS=Mus musculus GN=Cacng2 PE=1 SV=1null	0.196272	-1.23134
C10_MOUSE	Protein C10 OS=Mus musculus GN=Grcc10 PE=2 SV=1null	0.430872	-1.23013
GMPPA_MOUSE	Mannose-1-phosphate guanyltransferase alpha OS=Mus musculus GN=Gmppa PE=2 SV=1null	0.546681	-1.2289
PIN1_MOUSE	Peptidyl-prolyl cis-trans isomerase NIMA-interacting 1 OS=Mus musculus GN=Pin1 PE=1 SV=1null	0.605822	-1.22868
CAZA2_MOUSE	F-actin-capping protein subunit alpha-2 OS=Mus musculus GN=Capza2 PE=1 SV=3null	0.487517	-1.22861
OCTC_MOUSE	Peroxisomal carnitine O-octanoyltransferase OS=Mus musculus GN=Crot PE=1 SV=1null	0.200571	-1.22837
ATG3_MOUSE	Autophagy-related protein 3 OS=Mus musculus GN=Atg3 PE=2 SV=1null	0.500854	-1.22808
ML12B_MOUSE	Myosin regulatory light chain 12B OS=Mus musculus GN=Myl12b PE=1 SV=2null	0.500309	-1.22793
SRPR_MOUSE	Signal recognition particle receptor subunit alpha OS=Mus musculus GN=Srpr PE=1 SV=1null	0.484674	-1.22775
ARF4_MOUSE	ADP-ribosylation factor 4 OS=Mus musculus GN=Arf4 PE=2 SV=2null	0.466594	-1.2275
ARL8A_MOUSE	ADP-ribosylation factor-like protein 8A OS=Mus musculus GN=Arl8a PE=2 SV=1null	0.650492	-1.22743
GBG4_MOUSE	Guanine nucleotide-binding protein G(I)/G(S)/G(O) subunit gamma-4 OS=Mus musculus GN=Gng4 PE=2 SV=1null	0.564476	-1.22717
FA54B_MOUSE	Protein FAM54B OS=Mus musculus GN=Fam54b PE=1 SV=1null	0.125748	-1.22715
RL18_MOUSE	60S ribosomal protein L18 OS=Mus musculus GN=Rpl18 PE=2 SV=3null	0.461174	-1.22691
SCOT1_MOUSE	Succinyl-CoA:3-ketoacid-coenzyme A transferase 1, mitochondrial OS=Mus musculus GN=Oxct1 PE=1 SV=1null	0.00529715	-1.22666
ACD10_MOUSE	Acyl-CoA dehydrogenase family member 10 OS=Mus musculus GN=Acad10 PE=2 SV=1null	0.510323	-1.22633
POMT1_MOUSE	Protein O-mannosyl-transferase 1 OS=Mus musculus GN=Pomt1 PE=2 SV=1null	0.0634971	-1.22553
AACS_MOUSE	Acetoacetyl-CoA synthetase OS=Mus musculus GN=Aacs PE=1 SV=1null	0.494725	-1.22511
PTN11_MOUSE	Tyrosine-protein phosphatase non-receptor type 11 OS=Mus musculus GN=Ptpn11 PE=1 SV=2null	0.645102	-1.22483
PRS6A_MOUSE	26S protease regulatory subunit 6A OS=Mus musculus GN=Psmc3 PE=2 SV=1null	0.542541	-1.2248
NDUB3_MOUSE	NADH dehydrogenase [ubiquinone] 1 beta subcomplex subunit 3 OS=Mus musculus GN=Ndufb3 PE=1 SV=1null	0.206482	-1.22426
K0415_MOUSE	Uncharacterized protein KIAA0415 OS=Mus musculus GN=Kiaa0415 PE=2 SV=1null	0.301554	-1.22426
VATB2_MOUSE	V-type proton ATPase subunit B, brain isoform OS=Mus musculus GN=Atp6v1b2 PE=1 SV=1null	0.397378	-1.22337
REFP2_MOUSE	RNA and export factor-binding protein 2 OS=Mus musculus GN=Refbp2 PE=1 SV=1null	0.242835	-1.22334
THOC4_MOUSE	THO complex subunit 4 OS=Mus musculus GN=Thoc4 PE=1 SV=3null	0.242835	-1.22334
SRP14_MOUSE	Signal recognition particle 14 kDa protein OS=Mus musculus GN=Srp14 PE=1 SV=1null	0.652248	-1.22315
B3AT_MOUSE	Band 3 anion transport protein OS=Mus musculus GN=Slc4a1 PE=1 SV=1null	0.301642	-1.22303
ABCBB_MOUSE	Bile salt export pump OS=Mus musculus GN=Abcb11 PE=1 SV=1null	0.51413	-1.22251
SYIM_MOUSE	Isoleucyl-tRNA synthetase, mitochondrial OS=Mus musculus GN=Iars2 PE=2 SV=1null	0.279988	-1.22249
HPT_MOUSE	Haptoglobin OS=Mus musculus GN=Hp PE=1 SV=1null	0.113165	-1.22233
RHOA_MOUSE	Transforming protein RhoA OS=Mus musculus GN=Rhoa PE=1 SV=1null	0.685877	-1.2223
RHOC_MOUSE	Rho-related GTP-binding protein RhoC OS=Mus musculus GN=Rhoc PE=1 SV=2null	0.685877	-1.2223
SUMO2_MOUSE	Small ubiquitin-related modifier 2 OS=Mus musculus GN=Sumo2 PE=2 SV=1null	0.68005	-1.22227
SUMO3_MOUSE	Small ubiquitin-related modifier 3 OS=Mus musculus GN=Sumo3 PE=2 SV=1null	0.68005	-1.22227
METK2_MOUSE	S-adenosylmethionine synthetase isoform type-2 OS=Mus musculus GN=Mat2a PE=2 SV=2null	0.701775	-1.22208
H11_MOUSE	Histone H1.1 OS=Mus musculus GN=Hist1h1a PE=2 SV=2null	0.626951	-1.22174
F136A_MOUSE	Protein FAM136A OS=Mus musculus GN=Fam136a PE=1 SV=1null	0.196604	-1.22091
PRS4_MOUSE	26S protease regulatory subunit 4 OS=Mus musculus GN=Psmc1 PE=1 SV=1null	0.28968	-1.22033
SCOC_MOUSE	Short coiled-coil protein OS=Mus musculus GN=Scoc PE=2 SV=1null	0.480266	-1.21984
UFC1_MOUSE	Ufm1-conjugating enzyme 1 OS=Mus musculus GN=Ufc1 PE=2 SV=1null	0.50057	-1.21959
CHCH6_MOUSE	Coiled-coil-helix-coiled-coil-helix domain-containing protein 6 OS=Mus musculus GN=Chchd6 PE=2 SV=1null	0.714524	-1.21883
APOOL_MOUSE	Apolipoprotein O-like OS=Mus musculus GN=Apool PE=2 SV=1null	0.503608	-1.21859
HMGB3_MOUSE	High mobility group protein B3 OS=Mus musculus GN=Hmgb3 PE=2 SV=3null	0.501452	-1.21794
NOP56_MOUSE	Nucleolar protein 56 OS=Mus musculus GN=Nop56 PE=1 SV=2null	0.11562	-1.2179
ILF3_MOUSE	Interleukin enhancer-binding factor 3 OS=Mus musculus GN=Ilf3 PE=1 SV=2null	0.386225	-1.21788
LDHA_MOUSE	L-lactate dehydrogenase A chain OS=Mus musculus GN=Ldha PE=1 SV=3null	0.470869	-1.21777
GSTT1_MOUSE	Glutathione S-transferase theta-1 OS=Mus musculus GN=Gstt1 PE=1 SV=3null	0.184742	-1.2177
NCPR_MOUSE	NADPH--cytochrome P450 reductase OS=Mus musculus GN=Por PE=1 SV=2null	0.273359	-1.21751
ACTN2_MOUSE	Alpha-actinin-2 OS=Mus musculus GN=Actn2 PE=1 SV=1null	0.56339	-1.21701
PSB8_MOUSE	Proteasome subunit beta type-8 OS=Mus musculus GN=Psmb8 PE=2 SV=2null	0.291727	-1.21648
TBA1B_MOUSE	Tubulin alpha-1B chain OS=Mus musculus GN=Tuba1b PE=1 SV=2null	0.392255	-1.21575
TBA1C_MOUSE	Tubulin alpha-1C chain OS=Mus musculus GN=Tuba1c PE=1 SV=1null	0.392255	-1.21575
B4GN1_MOUSE	Beta-1,4 N-acetylgalactosaminyltransferase 1 OS=Mus musculus GN=B4galnt1 PE=2 SV=1null	0.440322	-1.21555
TM14C_MOUSE	Transmembrane protein 14C OS=Mus musculus GN=Tmem14c PE=1 SV=1null	0.189264	-1.21473
PAHX_MOUSE	Phytanoyl-CoA dioxygenase, peroxisomal OS=Mus musculus GN=Phyh PE=1 SV=1null	0.527144	-1.21414
AKCL2_MOUSE	1,5-anhydro-D-fructose reductase OS=Mus musculus GN=Akr1e1 PE=1 SV=1null	0.149669	-1.21277
PAIRB_MOUSE	Plasminogen activator inhibitor 1 RNA-binding protein OS=Mus musculus GN=Serbp1 PE=1 SV=2null	0.347808	-1.21233
UD16_MOUSE	UDP-glucuronosyltransferase 1-6 OS=Mus musculus GN=Ugt1a6 PE=1 SV=1null	0.529696	-1.21204
RHOB_MOUSE	Rho-related GTP-binding protein RhoB OS=Mus musculus GN=Rhob PE=1 SV=1null	0.491755	-1.21191
SC22B_MOUSE	Vesicle-trafficking protein SEC22b OS=Mus musculus GN=Sec22b PE=1 SV=3null	0.509348	-1.2118
THIC_MOUSE	Acetyl-CoA acetyltransferase, cytosolic OS=Mus musculus GN=Acat2 PE=1 SV=2null	0.28224	-1.21147
SURF6_MOUSE	Surfeit locus protein 6 OS=Mus musculus GN=Surf6 PE=2 SV=1null	0.567863	-1.21091
BUB1B_MOUSE	Mitotic checkpoint serine/threonine-protein kinase BUB1 beta OS=Mus musculus GN=Bub1b PE=1 SV=1null	0.783566	-1.21052
GALE_MOUSE	UDP-glucose 4-epimerase OS=Mus musculus GN=Gale PE=2 SV=1null	0.0534669	-1.20898
ETFA_MOUSE	Electron transfer flavoprotein subunit alpha, mitochondrial OS=Mus musculus GN=Etfa PE=1 SV=2null	0.290117	-1.20784
GCH1_MOUSE	GTP cyclohydrolase 1 OS=Mus musculus GN=Gch1 PE=2 SV=1null	0.290054	-1.20739
RSU1_MOUSE	Ras suppressor protein 1 OS=Mus musculus GN=Rsu1 PE=2 SV=3null	0.194512	-1.20721
PDIA3_MOUSE	Protein disulfide-isomerase A3 OS=Mus musculus GN=Pdia3 PE=1 SV=2null	0.497888	-1.20656
TPM4_MOUSE	Tropomyosin alpha-4 chain OS=Mus musculus GN=Tpm4 PE=2 SV=3null	0.485658	-1.20634
COF2_MOUSE	Cofilin-2 OS=Mus musculus GN=Cfl2 PE=1 SV=1null	0.512449	-1.20626
DSG2_MOUSE	Desmoglein-2 OS=Mus musculus GN=Dsg2 PE=2 SV=2null	0.522977	-1.20569
LIPR2_MOUSE	Pancreatic lipase-related protein 2 OS=Mus musculus GN=Pnliprp2 PE=2 SV=1null	0.328006	-1.20494
VPP1_MOUSE	V-type proton ATPase 116 kDa subunit a isoform 1 OS=Mus musculus GN=Atp6v0a1 PE=1 SV=2null	0.265581	-1.20454
GDIB_MOUSE	Rab GDP dissociation inhibitor beta OS=Mus musculus GN=Gdi2 PE=1 SV=1null	0.443437	-1.20447
ARPC5_MOUSE	Actin-related protein 2/3 complex subunit 5 OS=Mus musculus GN=Arpc5 PE=2 SV=3null	0.632772	-1.20443
MRP_MOUSE	MARCKS-related protein OS=Mus musculus GN=Marcksl1 PE=1 SV=2null	0.276267	-1.20437
CP2A4_MOUSE	Cytochrome P450 2A4 OS=Mus musculus GN=Cyp2a4 PE=2 SV=2null	0.317086	-1.20396
TCPA2_MOUSE	T-complex protein 1 subunit alpha B OS=Mus musculus GN=Cct1 PE=1 SV=3null	0.215801	-1.20274
PFD5_MOUSE	Prefoldin subunit 5 OS=Mus musculus GN=Pfdn5 PE=2 SV=1null	0.495416	-1.20262
ACE2_MOUSE	Angiotensin-converting enzyme 2 OS=Mus musculus GN=Ace2 PE=1 SV=1null	0.404236	-1.20251
KAD4_MOUSE	Adenylate kinase isoenzyme 4, mitochondrial OS=Mus musculus GN=Ak3l1 PE=2 SV=1null	0.624815	-1.20203
NDUBB_MOUSE	NADH dehydrogenase [ubiquinone] 1 beta subcomplex subunit 11, mitochondrial OS=Mus musculus GN=Ndufb11 PE=1 SV=2null	0.332347	-1.20189
PMM1_MOUSE	Phosphomannomutase 1 OS=Mus musculus GN=Pmm1 PE=2 SV=1null	0.337742	-1.20186
L2GL2_MOUSE	Lethal(2) giant larvae protein homolog 2 OS=Mus musculus GN=Llgl2 PE=2 SV=2null	0.60596	-1.20152
NDKB_MOUSE	Nucleoside diphosphate kinase B OS=Mus musculus GN=Nme2 PE=1 SV=1null	0.400827	-1.20135
TMM65_MOUSE	Transmembrane protein 65 OS=Mus musculus GN=Tmem65 PE=2 SV=1null	0.382984	-1.20099
NCKX4_MOUSE	Sodium/potassium/calcium exchanger 4 OS=Mus musculus GN=Slc24a4 PE=2 SV=1null	0.298305	-1.2008
AMPM1_MOUSE	Methionine aminopeptidase 1 OS=Mus musculus GN=Metap1 PE=2 SV=1null	0.435963	-1.20043
TRAF7_MOUSE	E3 ubiquitin-protein ligase TRAF7 OS=Mus musculus GN=Traf7 PE=2 SV=1null	0.799559	-1.20032
SYAC_MOUSE	Alanyl-tRNA synthetase, cytoplasmic OS=Mus musculus GN=Aars PE=2 SV=1null	0.128789	-1.20012
NCKP1_MOUSE	Nck-associated protein 1 OS=Mus musculus GN=Nckap1 PE=2 SV=2null	0.460777	-1.19972
HEXB_MOUSE	Beta-hexosaminidase subunit beta OS=Mus musculus GN=Hexb PE=2 SV=2null	0.382444	-1.1996
EI2BA_MOUSE	Translation initiation factor eIF-2B subunit alpha OS=Mus musculus GN=Eif2b1 PE=2 SV=1null	0.325742	-1.19855
PFD1_MOUSE	Prefoldin subunit 1 OS=Mus musculus GN=Pfdn1 PE=2 SV=1null	0.484672	-1.19823
PUR8_MOUSE	Adenylosuccinate lyase OS=Mus musculus GN=Adsl PE=2 SV=1null	0.224827	-1.19811
ACSL5_MOUSE	Long-chain-fatty-acid--CoA ligase 5 OS=Mus musculus GN=Acsl5 PE=2 SV=1null	0.569831	-1.19757
FERM2_MOUSE	Fermitin family homolog 2 OS=Mus musculus GN=Fermt2 PE=2 SV=1null	0.111726	-1.19626
AL7A1_MOUSE	Alpha-aminoadipic semialdehyde dehydrogenase OS=Mus musculus GN=Aldh7a1 PE=2 SV=3null	0.037072	-1.19615
41_MOUSE	Protein 4.1 OS=Mus musculus GN=Epb41 PE=1 SV=2null	0.340756	-1.19594
HAP28_MOUSE	28 kDa heat- and acid-stable phosphoprotein OS=Mus musculus GN=Pdap1 PE=1 SV=1null	0.350866	-1.19584
CBX1_MOUSE	Chromobox protein homolog 1 OS=Mus musculus GN=Cbx1 PE=1 SV=1null	0.509485	-1.19541
PCTL_MOUSE	PCTP-like protein OS=Mus musculus GN=Stard10 PE=1 SV=1null	0.401408	-1.1945
NDUS6_MOUSE	NADH dehydrogenase [ubiquinone] iron-sulfur protein 6, mitochondrial OS=Mus musculus GN=Ndufs6 PE=1 SV=2null	0.332989	-1.19356
BLMH_MOUSE	Bleomycin hydrolase OS=Mus musculus GN=Blmh PE=2 SV=1null	0.778455	-1.19344
LPP_MOUSE	Lipoma-preferred partner homolog OS=Mus musculus GN=Lpp PE=1 SV=1null	0.760939	-1.19343
PGM5_MOUSE	Phosphoglucomutase-like protein 5 OS=Mus musculus GN=Pgm5 PE=1 SV=2null	0.0827785	-1.19219
VAPB_MOUSE	Vesicle-associated membrane protein-associated protein B OS=Mus musculus GN=Vapb PE=2 SV=3null	0.590256	-1.19182
DBNL_MOUSE	Drebrin-like protein OS=Mus musculus GN=Dbnl PE=1 SV=2null	0.505178	-1.19063
HEMO_MOUSE	Hemopexin OS=Mus musculus GN=Hpx PE=1 SV=1null	0.354996	-1.19063
LMNB1_MOUSE	Lamin-B1 OS=Mus musculus GN=Lmnb1 PE=1 SV=3null	0.629177	-1.19025
DYN3_MOUSE	Dynamin-3 OS=Mus musculus GN=Dnm3 PE=1 SV=1null	0.048232	-1.19021
RT27_MOUSE	28S ribosomal protein S27, mitochondrial OS=Mus musculus GN=Mrps27 PE=2 SV=1null	0.289312	-1.18949
FHL1_MOUSE	Four and a half LIM domains protein 1 OS=Mus musculus GN=Fhl1 PE=2 SV=3null	0.220251	-1.18895
NUCG_MOUSE	Endonuclease G, mitochondrial OS=Mus musculus GN=Endog PE=2 SV=1null	0.484243	-1.18817
LUM_MOUSE	Lumican OS=Mus musculus GN=Lum PE=1 SV=2null	0.229375	-1.18717
ATPG_MOUSE	ATP synthase subunit gamma, mitochondrial OS=Mus musculus GN=Atp5c1 PE=1 SV=1null	0.497133	-1.18712
RL30_MOUSE	60S ribosomal protein L30 OS=Mus musculus GN=Rpl30 PE=2 SV=2null	0.65494	-1.18682
DHI1_MOUSE	Corticosteroid 11-beta-dehydrogenase isozyme 1 OS=Mus musculus GN=Hsd11b1 PE=1 SV=3null	0.454902	-1.18667
LMAN2_MOUSE	Vesicular integral-membrane protein VIP36 OS=Mus musculus GN=Lman2 PE=2 SV=1null	0.0686845	-1.18649
ASSY_MOUSE	Argininosuccinate synthase OS=Mus musculus GN=Ass1 PE=1 SV=1null	0.294489	-1.18648
TPPC3_MOUSE	Trafficking protein particle complex subunit 3 OS=Mus musculus GN=Trappc3 PE=1 SV=1null	0.499036	-1.18626
ADH1_MOUSE	Alcohol dehydrogenase 1 OS=Mus musculus GN=Adh1 PE=2 SV=2null	0.615713	-1.18606
CATZ_MOUSE	Cathepsin Z OS=Mus musculus GN=Ctsz PE=2 SV=1null	0.428837	-1.18585
PGAM1_MOUSE	Phosphoglycerate mutase 1 OS=Mus musculus GN=Pgam1 PE=1 SV=3null	0.126304	-1.18439
NCAM2_MOUSE	Neural cell adhesion molecule 2 OS=Mus musculus GN=Ncam2 PE=1 SV=1null	0.0113436	-1.18388
COR1C_MOUSE	Coronin-1C OS=Mus musculus GN=Coro1c PE=1 SV=2null	0.504209	-1.18369
CLIC1_MOUSE	Chloride intracellular channel protein 1 OS=Mus musculus GN=Clic1 PE=1 SV=3null	0.292234	-1.18348
VIME_MOUSE	Vimentin OS=Mus musculus GN=Vim PE=1 SV=3null	0.467598	-1.18335
RAB31_MOUSE	Ras-related protein Rab-31 OS=Mus musculus GN=Rab31 PE=1 SV=1null	0.301797	-1.18318
BASP_MOUSE	Brain acid soluble protein 1 OS=Mus musculus GN=Basp1 PE=1 SV=3null	0.536738	-1.18304
DAPAL_MOUSE	Dihydrodipicolinate synthase-like, mitochondrial OS=Mus musculus PE=1 SV=1null	0.0418473	-1.18293
TAOK3_MOUSE	Serine/threonine-protein kinase TAO3 OS=Mus musculus GN=Taok3 PE=1 SV=2null	0.546824	-1.18234
ARP3_MOUSE	Actin-related protein 3 OS=Mus musculus GN=Actr3 PE=1 SV=3null	0.0704663	-1.18222
ANS4B_MOUSE	Ankyrin repeat and SAM domain-containing protein 4B OS=Mus musculus GN=Anks4b PE=1 SV=1null	0.0950593	-1.18146
PABP1_MOUSE	Polyadenylate-binding protein 1 OS=Mus musculus GN=Pabpc1 PE=1 SV=1null	0.324383	-1.18123
AK1A1_MOUSE	Alcohol dehydrogenase [NADP+] OS=Mus musculus GN=Akr1a1 PE=1 SV=3null	0.322748	-1.18071
PTGR2_MOUSE	Prostaglandin reductase 2 OS=Mus musculus GN=Ptgr2 PE=1 SV=2null	0.464227	-1.18051
TTC38_MOUSE	Tetratricopeptide repeat protein 38 OS=Mus musculus GN=Ttc38 PE=2 SV=2null	0.401051	-1.17976
RL40_MOUSE	60S ribosomal protein L40 OS=Mus musculus GN=Uba52 PE=2 SV=1null	0.695122	-1.17929
BGH3_MOUSE	Transforming growth factor-beta-induced protein ig-h3 OS=Mus musculus GN=Tgfbi PE=2 SV=1null	0.166876	-1.1786
1433G_MOUSE	14-3-3 protein gamma OS=Mus musculus GN=Ywhag PE=1 SV=2null	0.404206	-1.17849
OLA1_MOUSE	Obg-like ATPase 1 OS=Mus musculus GN=Ola1 PE=1 SV=1null	0.467395	-1.17819
MAP2_MOUSE	Microtubule-associated protein 2 OS=Mus musculus GN=Map2 PE=1 SV=1null	0.140598	-1.17808
MYH9_MOUSE	Myosin-9 OS=Mus musculus GN=Myh9 PE=1 SV=4null	0.132792	-1.17675
ALAT1_MOUSE	Alanine aminotransferase 1 OS=Mus musculus GN=Gpt PE=2 SV=3null	0.530329	-1.17634
UD11_MOUSE	UDP-glucuronosyltransferase 1-1 OS=Mus musculus GN=Ugt1a1 PE=2 SV=1null	0.499914	-1.17566
HMGCL_MOUSE	Hydroxymethylglutaryl-CoA lyase, mitochondrial OS=Mus musculus GN=Hmgcl PE=1 SV=1null	0.338812	-1.17566
DHSB_MOUSE	Succinate dehydrogenase [ubiquinone] iron-sulfur subunit, mitochondrial OS=Mus musculus GN=Sdhb PE=1 SV=1null	0.0209196	-1.17554
USO1_MOUSE	General vesicular transport factor p115 OS=Mus musculus GN=Uso1 PE=2 SV=2null	0.71542	-1.17531
CO6A5_MOUSE	Collagen alpha-5(VI) chain OS=Mus musculus GN=Col29a1 PE=1 SV=2null	0.684364	-1.17441
UD2A3_MOUSE	UDP-glucuronosyltransferase 2A3 OS=Mus musculus GN=Ugt2a3 PE=2 SV=1null	0.225924	-1.17417
CO6A1_MOUSE	Collagen alpha-1(VI) chain OS=Mus musculus GN=Col6a1 PE=2 SV=1null	0.393814	-1.17372
ATX10_MOUSE	Ataxin-10 OS=Mus musculus GN=Atxn10 PE=1 SV=2null	0.634045	-1.17369
CE036_MOUSE	Uncharacterized protein C5orf36 homolog OS=Mus musculus PE=2 SV=1null	0.717533	-1.17319
K0825_MOUSE	Uncharacterized protein KIAA0825 homolog OS=Mus musculus PE=2 SV=2null	0.717533	-1.17319
H2B1B_MOUSE	Histone H2B type 1-B OS=Mus musculus GN=Hist1h2bb PE=1 SV=3null	0.517414	-1.17272
H2B1C_MOUSE	Histone H2B type 1-C/E/G OS=Mus musculus GN=Hist1h2bc PE=1 SV=3null	0.517414	-1.17272
H2B1F_MOUSE	Histone H2B type 1-F/J/L OS=Mus musculus GN=Hist1h2bf PE=1 SV=2null	0.517414	-1.17272
H2B1H_MOUSE	Histone H2B type 1-H OS=Mus musculus GN=Hist1h2bh PE=1 SV=3null	0.517414	-1.17272
H2B1K_MOUSE	Histone H2B type 1-K OS=Mus musculus GN=Hist1h2bk PE=1 SV=3null	0.517414	-1.17272
H2B1M_MOUSE	Histone H2B type 1-M OS=Mus musculus GN=Hist1h2bm PE=1 SV=2null	0.517414	-1.17272
H2B1P_MOUSE	Histone H2B type 1-P OS=Mus musculus GN=Hist1h2bp PE=1 SV=3null	0.517414	-1.17272
H2B2B_MOUSE	Histone H2B type 2-B OS=Mus musculus GN=Hist2h2bb PE=1 SV=3null	0.517414	-1.17272
CENPV_MOUSE	Centromere protein V OS=Mus musculus GN=Cenpv PE=2 SV=2null	0.573467	-1.17249
MGLL_MOUSE	Monoglyceride lipase OS=Mus musculus GN=Mgll PE=1 SV=1null	0.646877	-1.17232
PDCD6_MOUSE	Programmed cell death protein 6 OS=Mus musculus GN=Pdcd6 PE=1 SV=2null	0.217066	-1.1722
APEH_MOUSE	Acylamino-acid-releasing enzyme OS=Mus musculus GN=Apeh PE=2 SV=2null	0.243347	-1.17219
APPT_MOUSE	Probable phosphotransferase LOC123688 homolog OS=Mus musculus PE=2 SV=2null	0.417094	-1.17182
KEG1_MOUSE	Glycine N-acyltransferase-like protein Keg1 OS=Mus musculus GN=Keg1 PE=1 SV=1null	0.291969	-1.17175
RS2_MOUSE	40S ribosomal protein S2 OS=Mus musculus GN=Rps2 PE=1 SV=3null	0.478906	-1.17174
FAS_MOUSE	Fatty acid synthase OS=Mus musculus GN=Fasn PE=1 SV=2null	0.428087	-1.17151
SMTN_MOUSE	Smoothelin OS=Mus musculus GN=Smtn PE=2 SV=2null	0.441434	-1.17149
ADK_MOUSE	Adenosine kinase OS=Mus musculus GN=Adk PE=1 SV=2null	0.222773	-1.17121
PDE4D_MOUSE	cAMP-specific 3~,5~-cyclic phosphodiesterase 4D OS=Mus musculus GN=Pde4d PE=2 SV=2null	0.629501	-1.17061
KCRB_MOUSE	Creatine kinase B-type OS=Mus musculus GN=Ckb PE=1 SV=1null	0.50087	-1.17042
MFF_MOUSE	Mitochondrial fission factor OS=Mus musculus GN=Mff PE=1 SV=1null	0.72771	-1.17033
GRP78_MOUSE	78 kDa glucose-regulated protein OS=Mus musculus GN=Hspa5 PE=1 SV=3null	0.402432	-1.17029
CLCB_MOUSE	Clathrin light chain B OS=Mus musculus GN=Cltb PE=2 SV=1null	0.479428	-1.17007
UAP56_MOUSE	Spliceosome RNA helicase Bat1 OS=Mus musculus GN=Bat1 PE=1 SV=1null	0.215329	-1.1697
THIKB_MOUSE	3-ketoacyl-CoA thiolase B, peroxisomal OS=Mus musculus GN=Acaa1b PE=2 SV=1null	0.173984	-1.16931
AFG32_MOUSE	AFG3-like protein 2 OS=Mus musculus GN=Afg3l2 PE=1 SV=1null	0.454694	-1.16901
IF2A_MOUSE	Eukaryotic translation initiation factor 2 subunit 1 OS=Mus musculus GN=Eif2s1 PE=1 SV=3null	0.380784	-1.16896
UBP5_MOUSE	Ubiquitin carboxyl-terminal hydrolase 5 OS=Mus musculus GN=Usp5 PE=1 SV=1null	0.688469	-1.16893
TF_MOUSE	Tissue factor OS=Mus musculus GN=F3 PE=2 SV=2null	0.41019	-1.16842
LDB3_MOUSE	LIM domain-binding protein 3 OS=Mus musculus GN=Ldb3 PE=1 SV=1null	0.465029	-1.16801
ROA2_MOUSE	Heterogeneous nuclear ribonucleoproteins A2/B1 OS=Mus musculus GN=Hnrnpa2b1 PE=1 SV=2null	0.46428	-1.16796
ODB2_MOUSE	Lipoamide acyltransferase component of branched-chain alpha-keto acid dehydrogenase complex, mitochondrial OS=Mus musculus GN=Dbt PE=2 SV=1null	0.545769	-1.16777
MMAA_MOUSE	Methylmalonic aciduria type A homolog, mitochondrial OS=Mus musculus GN=Mmaa PE=2 SV=1null	0.748397	-1.16756
H2AV_MOUSE	Histone H2A.V OS=Mus musculus GN=H2afv PE=1 SV=3null	0.455864	-1.16747
H2AZ_MOUSE	Histone H2A.Z OS=Mus musculus GN=H2afz PE=1 SV=2null	0.455864	-1.16747
CERU_MOUSE	Ceruloplasmin OS=Mus musculus GN=Cp PE=1 SV=2null	0.201748	-1.16731
S100G_MOUSE	Protein S100-G OS=Mus musculus GN=S100g PE=2 SV=3null	0.660835	-1.16602
SARM1_MOUSE	Sterile alpha and TIR motif-containing protein 1 OS=Mus musculus GN=Sarm1 PE=2 SV=1null	0.6884	-1.16594
MCCB_MOUSE	Methylcrotonoyl-CoA carboxylase beta chain, mitochondrial OS=Mus musculus GN=Mccc2 PE=2 SV=1null	0.508992	-1.16574
RAB3A_MOUSE	Ras-related protein Rab-3A OS=Mus musculus GN=Rab3a PE=1 SV=1null	0.16526	-1.16518
UGPA_MOUSE	UTP--glucose-1-phosphate uridylyltransferase OS=Mus musculus GN=Ugp2 PE=2 SV=3null	0.145742	-1.16513
STXB1_MOUSE	Syntaxin-binding protein 1 OS=Mus musculus GN=Stxbp1 PE=1 SV=2null	0.283458	-1.16495
EZRI_MOUSE	Ezrin OS=Mus musculus GN=Ezr PE=1 SV=3null	0.39657	-1.16384
GNA11_MOUSE	Guanine nucleotide-binding protein subunit alpha-11 OS=Mus musculus GN=Gna11 PE=1 SV=1null	0.36793	-1.16324
SRR_MOUSE	Serine racemase OS=Mus musculus GN=Srr PE=1 SV=1null	0.67937	-1.16318
RL17_MOUSE	60S ribosomal protein L17 OS=Mus musculus GN=Rpl17 PE=2 SV=3null	0.461371	-1.16293
APOA1_MOUSE	Apolipoprotein A-I OS=Mus musculus GN=Apoa1 PE=1 SV=1null	0.352466	-1.16288
ETHE1_MOUSE	Protein ETHE1, mitochondrial OS=Mus musculus GN=Ethe1 PE=2 SV=2null	0.357607	-1.16282
TGM2_MOUSE	Protein-glutamine gamma-glutamyltransferase 2 OS=Mus musculus GN=Tgm2 PE=1 SV=4null	0.437545	-1.1623
MUC2_MOUSE	Mucin-2 (Fragments) OS=Mus musculus GN=Muc2 PE=1 SV=2null	0.629093	-1.16177
RL10A_MOUSE	60S ribosomal protein L10a OS=Mus musculus GN=Rpl10a PE=1 SV=3null	0.365744	-1.16112
CDS2_MOUSE	Phosphatidate cytidylyltransferase 2 OS=Mus musculus GN=Cds2 PE=1 SV=1null	0.503789	-1.16105
C109A_MOUSE	Coiled-coil domain-containing protein 109A OS=Mus musculus GN=Ccdc109a PE=2 SV=2null	0.586472	-1.16091
CLPB_MOUSE	Caseinolytic peptidase B protein homolog OS=Mus musculus GN=Clpb PE=1 SV=1null	0.604457	-1.1609
THEM4_MOUSE	Thioesterase superfamily member 4 OS=Mus musculus GN=Them4 PE=1 SV=1null	0.676491	-1.16063
GHITM_MOUSE	Growth hormone-inducible transmembrane protein OS=Mus musculus GN=Ghitm PE=2 SV=1null	0.501767	-1.16057
LIS1_MOUSE	Platelet-activating factor acetylhydrolase IB subunit alpha OS=Mus musculus GN=Pafah1b1 PE=1 SV=2null	0.511114	-1.16011
UB2L3_MOUSE	Ubiquitin-conjugating enzyme E2 L3 OS=Mus musculus GN=Ube2l3 PE=2 SV=1null	0.479248	-1.15952
SMKX_MOUSE	Sperm motility kinase X OS=Mus musculus PE=2 SV=1null	0.688248	-1.15913
ECHP_MOUSE	Peroxisomal bifunctional enzyme OS=Mus musculus GN=Ehhadh PE=1 SV=3null	0.333287	-1.15864
CO3_MOUSE	Complement C3 OS=Mus musculus GN=C3 PE=1 SV=2null	0.508426	-1.15857
RS4X_MOUSE	40S ribosomal protein S4, X isoform OS=Mus musculus GN=Rps4x PE=2 SV=2null	0.504574	-1.15829
HIUH_MOUSE	5-hydroxyisourate hydrolase OS=Mus musculus GN=Urah PE=1 SV=1null	0.626739	-1.15779
CP3AD_MOUSE	Cytochrome P450 3A13 OS=Mus musculus GN=Cyp3a13 PE=2 SV=1null	0.42249	-1.15772
ELN_MOUSE	Elastin OS=Mus musculus GN=Eln PE=2 SV=1null	0.42805	-1.15753
G6PE_MOUSE	GDH/6PGL endoplasmic bifunctional protein OS=Mus musculus GN=H6pd PE=2 SV=1null	0.447341	-1.15752
IPYR_MOUSE	Inorganic pyrophosphatase OS=Mus musculus GN=Ppa1 PE=1 SV=1null	0.705126	-1.15747
ANXA6_MOUSE	Annexin A6 OS=Mus musculus GN=Anxa6 PE=1 SV=2null	0.436104	-1.15672
FTHFD_MOUSE	10-formyltetrahydrofolate dehydrogenase OS=Mus musculus GN=Aldh1l1 PE=2 SV=1null	0.0364321	-1.15647
SC6A3_MOUSE	Sodium-dependent dopamine transporter OS=Mus musculus GN=Slc6a3 PE=1 SV=2null	0.559428	-1.15609
CD47_MOUSE	Leukocyte surface antigen CD47 OS=Mus musculus GN=Cd47 PE=1 SV=2null	0.42063	-1.15533
RS3_MOUSE	40S ribosomal protein S3 OS=Mus musculus GN=Rps3 PE=1 SV=1null	0.461104	-1.15395
RS8_MOUSE	40S ribosomal protein S8 OS=Mus musculus GN=Rps8 PE=1 SV=2null	0.341895	-1.15331
RAB1A_MOUSE	Ras-related protein Rab-1A OS=Mus musculus GN=Rab1A PE=1 SV=3null	0.383041	-1.15282
RL14_MOUSE	60S ribosomal protein L14 OS=Mus musculus GN=Rpl14 PE=2 SV=3null	0.67098	-1.15267
KPCA_MOUSE	Protein kinase C alpha type OS=Mus musculus GN=Prkca PE=1 SV=3null	0.431165	-1.15238
SC5A1_MOUSE	Sodium/glucose cotransporter 1 OS=Mus musculus GN=Slc5a1 PE=2 SV=1null	0.768725	-1.15208
RL13_MOUSE	60S ribosomal protein L13 OS=Mus musculus GN=Rpl13 PE=2 SV=3null	0.681617	-1.15185
SGTA_MOUSE	Small glutamine-rich tetratricopeptide repeat-containing protein alpha OS=Mus musculus GN=Sgta PE=1 SV=2null	0.455298	-1.15176
EIF3C_MOUSE	Eukaryotic translation initiation factor 3 subunit C OS=Mus musculus GN=Eif3c PE=1 SV=1null	0.209499	-1.15146
RPN2_MOUSE	Dolichyl-diphosphooligosaccharide--protein glycosyltransferase subunit 2 OS=Mus musculus GN=Rpn2 PE=2 SV=1null	0.46594	-1.15137
PLAK_MOUSE	Junction plakoglobin OS=Mus musculus GN=Jup PE=2 SV=3null	0.379185	-1.1513
SFPQ_MOUSE	Splicing factor, proline- and glutamine-rich OS=Mus musculus GN=Sfpq PE=1 SV=1null	0.366915	-1.15123
CSF1R_MOUSE	Macrophage colony-stimulating factor 1 receptor OS=Mus musculus GN=Csf1r PE=1 SV=3null	0.79467	-1.15109
CHLE_MOUSE	Cholinesterase OS=Mus musculus GN=Bche PE=2 SV=1null	0.654187	-1.15098
UBIQ_MOUSE	Ubiquitin OS=Mus musculus GN=Rps27a PE=1 SV=1null	0.431542	-1.15089
VP33A_MOUSE	Vacuolar protein sorting-associated protein 33A OS=Mus musculus GN=Vps33a PE=2 SV=1null	0.724731	-1.15045
GSHR_MOUSE	Glutathione reductase, mitochondrial OS=Mus musculus GN=Gsr PE=2 SV=3null	0.632359	-1.15037
APT_MOUSE	Adenine phosphoribosyltransferase OS=Mus musculus GN=Aprt PE=2 SV=1null	0.305376	-1.15027
TIM44_MOUSE	Mitochondrial import inner membrane translocase subunit TIM44 OS=Mus musculus GN=Timm44 PE=2 SV=1null	0.810117	-1.1499
MTCH2_MOUSE	Mitochondrial carrier homolog 2 OS=Mus musculus GN=Mtch2 PE=1 SV=1null	0.554834	-1.14911
DLG4_MOUSE	Disks large homolog 4 OS=Mus musculus GN=Dlg4 PE=1 SV=1null	0.0909816	-1.14898
S10AD_MOUSE	Protein S100-A13 OS=Mus musculus GN=S100a13 PE=1 SV=1null	0.837709	-1.14874
PSA2_MOUSE	Proteasome subunit alpha type-2 OS=Mus musculus GN=Psma2 PE=1 SV=2null	0.510365	-1.14834
CSKI1_MOUSE	Caskin-1 OS=Mus musculus GN=Caskin1 PE=1 SV=2null	0.23175	-1.14834
GEPH_MOUSE	Gephyrin OS=Mus musculus GN=Gphn PE=1 SV=1null	0.423045	-1.14811
NADC_MOUSE	Nicotinate-nucleotide pyrophosphorylase [carboxylating] OS=Mus musculus GN=Qprt PE=2 SV=1null	0.5873	-1.14809
MYH14_MOUSE	Myosin-14 OS=Mus musculus GN=Myh14 PE=1 SV=1null	0.258907	-1.14783
KCD12_MOUSE	BTB/POZ domain-containing protein KCTD12 OS=Mus musculus GN=Kctd12 PE=1 SV=1null	0.325049	-1.14779
CP2DA_MOUSE	Cytochrome P450 2D10 OS=Mus musculus GN=Cyp2d10 PE=2 SV=2null	0.0893915	-1.14757
KAD3_MOUSE	GTP:AMP phosphotransferase mitochondrial OS=Mus musculus GN=Ak3 PE=1 SV=3null	0.434401	-1.14695
K1C20_MOUSE	Keratin, type I cytoskeletal 20 OS=Mus musculus GN=Krt20 PE=1 SV=1null	0.50873	-1.14689
OSBL1_MOUSE	Oxysterol-binding protein-related protein 1 OS=Mus musculus GN=Osbpl1a PE=1 SV=2null	0.556595	-1.14629
PEBP1_MOUSE	Phosphatidylethanolamine-binding protein 1 OS=Mus musculus GN=Pebp1 PE=1 SV=3null	0.236091	-1.14616
PH4H_MOUSE	Phenylalanine-4-hydroxylase OS=Mus musculus GN=Pah PE=1 SV=3null	0.380614	-1.14612
2AAA_MOUSE	Serine/threonine-protein phosphatase 2A 65 kDa regulatory subunit A alpha isoform OS=Mus musculus GN=Ppp2r1a PE=1 SV=3null	0.260259	-1.14603
RALY_MOUSE	RNA-binding protein Raly OS=Mus musculus GN=Raly PE=1 SV=2null	0.321684	-1.14572
CT043_MOUSE	UPF0549 protein C20orf43 homolog OS=Mus musculus PE=2 SV=1null	0.595161	-1.14529
MLE1_MOUSE	Myosin light chain 1, skeletal muscle isoform OS=Mus musculus GN=Myl1 PE=1 SV=2null	0.640569	-1.14521
MLE3_MOUSE	Myosin light chain 3, skeletal muscle isoform OS=Mus musculus GN=Myl1 PE=1 SV=2null	0.640569	-1.14521
CSN1_MOUSE	COP9 signalosome complex subunit 1 OS=Mus musculus GN=Gps1 PE=1 SV=1null	0.488802	-1.14469
TPM3_MOUSE	Tropomyosin alpha-3 chain OS=Mus musculus GN=Tpm3 PE=1 SV=2null	0.633113	-1.14425
MDHC_MOUSE	Malate dehydrogenase, cytoplasmic OS=Mus musculus GN=Mdh1 PE=1 SV=3null	0.674205	-1.14393
COPZ1_MOUSE	Coatomer subunit zeta-1 OS=Mus musculus GN=Copz1 PE=2 SV=1null	0.542179	-1.14365
ATLA2_MOUSE	Atlastin-2 OS=Mus musculus GN=Atl2 PE=2 SV=1null	0.393016	-1.14354
KCNC1_MOUSE	Potassium voltage-gated channel subfamily C member 1 OS=Mus musculus GN=Kcnc1 PE=2 SV=1null	0.685135	-1.14325
WDR37_MOUSE	WD repeat-containing protein 37 OS=Mus musculus GN=Wdr37 PE=2 SV=1null	0.245091	-1.14309
GLOD4_MOUSE	Glyoxalase domain-containing protein 4 OS=Mus musculus GN=Glod4 PE=2 SV=1null	0.673583	-1.14284
ASAP1_MOUSE	Arf-GAP with SH3 domain, ANK repeat and PH domain-containing protein 1 OS=Mus musculus GN=Asap1 PE=1 SV=1null	0.679946	-1.14275
PGP_MOUSE	Phosphoglycolate phosphatase OS=Mus musculus GN=Pgp PE=2 SV=1null	0.783212	-1.14246
G3P_MOUSE	Glyceraldehyde-3-phosphate dehydrogenase OS=Mus musculus GN=Gapdh PE=1 SV=2null	0.75077	-1.14149
ACLY_MOUSE	ATP-citrate synthase OS=Mus musculus GN=Acly PE=1 SV=1null	0.201897	-1.14138
KIFA3_MOUSE	Kinesin-associated protein 3 OS=Mus musculus GN=Kifap3 PE=1 SV=1null	0.511133	-1.14127
ALDOA_MOUSE	Fructose-bisphosphate aldolase A OS=Mus musculus GN=Aldoa PE=1 SV=2null	0.628037	-1.1411
DDB1_MOUSE	DNA damage-binding protein 1 OS=Mus musculus GN=Ddb1 PE=1 SV=2null	0.691515	-1.14076
CBPM_MOUSE	Carboxypeptidase M OS=Mus musculus GN=Cpm PE=2 SV=2null	0.411414	-1.14045
SYG_MOUSE	Glycyl-tRNA synthetase OS=Mus musculus GN=Gars PE=1 SV=1null	0.690619	-1.14035
AT2A1_MOUSE	Sarcoplasmic/endoplasmic reticulum calcium ATPase 1 OS=Mus musculus GN=Atp2a1 PE=2 SV=1null	0.773877	-1.14018
KHDR1_MOUSE	KH domain-containing, RNA-binding, signal transduction-associated protein 1 OS=Mus musculus GN=Khdrbs1 PE=1 SV=2null	0.678106	-1.14008
IRGM_MOUSE	Immunity-related GTPase family M protein OS=Mus musculus GN=Irgm PE=1 SV=1null	0.732697	-1.13977
AL8A1_MOUSE	Aldehyde dehydrogenase family 8 member A1 OS=Mus musculus GN=Aldh8a1 PE=1 SV=1null	0.428197	-1.13939
IMB1_MOUSE	Importin subunit beta-1 OS=Mus musculus GN=Kpnb1 PE=1 SV=1null	0.277921	-1.13927
HYEP_MOUSE	Epoxide hydrolase 1 OS=Mus musculus GN=Ephx1 PE=1 SV=1null	0.560598	-1.13767
NMRL1_MOUSE	NmrA-like family domain-containing protein 1 OS=Mus musculus GN=Nmral1 PE=1 SV=1null	0.542409	-1.13685
DPYS_MOUSE	Dihydropyrimidinase OS=Mus musculus GN=Dpys PE=2 SV=2null	0.24595	-1.13567
YBOX1_MOUSE	Nuclease-sensitive element-binding protein 1 OS=Mus musculus GN=Ybx1 PE=1 SV=3null	0.581752	-1.1354
HSPB1_MOUSE	Heat shock protein beta-1 OS=Mus musculus GN=Hspb1 PE=1 SV=3null	0.640793	-1.13479
MCA2_MOUSE	Multisynthetase complex auxiliary component p38 OS=Mus musculus GN=Jtv1 PE=1 SV=1null	0.704062	-1.13386
TBB5_MOUSE	Tubulin beta-5 chain OS=Mus musculus GN=Tubb5 PE=1 SV=1null	0.0419743	-1.1338
ACDSB_MOUSE	Short/branched chain specific acyl-CoA dehydrogenase, mitochondrial OS=Mus musculus GN=Acadsb PE=1 SV=1null	0.279196	-1.13345
ADCY9_MOUSE	Adenylate cyclase type 9 OS=Mus musculus GN=Adcy9 PE=1 SV=1null	0.432695	-1.13341
UBA1_MOUSE	Ubiquitin-like modifier-activating enzyme 1 OS=Mus musculus GN=Uba1 PE=1 SV=1null	0.600683	-1.13301
RS9_MOUSE	40S ribosomal protein S9 OS=Mus musculus GN=Rps9 PE=2 SV=3null	0.393703	-1.13276
VATF_MOUSE	V-type proton ATPase subunit F OS=Mus musculus GN=Atp6v1f PE=1 SV=2null	0.503864	-1.13167
MPP2_MOUSE	MAGUK p55 subfamily member 2 OS=Mus musculus GN=Mpp2 PE=1 SV=1null	0.128076	-1.13162
ATPB_MOUSE	ATP synthase subunit beta, mitochondrial OS=Mus musculus GN=Atp5b PE=1 SV=2null	0.707527	-1.1315
MAG_MOUSE	Myelin-associated glycoprotein OS=Mus musculus GN=Mag PE=1 SV=2null	0.425926	-1.13131
UBC12_MOUSE	NEDD8-conjugating enzyme Ubc12 OS=Mus musculus GN=Ube2m PE=2 SV=1null	0.362747	-1.13111
MMSA_MOUSE	Methylmalonate-semialdehyde dehydrogenase [acylating], mitochondrial OS=Mus musculus GN=Aldh6a1 PE=1 SV=1null	0.624024	-1.13083
CBR1_MOUSE	Carbonyl reductase [NADPH] 1 OS=Mus musculus GN=Cbr1 PE=1 SV=3null	0.376371	-1.13074
CRGN_MOUSE	Gamma-crystallin N OS=Mus musculus GN=Crygn PE=1 SV=2null	0.844581	-1.12971
VDAC2_MOUSE	Voltage-dependent anion-selective channel protein 2 OS=Mus musculus GN=Vdac2 PE=1 SV=2null	0.758109	-1.1294
MBB1A_MOUSE	Myb-binding protein 1A OS=Mus musculus GN=Mybbp1a PE=1 SV=2null	0.350422	-1.1294
GDIA_MOUSE	Rab GDP dissociation inhibitor alpha OS=Mus musculus GN=Gdi1 PE=1 SV=3null	0.404399	-1.12935
ADT1_MOUSE	ADP/ATP translocase 1 OS=Mus musculus GN=Slc25a4 PE=1 SV=4null	0.624071	-1.12844
CBS_MOUSE	Cystathionine beta-synthase OS=Mus musculus GN=Cbs PE=2 SV=3null	0.558712	-1.12767
RS13_MOUSE	40S ribosomal protein S13 OS=Mus musculus GN=Rps13 PE=1 SV=2null	0.651755	-1.12757
SHRM2_MOUSE	Protein Shroom2 OS=Mus musculus GN=Shroom2 PE=1 SV=1null	0.684275	-1.12752
HMCS1_MOUSE	Hydroxymethylglutaryl-CoA synthase, cytoplasmic OS=Mus musculus GN=Hmgcs1 PE=1 SV=1null	0.404221	-1.12741
TBB2C_MOUSE	Tubulin beta-2C chain OS=Mus musculus GN=Tubb2c PE=1 SV=1null	0.803234	-1.12722
CDIPT_MOUSE	CDP-diacylglycerol--inositol 3-phosphatidyltransferase OS=Mus musculus GN=Cdipt PE=1 SV=1null	0.604652	-1.12714
ECHA_MOUSE	Trifunctional enzyme subunit alpha, mitochondrial OS=Mus musculus GN=Hadha PE=1 SV=1null	0.383068	-1.12709
UCK1_MOUSE	Uridine-cytidine kinase 1 OS=Mus musculus GN=Uck1 PE=2 SV=2null	0.879007	-1.12704
COX2_MOUSE	Cytochrome c oxidase subunit 2 OS=Mus musculus GN=Mtco2 PE=1 SV=1null	0.814774	-1.12674
ACL6A_MOUSE	Actin-like protein 6A OS=Mus musculus GN=Actl6a PE=2 SV=2null	0.711115	-1.12646
NDUS3_MOUSE	NADH dehydrogenase [ubiquinone] iron-sulfur protein 3, mitochondrial OS=Mus musculus GN=Ndufs3 PE=1 SV=2null	0.339463	-1.12633
HNRPF_MOUSE	Heterogeneous nuclear ribonucleoprotein F OS=Mus musculus GN=Hnrnpf PE=1 SV=3null	0.609394	-1.1261
LMNA_MOUSE	Lamin-A/C OS=Mus musculus GN=Lmna PE=1 SV=2null	0.448839	-1.1255
PERE_MOUSE	Eosinophil peroxidase OS=Mus musculus GN=Epx PE=2 SV=1null	0.491824	-1.12522
IDH3A_MOUSE	Isocitrate dehydrogenase [NAD] subunit alpha, mitochondrial OS=Mus musculus GN=Idh3a PE=1 SV=1null	0.320187	-1.12473
ELAV1_MOUSE	ELAV-like protein 1 OS=Mus musculus GN=Elavl1 PE=1 SV=1null	0.658586	-1.12446
K1468_MOUSE	LisH domain and HEAT repeat-containing protein KIAA1468 OS=Mus musculus GN=Kiaa1468 PE=1 SV=1null	0.609065	-1.12394
SAP3_MOUSE	Ganglioside GM2 activator OS=Mus musculus GN=Gm2a PE=1 SV=2null	0.815467	-1.12376
GLYC_MOUSE	Serine hydroxymethyltransferase, cytosolic OS=Mus musculus GN=Shmt1 PE=1 SV=2null	0.451119	-1.12288
GSH1_MOUSE	Glutamate--cysteine ligase catalytic subunit OS=Mus musculus GN=Gclc PE=2 SV=4null	0.680827	-1.12249
SND1_MOUSE	Staphylococcal nuclease domain-containing protein 1 OS=Mus musculus GN=Snd1 PE=1 SV=1null	0.407931	-1.12248
HM13_MOUSE	Minor histocompatibility antigen H13 OS=Mus musculus GN=Hm13 PE=1 SV=1null	0.697195	-1.12237
S4A10_MOUSE	Sodium-driven chloride bicarbonate exchanger OS=Mus musculus GN=Slc4a10 PE=1 SV=2null	0.498709	-1.12202
AT1A2_MOUSE	Sodium/potassium-transporting ATPase subunit alpha-2 OS=Mus musculus GN=Atp1a2 PE=1 SV=1null	0.522163	-1.12181
ERAP1_MOUSE	Endoplasmic reticulum aminopeptidase 1 OS=Mus musculus GN=Erap1 PE=2 SV=1null	0.481171	-1.12132
SYUA_MOUSE	Alpha-synuclein OS=Mus musculus GN=Snca PE=1 SV=2null	0.108637	-1.12111
PYGM_MOUSE	Glycogen phosphorylase, muscle form OS=Mus musculus GN=Pygm PE=1 SV=3null	0.450133	-1.1209
GIPC2_MOUSE	PDZ domain-containing protein GIPC2 OS=Mus musculus GN=Gipc2 PE=1 SV=1null	0.645987	-1.12086
TXD17_MOUSE	Thioredoxin domain-containing protein 17 OS=Mus musculus GN=Txndc17 PE=1 SV=1null	0.839843	-1.12078
H4_MOUSE	Histone H4 OS=Mus musculus GN=Hist1h4a PE=1 SV=2null	0.75835	-1.1202
SYVC_MOUSE	Valyl-tRNA synthetase OS=Mus musculus GN=Vars PE=2 SV=1null	0.160062	-1.12016
VINC_MOUSE	Vinculin OS=Mus musculus GN=Vcl PE=1 SV=4null	0.31131	-1.12015
AT131_MOUSE	Probable cation-transporting ATPase 13A1 OS=Mus musculus GN=Atp13a1 PE=2 SV=1null	0.84759	-1.11939
PTGR1_MOUSE	Prostaglandin reductase 1 OS=Mus musculus GN=Ptgr1 PE=2 SV=2null	0.498729	-1.11879
CPSM_MOUSE	Carbamoyl-phosphate synthase [ammonia], mitochondrial OS=Mus musculus GN=Cps1 PE=1 SV=2null	0.188799	-1.11878
TPPC5_MOUSE	Trafficking protein particle complex subunit 5 OS=Mus musculus GN=Trappc5 PE=1 SV=1null	0.40811	-1.11815
MAON_MOUSE	NADP-dependent malic enzyme, mitochondrial OS=Mus musculus GN=Me3 PE=1 SV=1null	0.217014	-1.11806
E41L2_MOUSE	Band 4.1-like protein 2 OS=Mus musculus GN=Epb41l2 PE=1 SV=1null	0.688086	-1.11803
MIRO1_MOUSE	Mitochondrial Rho GTPase 1 OS=Mus musculus GN=Rhot1 PE=2 SV=1null	0.598395	-1.11769
S22A1_MOUSE	Solute carrier family 22 member 1 OS=Mus musculus GN=Slc22a1 PE=2 SV=2null	0.803789	-1.11735
ZHANG_MOUSE	CREB/ATF bZIP transcription factor OS=Mus musculus GN=Crebzf PE=2 SV=2null	0.572637	-1.11709
BIEA_MOUSE	Biliverdin reductase A OS=Mus musculus GN=Blvra PE=2 SV=1null	0.811362	-1.11696
PCKGC_MOUSE	Phosphoenolpyruvate carboxykinase, cytosolic [GTP] OS=Mus musculus GN=Pck1 PE=2 SV=1null	0.768713	-1.11653
CAH2_MOUSE	Carbonic anhydrase 2 OS=Mus musculus GN=Ca2 PE=1 SV=4null	0.228632	-1.116
SC23A_MOUSE	Protein transport protein Sec23A OS=Mus musculus GN=Sec23a PE=1 SV=2null	0.670188	-1.11596
ISOC1_MOUSE	Isochorismatase domain-containing protein 1 OS=Mus musculus GN=Isoc1 PE=2 SV=1null	0.648245	-1.11567
DHE3_MOUSE	Glutamate dehydrogenase 1, mitochondrial OS=Mus musculus GN=Glud1 PE=1 SV=1null	0.318983	-1.1154
LDHB_MOUSE	L-lactate dehydrogenase B chain OS=Mus musculus GN=Ldhb PE=1 SV=2null	0.359831	-1.11526
CC021_MOUSE	Uncharacterized protein C3orf21 homolog OS=Mus musculus PE=2 SV=1null	0.691993	-1.11513
SUCB1_MOUSE	Succinyl-CoA ligase [ADP-forming] subunit beta, mitochondrial OS=Mus musculus GN=Sucla2 PE=1 SV=2null	0.657633	-1.11482
COPB_MOUSE	Coatomer subunit beta OS=Mus musculus GN=Copb1 PE=1 SV=1null	0.49411	-1.11442
OXR1_MOUSE	Oxidation resistance protein 1 OS=Mus musculus GN=Oxr1 PE=1 SV=2null	0.771292	-1.11428
RLA0_MOUSE	60S acidic ribosomal protein P0 OS=Mus musculus GN=Rplp0 PE=1 SV=3null	0.714615	-1.11388
SEPT5_MOUSE	Septin-5 OS=Mus musculus GN=Sept5 PE=1 SV=2null	0.275541	-1.11369
HA11_MOUSE	H-2 class I histocompatibility antigen, D-B alpha chain OS=Mus musculus GN=H2-D1 PE=1 SV=2null	0.594347	-1.11361
CB042_MOUSE	Uncharacterized protein C2orf42 homolog OS=Mus musculus PE=2 SV=1null	0.631497	-1.11336
AP2A1_MOUSE	AP-2 complex subunit alpha-1 OS=Mus musculus GN=Ap2a1 PE=1 SV=1null	0.145272	-1.11332
DNJB6_MOUSE	DnaJ homolog subfamily B member 6 OS=Mus musculus GN=Dnajb6 PE=1 SV=4null	0.425927	-1.11329
ACYP1_MOUSE	Acylphosphatase-1 OS=Mus musculus GN=Acyp1 PE=2 SV=2null	0.770919	-1.11321
GLRX1_MOUSE	Glutaredoxin-1 OS=Mus musculus GN=Glrx PE=1 SV=3null	0.664221	-1.11308
PDIA1_MOUSE	Protein disulfide-isomerase OS=Mus musculus GN=P4hb PE=1 SV=1null	0.520885	-1.11286
ETUD1_MOUSE	Elongation factor Tu GTP-binding domain-containing protein 1 OS=Mus musculus GN=Eftud1 PE=2 SV=1null	0.710758	-1.11284
RL22_MOUSE	60S ribosomal protein L22 OS=Mus musculus GN=Rpl22 PE=2 SV=2null	0.556104	-1.11242
K1751_MOUSE	Uncharacterized protein KIAA1751 homolog OS=Mus musculus PE=2 SV=1null	0.830193	-1.11231
SYNPR_MOUSE	Synaptoporin OS=Mus musculus GN=Synpr PE=1 SV=1null	0.809412	-1.11194
GP101_MOUSE	Probable G-protein coupled receptor 101 OS=Mus musculus GN=Gpr101 PE=2 SV=2null	0.725851	-1.11132
AT2B2_MOUSE	Plasma membrane calcium-transporting ATPase 2 OS=Mus musculus GN=Atp2b2 PE=1 SV=2null	0.675585	-1.11125
HACL1_MOUSE	2-hydroxyacyl-CoA lyase 1 OS=Mus musculus GN=Hacl1 PE=1 SV=2null	0.573037	-1.11119
UBP24_MOUSE	Ubiquitin carboxyl-terminal hydrolase 24 OS=Mus musculus GN=Usp24 PE=1 SV=1null	0.735202	-1.11014
GFPT1_MOUSE	Glucosamine--fructose-6-phosphate aminotransferase [isomerizing] 1 OS=Mus musculus GN=Gfpt1 PE=1 SV=3null	0.577853	-1.10996
SBDS_MOUSE	Ribosome maturation protein SBDS OS=Mus musculus GN=Sbds PE=2 SV=4null	0.685366	-1.10985
UBP14_MOUSE	Ubiquitin carboxyl-terminal hydrolase 14 OS=Mus musculus GN=Usp14 PE=1 SV=3null	0.550883	-1.10982
TTYH1_MOUSE	Protein tweety homolog 1 OS=Mus musculus GN=Ttyh1 PE=1 SV=1null	0.376385	-1.10977
TXND5_MOUSE	Thioredoxin domain-containing protein 5 OS=Mus musculus GN=Txndc5 PE=1 SV=2null	0.354714	-1.10939
SHAN2_MOUSE	SH3 and multiple ankyrin repeat domains protein 2 OS=Mus musculus GN=Shank2 PE=1 SV=1null	0.641303	-1.10907
IMMT_MOUSE	Mitochondrial inner membrane protein OS=Mus musculus GN=Immt PE=1 SV=1null	0.33868	-1.10874
HPRT_MOUSE	Hypoxanthine-guanine phosphoribosyltransferase OS=Mus musculus GN=Hprt1 PE=1 SV=3null	0.627861	-1.10873
SYHC_MOUSE	Histidyl-tRNA synthetase, cytoplasmic OS=Mus musculus GN=Hars PE=2 SV=1null	0.628523	-1.10855
HNRPD_MOUSE	Heterogeneous nuclear ribonucleoprotein D0 OS=Mus musculus GN=Hnrnpd PE=1 SV=2null	0.670764	-1.10841
RS15_MOUSE	40S ribosomal protein S15 OS=Mus musculus GN=Rps15 PE=2 SV=2null	0.704559	-1.10812
LSAMP_MOUSE	Limbic system-associated membrane protein OS=Mus musculus GN=Lsamp PE=1 SV=1null	0.418562	-1.10769
SYTC_MOUSE	Threonyl-tRNA synthetase, cytoplasmic OS=Mus musculus GN=Tars PE=1 SV=2null	0.771732	-1.10712
SDCB1_MOUSE	Syntenin-1 OS=Mus musculus GN=Sdcbp PE=2 SV=1null	0.645666	-1.10704
FUMH_MOUSE	Fumarate hydratase, mitochondrial OS=Mus musculus GN=Fh PE=1 SV=2null	0.686834	-1.10645
F16P1_MOUSE	Fructose-1,6-bisphosphatase 1 OS=Mus musculus GN=Fbp1 PE=2 SV=3null	0.149905	-1.10583
S38A3_MOUSE	Sodium-coupled neutral amino acid transporter 3 OS=Mus musculus GN=Slc38a3 PE=1 SV=1null	0.657837	-1.10574
TCAL3_MOUSE	Transcription elongation factor A protein-like 3 OS=Mus musculus GN=Tceal3 PE=2 SV=2null	0.747567	-1.10561
TCAL5_MOUSE	Transcription elongation factor A protein-like 5 OS=Mus musculus GN=Tceal5 PE=2 SV=1null	0.747567	-1.10561
MA6D1_MOUSE	MAP6 domain-containing protein 1 OS=Mus musculus GN=Map6d1 PE=1 SV=1null	0.802402	-1.10547
CALB2_MOUSE	Calretinin OS=Mus musculus GN=Calb2 PE=1 SV=3null	0.424451	-1.10542
IDH3G_MOUSE	Isocitrate dehydrogenase [NAD] subunit gamma, mitochondrial OS=Mus musculus GN=Idh3g PE=1 SV=1null	0.636379	-1.10486
PRDX1_MOUSE	Peroxiredoxin-1 OS=Mus musculus GN=Prdx1 PE=1 SV=1null	0.778574	-1.10479
NDUAA_MOUSE	NADH dehydrogenase [ubiquinone] 1 alpha subcomplex subunit 10, mitochondrial OS=Mus musculus GN=Ndufa10 PE=1 SV=1null	0.468302	-1.10459
EFHD2_MOUSE	EF-hand domain-containing protein D2 OS=Mus musculus GN=Efhd2 PE=1 SV=1null	0.558663	-1.10418
ANX11_MOUSE	Annexin A11 OS=Mus musculus GN=Anxa11 PE=1 SV=1null	0.234869	-1.10408
SYUB_MOUSE	Beta-synuclein OS=Mus musculus GN=Sncb PE=1 SV=1null	0.908622	-1.10308
RL34_MOUSE	60S ribosomal protein L34 OS=Mus musculus GN=Rpl34 PE=3 SV=2null	0.545399	-1.10278
RS28_MOUSE	40S ribosomal protein S28 OS=Mus musculus GN=Rps28 PE=2 SV=1null	0.656944	-1.10246
CRYM_MOUSE	Mu-crystallin homolog OS=Mus musculus GN=Crym PE=1 SV=1null	0.867848	-1.10233
RAB8B_MOUSE	Ras-related protein Rab-8B OS=Mus musculus GN=Rab8b PE=1 SV=1null	0.518166	-1.10222
VATC1_MOUSE	V-type proton ATPase subunit C 1 OS=Mus musculus GN=Atp6v1c1 PE=1 SV=4null	0.812624	-1.10198
MRP2_MOUSE	Canalicular multispecific organic anion transporter 1 OS=Mus musculus GN=Abcc2 PE=2 SV=1null	0.606999	-1.1016
TMX1_MOUSE	Thioredoxin-related transmembrane protein 1 OS=Mus musculus GN=Tmx1 PE=1 SV=1null	0.630448	-1.10159
PPP5_MOUSE	Serine/threonine-protein phosphatase 5 OS=Mus musculus GN=Ppp5c PE=2 SV=2null	0.459547	-1.1008
ROA3_MOUSE	Heterogeneous nuclear ribonucleoprotein A3 OS=Mus musculus GN=Hnrnpa3 PE=1 SV=1null	0.339663	-1.10031
K2C7_MOUSE	Keratin, type II cytoskeletal 7 OS=Mus musculus GN=Krt7 PE=1 SV=1null	0.46384	-1.10029
CISY_MOUSE	Citrate synthase, mitochondrial OS=Mus musculus GN=Cs PE=1 SV=1null	0.685443	-1.09996
ARP19_MOUSE	cAMP-regulated phosphoprotein 19 OS=Mus musculus GN=Arpp19 PE=1 SV=2null	0.705025	-1.09984
ENSA_MOUSE	Alpha-endosulfine OS=Mus musculus GN=Ensa PE=1 SV=1null	0.705025	-1.09984
GRHPR_MOUSE	Glyoxylate reductase/hydroxypyruvate reductase OS=Mus musculus GN=Grhpr PE=1 SV=1null	0.569731	-1.09851
KC1A_MOUSE	Casein kinase I isoform alpha OS=Mus musculus GN=Csnk1a1 PE=2 SV=2null	0.405429	-1.09833
RSSA_MOUSE	40S ribosomal protein SA OS=Mus musculus GN=Rpsa PE=1 SV=4null	0.856522	-1.09748
EF2_MOUSE	Elongation factor 2 OS=Mus musculus GN=Eef2 PE=1 SV=2null	0.754034	-1.09681
MYL3_MOUSE	Myosin light chain 3 OS=Mus musculus GN=Myl3 PE=2 SV=4null	0.727044	-1.09662
AOFB_MOUSE	Amine oxidase [flavin-containing] B OS=Mus musculus GN=Maob PE=1 SV=3null	0.406817	-1.09643
QCR2_MOUSE	Cytochrome b-c1 complex subunit 2, mitochondrial OS=Mus musculus GN=Uqcrc2 PE=1 SV=1null	0.641484	-1.0957
MYPR_MOUSE	Myelin proteolipid protein OS=Mus musculus GN=Plp1 PE=1 SV=2null	0.560874	-1.09564
FAHD2_MOUSE	Fumarylacetoacetate hydrolase domain-containing protein 2A OS=Mus musculus GN=Fahd2 PE=1 SV=1null	0.248659	-1.09548
PIPNA_MOUSE	Phosphatidylinositol transfer protein alpha isoform OS=Mus musculus GN=Pitpna PE=1 SV=2null	0.39154	-1.09494
DLRB1_MOUSE	Dynein light chain roadblock-type 1 OS=Mus musculus GN=Dynlrb1 PE=1 SV=3null	0.583726	-1.09379
ACAD9_MOUSE	Acyl-CoA dehydrogenase family member 9, mitochondrial OS=Mus musculus GN=Acad9 PE=2 SV=1null	0.673989	-1.09368
CLH_MOUSE	Clathrin heavy chain 1 OS=Mus musculus GN=Cltc PE=1 SV=3null	0.578639	-1.09331
PRDX6_MOUSE	Peroxiredoxin-6 OS=Mus musculus GN=Prdx6 PE=1 SV=3null	0.636944	-1.09325
KAP3_MOUSE	cAMP-dependent protein kinase type II-beta regulatory subunit OS=Mus musculus GN=Prkar2b PE=1 SV=3null	0.628567	-1.0926
FBX2_MOUSE	F-box only protein 2 OS=Mus musculus GN=Fbxo2 PE=1 SV=1null	0.600882	-1.09238
VIAAT_MOUSE	Vesicular inhibitory amino acid transporter OS=Mus musculus GN=Slc32a1 PE=1 SV=3null	0.661271	-1.09225
PEA15_MOUSE	Astrocytic phosphoprotein PEA-15 OS=Mus musculus GN=Pea15 PE=1 SV=1null	0.736807	-1.09187
DHSA_MOUSE	Succinate dehydrogenase [ubiquinone] flavoprotein subunit, mitochondrial OS=Mus musculus GN=Sdha PE=1 SV=1null	0.668158	-1.09152
DYL2_MOUSE	Dynein light chain 2, cytoplasmic OS=Mus musculus GN=Dynll2 PE=1 SV=1null	0.730742	-1.0912
DAZP1_MOUSE	DAZ-associated protein 1 OS=Mus musculus GN=Dazap1 PE=2 SV=2null	0.820581	-1.09106
MYO6_MOUSE	Myosin-VI OS=Mus musculus GN=Myo6 PE=1 SV=1null	0.432204	-1.09094
MARE3_MOUSE	Microtubule-associated protein RP/EB family member 3 OS=Mus musculus GN=Mapre3 PE=1 SV=1null	0.494128	-1.09033
MYO9B_MOUSE	Myosin-IXb OS=Mus musculus GN=Myo9b PE=1 SV=2null	0.792302	-1.09021
MEP1B_MOUSE	Meprin A subunit beta OS=Mus musculus GN=Mep1b PE=1 SV=1null	0.80564	-1.08976
AL4A1_MOUSE	Delta-1-pyrroline-5-carboxylate dehydrogenase, mitochondrial OS=Mus musculus GN=Aldh4a1 PE=1 SV=2null	0.702667	-1.08922
HD_MOUSE	Huntingtin OS=Mus musculus GN=Htt PE=1 SV=2null	0.801552	-1.08919
POSTN_MOUSE	Periostin OS=Mus musculus GN=Postn PE=1 SV=2null	0.890132	-1.08914
PGCB_MOUSE	Brevican core protein OS=Mus musculus GN=Bcan PE=1 SV=1null	0.512995	-1.08874
FPPS_MOUSE	Farnesyl pyrophosphate synthetase OS=Mus musculus GN=Fdps PE=2 SV=1null	0.443966	-1.08794
TMOD2_MOUSE	Tropomodulin-2 OS=Mus musculus GN=Tmod2 PE=1 SV=2null	0.671868	-1.08783
PHB2_MOUSE	Prohibitin-2 OS=Mus musculus GN=Phb2 PE=1 SV=1null	0.67881	-1.08781
PSA6_MOUSE	Proteasome subunit alpha type-6 OS=Mus musculus GN=Psma6 PE=1 SV=1null	0.64024	-1.08776
HUTH_MOUSE	Histidine ammonia-lyase OS=Mus musculus GN=Hal PE=1 SV=1null	0.817547	-1.08722
PRS7_MOUSE	26S protease regulatory subunit 7 OS=Mus musculus GN=Psmc2 PE=1 SV=5null	0.699702	-1.08681
ACOC_MOUSE	Cytoplasmic aconitate hydratase OS=Mus musculus GN=Aco1 PE=1 SV=2null	0.690073	-1.08631
EPN4_MOUSE	Clathrin interactor 1 OS=Mus musculus GN=Clint1 PE=1 SV=2null	0.269914	-1.08538
CATH_MOUSE	Cathepsin H OS=Mus musculus GN=Ctsh PE=2 SV=1null	0.688506	-1.08534
PAK1_MOUSE	Serine/threonine-protein kinase PAK 1 OS=Mus musculus GN=Pak1 PE=1 SV=1null	0.691429	-1.08499
ILK_MOUSE	Integrin-linked protein kinase OS=Mus musculus GN=Ilk PE=1 SV=2null	0.535931	-1.08479
CP3AP_MOUSE	Cytochrome P450 3A25 OS=Mus musculus GN=Cyp3a25 PE=2 SV=1null	0.830469	-1.08413
SYN1_MOUSE	Synapsin-1 OS=Mus musculus GN=Syn1 PE=1 SV=2null	0.581054	-1.08387
LDHD_MOUSE	Probable D-lactate dehydrogenase, mitochondrial OS=Mus musculus GN=Ldhd PE=1 SV=1null	0.433685	-1.08362
ETFB_MOUSE	Electron transfer flavoprotein subunit beta OS=Mus musculus GN=Etfb PE=1 SV=3null	0.554558	-1.08335
PTMA_MOUSE	Prothymosin alpha OS=Mus musculus GN=Ptma PE=1 SV=2null	0.767979	-1.08332
SQRD_MOUSE	Sulfide:quinone oxidoreductase, mitochondrial OS=Mus musculus GN=Sqrdl PE=2 SV=2null	0.553441	-1.08246
MUP1_MOUSE	Major urinary protein 1 OS=Mus musculus GN=Mup1 PE=1 SV=1null	0.595113	-1.08242
MUP6_MOUSE	Major urinary protein 6 OS=Mus musculus GN=Mup6 PE=1 SV=2null	0.595113	-1.08242
MUP8_MOUSE	Major urinary proteins 11 and 8 (Fragment) OS=Mus musculus GN=Mup8 PE=1 SV=1null	0.595113	-1.08242
PP1R7_MOUSE	Protein phosphatase 1 regulatory subunit 7 OS=Mus musculus GN=Ppp1r7 PE=1 SV=2null	0.629933	-1.08233
FABP4_MOUSE	Fatty acid-binding protein, adipocyte OS=Mus musculus GN=Fabp4 PE=1 SV=3null	0.724304	-1.08223
NID1_MOUSE	Nidogen-1 OS=Mus musculus GN=Nid1 PE=1 SV=1null	0.387597	-1.08201
PTN9_MOUSE	Tyrosine-protein phosphatase non-receptor type 9 OS=Mus musculus GN=Ptpn9 PE=2 SV=2null	0.691946	-1.08144
NUCB1_MOUSE	Nucleobindin-1 OS=Mus musculus GN=Nucb1 PE=1 SV=2null	0.2476	-1.0814
DEOC_MOUSE	Putative deoxyribose-phosphate aldolase OS=Mus musculus GN=Dera PE=2 SV=1null	0.588811	-1.08138
ARF6_MOUSE	ADP-ribosylation factor 6 OS=Mus musculus GN=Arf6 PE=1 SV=2null	0.683587	-1.08056
PSB3_MOUSE	Proteasome subunit beta type-3 OS=Mus musculus GN=Psmb3 PE=1 SV=1null	0.849694	-1.08045
IF4A1_MOUSE	Eukaryotic initiation factor 4A-I OS=Mus musculus GN=Eif4a1 PE=2 SV=1null	0.337946	-1.08042
K1C24_MOUSE	Keratin, type I cytoskeletal 24 OS=Mus musculus GN=Krt24 PE=2 SV=2null	0.825294	-1.08007
CADM3_MOUSE	Cell adhesion molecule 3 OS=Mus musculus GN=Cadm3 PE=1 SV=1null	0.805304	-1.07996
QCR7_MOUSE	Cytochrome b-c1 complex subunit 7 OS=Mus musculus GN=Uqcrb PE=1 SV=3null	0.659515	-1.07971
PALLD_MOUSE	Palladin OS=Mus musculus GN=Palld PE=1 SV=2null	0.748579	-1.07961
NOE1_MOUSE	Noelin OS=Mus musculus GN=Olfm1 PE=2 SV=1null	0.875867	-1.07921
2A5G_MOUSE	Serine/threonine-protein phosphatase 2A 56 kDa regulatory subunit gamma isoform OS=Mus musculus GN=Ppp2r5c PE=1 SV=2null	0.748245	-1.07819
KAP2_MOUSE	cAMP-dependent protein kinase type II-alpha regulatory subunit OS=Mus musculus GN=Prkar2a PE=1 SV=2null	0.701411	-1.07813
ZADH2_MOUSE	Zinc-binding alcohol dehydrogenase domain-containing protein 2 OS=Mus musculus GN=Zadh2 PE=2 SV=1null	0.475564	-1.07778
BAP31_MOUSE	B-cell receptor-associated protein 31 OS=Mus musculus GN=Bcap31 PE=1 SV=3null	0.819089	-1.07775
RBBP4_MOUSE	Histone-binding protein RBBP4 OS=Mus musculus GN=Rbbp4 PE=1 SV=4null	0.619277	-1.07774
RBBP7_MOUSE	Histone-binding protein RBBP7 OS=Mus musculus GN=Rbbp7 PE=1 SV=1null	0.619277	-1.07774
DHR11_MOUSE	Dehydrogenase/reductase SDR family member 11 OS=Mus musculus GN=Dhrs11 PE=2 SV=1null	0.647561	-1.07727
RL6_MOUSE	60S ribosomal protein L6 OS=Mus musculus GN=Rpl6 PE=1 SV=3null	0.524427	-1.0772
PICA_MOUSE	Phosphatidylinositol-binding clathrin assembly protein OS=Mus musculus GN=Picalm PE=1 SV=1null	0.385694	-1.07718
ASGR2_MOUSE	Asialoglycoprotein receptor 2 OS=Mus musculus GN=Asgr2 PE=1 SV=1null	0.718433	-1.07627
SH3L1_MOUSE	SH3 domain-binding glutamic acid-rich-like protein OS=Mus musculus GN=Sh3bgrl PE=2 SV=1null	0.771933	-1.07611
D3D2_MOUSE	3,2-trans-enoyl-CoA isomerase, mitochondrial OS=Mus musculus GN=Dci PE=2 SV=1null	0.616712	-1.07542
MAP1B_MOUSE	Microtubule-associated protein 1B OS=Mus musculus GN=Map1b PE=1 SV=1null	0.719897	-1.07507
IF5_MOUSE	Eukaryotic translation initiation factor 5 OS=Mus musculus GN=Eif5 PE=1 SV=1null	0.602183	-1.07481
EMAL2_MOUSE	Echinoderm microtubule-associated protein-like 2 OS=Mus musculus GN=Eml2 PE=2 SV=1null	0.661895	-1.07475
ABCG5_MOUSE	ATP-binding cassette sub-family G member 5 OS=Mus musculus GN=Abcg5 PE=1 SV=1null	0.866416	-1.07467
MADD_MOUSE	MAP kinase-activating death domain protein OS=Mus musculus GN=Madd PE=1 SV=2null	0.780127	-1.07385
CAD17_MOUSE	Cadherin-17 OS=Mus musculus GN=Cdh17 PE=1 SV=1null	0.625594	-1.07382
P4K2A_MOUSE	Phosphatidylinositol 4-kinase type 2-alpha OS=Mus musculus GN=Pi4k2a PE=1 SV=1null	0.837244	-1.0738
SFRS1_MOUSE	Splicing factor, arginine/serine-rich 1 OS=Mus musculus GN=Sfrs1 PE=1 SV=3null	0.765391	-1.07379
DHCR7_MOUSE	7-dehydrocholesterol reductase OS=Mus musculus GN=Dhcr7 PE=2 SV=1null	0.620724	-1.0733
TCPE_MOUSE	T-complex protein 1 subunit epsilon OS=Mus musculus GN=Cct5 PE=1 SV=1null	0.743146	-1.0731
SEPT2_MOUSE	Septin-2 OS=Mus musculus GN=Sept2 PE=1 SV=2null	0.827307	-1.07219
CI046_MOUSE	Transmembrane protein C9orf46 homolog OS=Mus musculus PE=2 SV=1null	0.792977	-1.07118
SC24A_MOUSE	Protein transport protein Sec24A OS=Mus musculus GN=Sec24a PE=1 SV=1null	0.807422	-1.07118
CTNA1_MOUSE	Catenin alpha-1 OS=Mus musculus GN=Ctnna1 PE=1 SV=1null	0.613594	-1.07096
SFRS3_MOUSE	Splicing factor, arginine/serine-rich 3 OS=Mus musculus GN=Sfrs3 PE=2 SV=1null	0.805733	-1.07055
SC61B_MOUSE	Protein transport protein Sec61 subunit beta OS=Mus musculus GN=Sec61b PE=1 SV=3null	0.835838	-1.06958
ADCL1_MOUSE	Arylacetamide deacetylase-like 1 OS=Mus musculus GN=Aadacl1 PE=1 SV=1null	0.75264	-1.0695
HS90B_MOUSE	Heat shock protein HSP 90-beta OS=Mus musculus GN=Hsp90ab1 PE=1 SV=2null	0.72742	-1.06927
PSB4_MOUSE	Proteasome subunit beta type-4 OS=Mus musculus GN=Psmb4 PE=1 SV=1null	0.786355	-1.06894
SH3G2_MOUSE	Endophilin-A1 OS=Mus musculus GN=Sh3gl2 PE=1 SV=2null	0.712015	-1.06879
RHEB_MOUSE	GTP-binding protein Rheb OS=Mus musculus GN=Rheb PE=2 SV=1null	0.732919	-1.06866
MYO1B_MOUSE	Myosin-Ib OS=Mus musculus GN=Myo1b PE=2 SV=2null	0.748331	-1.06856
COMT_MOUSE	Catechol O-methyltransferase OS=Mus musculus GN=Comt PE=1 SV=1null	0.764398	-1.06848
ARP2_MOUSE	Actin-related protein 2 OS=Mus musculus GN=Actr2 PE=1 SV=1null	0.487812	-1.06843
GABR2_MOUSE	Gamma-aminobutyric acid type B receptor subunit 2 OS=Mus musculus GN=Gabbr2 PE=2 SV=2null	0.84372	-1.06841
SPB6_MOUSE	Serpin B6 OS=Mus musculus GN=Serpinb6 PE=2 SV=1null	0.625325	-1.06758
TPP2_MOUSE	Tripeptidyl-peptidase 2 OS=Mus musculus GN=Tpp2 PE=2 SV=3null	0.408231	-1.06711
ACADV_MOUSE	Very long-chain specific acyl-CoA dehydrogenase, mitochondrial OS=Mus musculus GN=Acadvl PE=1 SV=3null	0.660104	-1.067
VAMP2_MOUSE	Vesicle-associated membrane protein 2 OS=Mus musculus GN=Vamp2 PE=1 SV=2null	0.825301	-1.06649
CTNB1_MOUSE	Catenin beta-1 OS=Mus musculus GN=Ctnnb1 PE=1 SV=1null	0.710498	-1.06609
PSD13_MOUSE	26S proteasome non-ATPase regulatory subunit 13 OS=Mus musculus GN=Psmd13 PE=1 SV=1null	0.784863	-1.066
MUC18_MOUSE	Cell surface glycoprotein MUC18 OS=Mus musculus GN=Mcam PE=2 SV=1null	0.740322	-1.06588
RPN1_MOUSE	Dolichyl-diphosphooligosaccharide--protein glycosyltransferase subunit 1 OS=Mus musculus GN=Rpn1 PE=2 SV=1null	0.417066	-1.06577
RL36_MOUSE	60S ribosomal protein L36 OS=Mus musculus GN=Rpl36 PE=2 SV=2null	0.698218	-1.06538
PHB_MOUSE	Prohibitin OS=Mus musculus GN=Phb PE=1 SV=1null	0.799801	-1.06503
PGK1_MOUSE	Phosphoglycerate kinase 1 OS=Mus musculus GN=Pgk1 PE=1 SV=4null	0.749774	-1.06502
SPTA2_MOUSE	Spectrin alpha chain, brain OS=Mus musculus GN=Sptan1 PE=1 SV=4null	0.57955	-1.06493
PLEC1_MOUSE	Plectin-1 OS=Mus musculus GN=Plec1 PE=1 SV=2null	0.257949	-1.0642
AMPE_MOUSE	Glutamyl aminopeptidase OS=Mus musculus GN=Enpep PE=1 SV=1null	0.670117	-1.06416
KS6A1_MOUSE	Ribosomal protein S6 kinase alpha-1 OS=Mus musculus GN=Rps6ka1 PE=1 SV=1null	0.812596	-1.06396
MATR3_MOUSE	Matrin-3 OS=Mus musculus GN=Matr3 PE=1 SV=1null	0.812298	-1.06369
TBB4_MOUSE	Tubulin beta-4 chain OS=Mus musculus GN=Tubb4 PE=1 SV=3null	0.739054	-1.06338
LANC1_MOUSE	LanC-like protein 1 OS=Mus musculus GN=Lancl1 PE=2 SV=1null	0.712145	-1.06324
TYB4_MOUSE	Thymosin beta-4 OS=Mus musculus GN=Tmsb4x PE=1 SV=1null	0.841807	-1.06283
TITIN_MOUSE	Titin OS=Mus musculus GN=Ttn PE=1 SV=1null	0.900605	-1.06278
PTRF_MOUSE	Polymerase I and transcript release factor OS=Mus musculus GN=Ptrf PE=1 SV=1null	0.74024	-1.06251
FIS1_MOUSE	Mitochondrial fission 1 protein OS=Mus musculus GN=Fis1 PE=1 SV=1null	0.608083	-1.06191
KAT1_MOUSE	Kynurenine--oxoglutarate transaminase 1 OS=Mus musculus GN=Ccbl1 PE=2 SV=1null	0.839255	-1.06174
DHB11_MOUSE	Estradiol 17-beta-dehydrogenase 11 OS=Mus musculus GN=Hsd17b11 PE=2 SV=1null	0.738981	-1.06143
DC1L2_MOUSE	Cytoplasmic dynein 1 light intermediate chain 2 OS=Mus musculus GN=Dync1li2 PE=1 SV=1null	0.299734	-1.06134
ODPA_MOUSE	Pyruvate dehydrogenase E1 component subunit alpha, somatic form, mitochondrial OS=Mus musculus GN=Pdha1 PE=1 SV=1null	0.719181	-1.06107
M2GD_MOUSE	Dimethylglycine dehydrogenase, mitochondrial OS=Mus musculus GN=Dmgdh PE=1 SV=1null	0.707049	-1.06083
QCR1_MOUSE	Cytochrome b-c1 complex subunit 1, mitochondrial OS=Mus musculus GN=Uqcrc1 PE=1 SV=1null	0.750009	-1.0607
RUVB1_MOUSE	RuvB-like 1 OS=Mus musculus GN=Ruvbl1 PE=1 SV=1null	0.858692	-1.06066
VATH_MOUSE	V-type proton ATPase subunit H OS=Mus musculus GN=Atp6v1h PE=1 SV=1null	0.307689	-1.06063
ERMIN_MOUSE	Ermin OS=Mus musculus GN=Ermn PE=1 SV=1null	0.92292	-1.06046
ODPB_MOUSE	Pyruvate dehydrogenase E1 component subunit beta, mitochondrial OS=Mus musculus GN=Pdhb PE=1 SV=1null	0.771297	-1.06004
AK1D1_MOUSE	3-oxo-5-beta-steroid 4-dehydrogenase OS=Mus musculus GN=Akr1d1 PE=2 SV=1null	0.564376	-1.06001
FBN1_MOUSE	Fibrillin-1 OS=Mus musculus GN=Fbn1 PE=1 SV=1null	0.739493	-1.05988
PLSI_MOUSE	Plastin-1 OS=Mus musculus GN=Pls1 PE=2 SV=1null	0.748121	-1.05957
AMPN_MOUSE	Aminopeptidase N OS=Mus musculus GN=Anpep PE=1 SV=4null	0.795846	-1.05912
UCRI_MOUSE	Cytochrome b-c1 complex subunit Rieske, mitochondrial OS=Mus musculus GN=Uqcrfs1 PE=1 SV=1null	0.845418	-1.05877
STX1B_MOUSE	Syntaxin-1B OS=Mus musculus GN=Stx1b PE=1 SV=1null	0.824123	-1.05857
HMMR_MOUSE	Hyaluronan mediated motility receptor OS=Mus musculus GN=Hmmr PE=1 SV=3null	0.880352	-1.05854
MAP1A_MOUSE	Microtubule-associated protein 1A OS=Mus musculus GN=Map1a PE=1 SV=2null	0.387233	-1.05839
SMD2_MOUSE	Small nuclear ribonucleoprotein Sm D2 OS=Mus musculus GN=Snrpd2 PE=2 SV=1null	0.785367	-1.05803
ES8L3_MOUSE	Epidermal growth factor receptor pathway substrate 8-like protein 3 OS=Mus musculus GN=Eps8l3 PE=2 SV=1null	0.839068	-1.05762
ODO1_MOUSE	2-oxoglutarate dehydrogenase E1 component, mitochondrial OS=Mus musculus GN=Ogdh PE=1 SV=3null	0.739279	-1.05701
GDPD1_MOUSE	Glycerophosphodiester phosphodiesterase domain-containing protein 1 OS=Mus musculus GN=Gdpd1 PE=2 SV=1null	0.860506	-1.05686
TKT_MOUSE	Transketolase OS=Mus musculus GN=Tkt PE=1 SV=1null	0.41597	-1.05617
DOCK8_MOUSE	Dedicator of cytokinesis protein 8 OS=Mus musculus GN=Dock8 PE=2 SV=4null	0.76674	-1.0561
HNRPK_MOUSE	Heterogeneous nuclear ribonucleoprotein K OS=Mus musculus GN=Hnrnpk PE=1 SV=1null	0.652641	-1.05592
FAAA_MOUSE	Fumarylacetoacetase OS=Mus musculus GN=Fah PE=1 SV=1null	0.844564	-1.05542
ASAH2_MOUSE	Neutral ceramidase OS=Mus musculus GN=Asah2 PE=1 SV=1null	0.867778	-1.05512
ANX13_MOUSE	Annexin A13 OS=Mus musculus GN=Anxa13 PE=2 SV=3null	0.719545	-1.05482
GRAP1_MOUSE	GRIP1-associated protein 1 OS=Mus musculus GN=Gripap1 PE=1 SV=1null	0.791716	-1.05466
LETM1_MOUSE	LETM1 and EF-hand domain-containing protein 1, mitochondrial OS=Mus musculus GN=Letm1 PE=2 SV=1null	0.868693	-1.05455
INMT_MOUSE	Indolethylamine N-methyltransferase OS=Mus musculus GN=Inmt PE=2 SV=1null	0.763222	-1.05396
EF1A2_MOUSE	Elongation factor 1-alpha 2 OS=Mus musculus GN=Eef1a2 PE=1 SV=1null	0.776701	-1.05343
FBP1L_MOUSE	Formin-binding protein 1-like OS=Mus musculus GN=Fnbp1l PE=1 SV=2null	0.892643	-1.05336
NIT2_MOUSE	Nitrilase homolog 2 OS=Mus musculus GN=Nit2 PE=1 SV=1null	0.734244	-1.05325
IDHC_MOUSE	Isocitrate dehydrogenase [NADP] cytoplasmic OS=Mus musculus GN=Idh1 PE=1 SV=1null	0.748156	-1.05324
MTX2_MOUSE	Metaxin-2 OS=Mus musculus GN=Mtx2 PE=1 SV=1null	0.809772	-1.0531
ST1B1_MOUSE	Sulfotransferase family cytosolic 1B member 1 OS=Mus musculus GN=Sult1b1 PE=2 SV=2null	0.784635	-1.05286
EFNB3_MOUSE	Ephrin-B3 OS=Mus musculus GN=Efnb3 PE=1 SV=1null	0.814616	-1.05268
COASY_MOUSE	Bifunctional coenzyme A synthase OS=Mus musculus GN=Coasy PE=1 SV=2null	0.400159	-1.05255
SNX2_MOUSE	Sorting nexin-2 OS=Mus musculus GN=Snx2 PE=1 SV=2null	0.853455	-1.05247
HOT_MOUSE	Hydroxyacid-oxoacid transhydrogenase, mitochondrial OS=Mus musculus GN=Adhfe1 PE=2 SV=2null	0.854614	-1.05191
TERA_MOUSE	Transitional endoplasmic reticulum ATPase OS=Mus musculus GN=Vcp PE=1 SV=4null	0.619551	-1.05181
6PGD_MOUSE	6-phosphogluconate dehydrogenase, decarboxylating OS=Mus musculus GN=Pgd PE=2 SV=3null	0.546648	-1.05123
LONP2_MOUSE	Peroxisomal Lon protease homolog 2 OS=Mus musculus GN=Lonp2 PE=2 SV=1null	0.728541	-1.05117
PARF_MOUSE	Putative GTP-binding protein Parf OS=Mus musculus GN=Parf PE=1 SV=2null	0.888373	-1.05108
ADRM1_MOUSE	Proteasomal ubiquitin receptor ADRM1 OS=Mus musculus GN=Adrm1 PE=1 SV=2null	0.869217	-1.05055
SAHH_MOUSE	Adenosylhomocysteinase OS=Mus musculus GN=Ahcy PE=1 SV=3null	0.721927	-1.05031
CNDP2_MOUSE	Cytosolic non-specific dipeptidase OS=Mus musculus GN=Cndp2 PE=1 SV=1null	0.834134	-1.05029
EEA1_MOUSE	Early endosome antigen 1 OS=Mus musculus GN=Eea1 PE=2 SV=2null	0.647873	-1.04947
ILEUA_MOUSE	Leukocyte elastase inhibitor A OS=Mus musculus GN=Serpinb1a PE=1 SV=1null	0.866372	-1.04933
PPID_MOUSE	40 kDa peptidyl-prolyl cis-trans isomerase OS=Mus musculus GN=Ppid PE=1 SV=3null	0.794442	-1.04812
DHPR_MOUSE	Dihydropteridine reductase OS=Mus musculus GN=Qdpr PE=1 SV=2null	0.812037	-1.04805
SMCA5_MOUSE	SWI/SNF-related matrix-associated actin-dependent regulator of chromatin subfamily A member 5 OS=Mus musculus GN=Smarca5 PE=1 SV=1null	0.917613	-1.04736
PIGR_MOUSE	Polymeric immunoglobulin receptor OS=Mus musculus GN=Pigr PE=1 SV=1null	0.802633	-1.04716
KCAB2_MOUSE	Voltage-gated potassium channel subunit beta-2 OS=Mus musculus GN=Kcnab2 PE=1 SV=1null	0.833483	-1.047
THIL_MOUSE	Acetyl-CoA acetyltransferase, mitochondrial OS=Mus musculus GN=Acat1 PE=1 SV=1null	0.517897	-1.04683
CYFP1_MOUSE	Cytoplasmic FMR1-interacting protein 1 OS=Mus musculus GN=Cyfip1 PE=1 SV=1null	0.854771	-1.0467
FRIH_MOUSE	Ferritin heavy chain OS=Mus musculus GN=Fth1 PE=1 SV=2null	0.788212	-1.04668
CNOT1_MOUSE	CCR4-NOT transcription complex subunit 1 OS=Mus musculus GN=Cnot1 PE=1 SV=2null	0.889328	-1.04656
OMGP_MOUSE	Oligodendrocyte-myelin glycoprotein OS=Mus musculus GN=Omg PE=1 SV=1null	0.854362	-1.04621
ROA1_MOUSE	Heterogeneous nuclear ribonucleoprotein A1 OS=Mus musculus GN=Hnrnpa1 PE=1 SV=2null	0.868763	-1.04612
SYK_MOUSE	Lysyl-tRNA synthetase OS=Mus musculus GN=Kars PE=1 SV=1null	0.689513	-1.04569
S39AA_MOUSE	Zinc transporter ZIP10 OS=Mus musculus GN=Slc39a10 PE=1 SV=1null	0.916307	-1.04563
STMN1_MOUSE	Stathmin OS=Mus musculus GN=Stmn1 PE=1 SV=2null	0.767976	-1.0453
NPTN_MOUSE	Neuroplastin OS=Mus musculus GN=Nptn PE=1 SV=2null	0.713446	-1.04516
GANAB_MOUSE	Neutral alpha-glucosidase AB OS=Mus musculus GN=Ganab PE=1 SV=1null	0.715779	-1.04467
PURA_MOUSE	Transcriptional activator protein Pur-alpha OS=Mus musculus GN=Pura PE=1 SV=1null	0.82693	-1.04427
TPIS_MOUSE	Triosephosphate isomerase OS=Mus musculus GN=Tpi1 PE=1 SV=3null	0.768961	-1.04416
MK03_MOUSE	Mitogen-activated protein kinase 3 OS=Mus musculus GN=Mapk3 PE=1 SV=5null	0.931978	-1.04388
THNS2_MOUSE	Threonine synthase-like 2 OS=Mus musculus GN=Thnsl2 PE=2 SV=1null	0.392656	-1.04375
FRDA_MOUSE	Frataxin, mitochondrial OS=Mus musculus GN=Fxn PE=2 SV=1null	0.814448	-1.04334
GGT1_MOUSE	Gamma-glutamyltranspeptidase 1 OS=Mus musculus GN=Ggt1 PE=2 SV=1null	0.847907	-1.04333
RS6_MOUSE	40S ribosomal protein S6 OS=Mus musculus GN=Rps6 PE=1 SV=1null	0.64486	-1.04326
G6PD1_MOUSE	Glucose-6-phosphate 1-dehydrogenase X OS=Mus musculus GN=G6pdx PE=1 SV=3null	0.854005	-1.04294
CSN7A_MOUSE	COP9 signalosome complex subunit 7a OS=Mus musculus GN=Cops7a PE=1 SV=2null	0.823183	-1.04293
MTA2_MOUSE	Metastasis-associated protein MTA2 OS=Mus musculus GN=Mta2 PE=1 SV=1null	0.822695	-1.04293
XPP1_MOUSE	Xaa-Pro aminopeptidase 1 OS=Mus musculus GN=Xpnpep1 PE=2 SV=1null	0.879726	-1.04249
ARMET_MOUSE	Protein ARMET OS=Mus musculus GN=Armet PE=1 SV=1null	0.901201	-1.04247
NDUS5_MOUSE	NADH dehydrogenase [ubiquinone] iron-sulfur protein 5 OS=Mus musculus GN=Ndufs5 PE=1 SV=3null	0.888607	-1.04211
K6PP_MOUSE	6-phosphofructokinase type C OS=Mus musculus GN=Pfkp PE=1 SV=1null	0.81447	-1.04199
RAB21_MOUSE	Ras-related protein Rab-21 OS=Mus musculus GN=Rab21 PE=1 SV=4null	0.884663	-1.0413
GLYAT_MOUSE	Glycine N-acyltransferase OS=Mus musculus GN=Glyat PE=1 SV=1null	0.501634	-1.04064
NDUC2_MOUSE	NADH dehydrogenase [ubiquinone] 1 subunit C2 OS=Mus musculus GN=Ndufc2 PE=1 SV=1null	0.798545	-1.04063
EAA2_MOUSE	Excitatory amino acid transporter 2 OS=Mus musculus GN=Slc1a2 PE=1 SV=1null	0.62651	-1.04028
MAOX_MOUSE	NADP-dependent malic enzyme OS=Mus musculus GN=Me1 PE=1 SV=1null	0.84938	-1.04012
RB11B_MOUSE	Ras-related protein Rab-11B OS=Mus musculus GN=Rab11b PE=1 SV=3null	0.796378	-1.03967
SPTB2_MOUSE	Spectrin beta chain, brain 1 OS=Mus musculus GN=Sptbn1 PE=1 SV=2null	0.688561	-1.03937
S100B_MOUSE	Protein S100-B OS=Mus musculus GN=S100b PE=2 SV=2null	0.744987	-1.03906
COPB2_MOUSE	Coatomer subunit beta~ OS=Mus musculus GN=Copb2 PE=2 SV=2null	0.772671	-1.03841
PRP19_MOUSE	Pre-mRNA-processing factor 19 OS=Mus musculus GN=Prpf19 PE=2 SV=1null	0.903339	-1.03841
TENR_MOUSE	Tenascin-R OS=Mus musculus GN=Tnr PE=1 SV=1null	0.867667	-1.03809
BAAT_MOUSE	Bile acid-CoA:amino acid N-acyltransferase OS=Mus musculus GN=Baat PE=1 SV=1null	0.799503	-1.03809
IPO9_MOUSE	Importin-9 OS=Mus musculus GN=Ipo9 PE=1 SV=3null	0.941691	-1.03772
ALDH2_MOUSE	Aldehyde dehydrogenase, mitochondrial OS=Mus musculus GN=Aldh2 PE=1 SV=1null	0.735618	-1.0377
HOME3_MOUSE	Homer protein homolog 3 OS=Mus musculus GN=Homer3 PE=1 SV=1null	0.840915	-1.03759
GFRP_MOUSE	GTP cyclohydrolase 1 feedback regulatory protein OS=Mus musculus GN=Gchfr PE=1 SV=3null	0.920153	-1.03745
MK01_MOUSE	Mitogen-activated protein kinase 1 OS=Mus musculus GN=Mapk1 PE=1 SV=3null	0.750041	-1.03731
NONO_MOUSE	Non-POU domain-containing octamer-binding protein OS=Mus musculus GN=Nono PE=1 SV=3null	0.861747	-1.03695
PBLD2_MOUSE	Phenazine biosynthesis-like domain-containing protein 2 OS=Mus musculus GN=Pbld2 PE=2 SV=1null	0.70737	-1.03683
ENOA_MOUSE	Alpha-enolase OS=Mus musculus GN=Eno1 PE=1 SV=3null	0.899445	-1.03638
SRRT_MOUSE	Serrate RNA effector molecule homolog OS=Mus musculus GN=Srrt PE=1 SV=1null	0.896113	-1.03608
PSMD5_MOUSE	26S proteasome non-ATPase regulatory subunit 5 OS=Mus musculus GN=Psmd5 PE=2 SV=4null	0.813294	-1.03554
DDX17_MOUSE	Probable ATP-dependent RNA helicase DDX17 OS=Mus musculus GN=Ddx17 PE=2 SV=1null	0.860491	-1.03538
PDE2A_MOUSE	cGMP-dependent 3~,5~-cyclic phosphodiesterase OS=Mus musculus GN=Pde2a PE=1 SV=2null	0.869279	-1.035
THOP1_MOUSE	Thimet oligopeptidase OS=Mus musculus GN=Thop1 PE=1 SV=1null	0.940488	-1.0348
NDUS1_MOUSE	NADH-ubiquinone oxidoreductase 75 kDa subunit, mitochondrial OS=Mus musculus GN=Ndufs1 PE=1 SV=1null	0.695362	-1.03477
COX5A_MOUSE	Cytochrome c oxidase subunit 5A, mitochondrial OS=Mus musculus GN=Cox5a PE=1 SV=2null	0.825032	-1.03453
ARSA1_MOUSE	Arsenical pump-driving ATPase OS=Mus musculus GN=Asna1 PE=1 SV=2null	0.775631	-1.03444
NDUS8_MOUSE	NADH dehydrogenase [ubiquinone] iron-sulfur protein 8, mitochondrial OS=Mus musculus GN=Ndufs8 PE=1 SV=1null	0.912023	-1.03434
TCPD_MOUSE	T-complex protein 1 subunit delta OS=Mus musculus GN=Cct4 PE=1 SV=3null	0.898703	-1.03345
A2M_MOUSE	Alpha-2-macroglobulin OS=Mus musculus GN=A2m PE=1 SV=2null	0.784606	-1.03292
SPRE_MOUSE	Sepiapterin reductase OS=Mus musculus GN=Spr PE=1 SV=1null	0.752794	-1.03207
SCLY_MOUSE	Selenocysteine lyase OS=Mus musculus GN=Scly PE=1 SV=1null	0.931507	-1.03206
MARE2_MOUSE	Microtubule-associated protein RP/EB family member 2 OS=Mus musculus GN=Mapre2 PE=1 SV=1null	0.895657	-1.03196
SCAM5_MOUSE	Secretory carrier-associated membrane protein 5 OS=Mus musculus GN=Scamp5 PE=2 SV=1null	0.803508	-1.0319
MYO1A_MOUSE	Myosin-Ia OS=Mus musculus GN=Myo1a PE=2 SV=2null	0.770564	-1.03185
PSA3_MOUSE	Proteasome subunit alpha type-3 OS=Mus musculus GN=Psma3 PE=1 SV=3null	0.831174	-1.0312
NALDL_MOUSE	N-acetylated-alpha-linked acidic dipeptidase-like protein OS=Mus musculus GN=Naaladl1 PE=2 SV=1null	0.929397	-1.03055
APOC3_MOUSE	Apolipoprotein C-III OS=Mus musculus GN=Apoc3 PE=2 SV=2null	0.866974	-1.03035
DAPLE_MOUSE	Protein Daple OS=Mus musculus GN=Ccdc88c PE=1 SV=1null	0.940587	-1.03031
HXK1_MOUSE	Hexokinase-1 OS=Mus musculus GN=Hk1 PE=1 SV=2null	0.80013	-1.03017
SET_MOUSE	Protein SET OS=Mus musculus GN=Set PE=1 SV=1null	0.839663	-1.03013
XDH_MOUSE	Xanthine dehydrogenase/oxidase OS=Mus musculus GN=Xdh PE=1 SV=4null	0.690906	-1.03012
H2AY_MOUSE	Core histone macro-H2A.1 OS=Mus musculus GN=H2afy PE=1 SV=3null	0.869815	-1.02946
EFTU_MOUSE	Elongation factor Tu, mitochondrial OS=Mus musculus GN=Tufm PE=1 SV=1null	0.842799	-1.02939
RNH2B_MOUSE	Ribonuclease H2 subunit B OS=Mus musculus GN=Rnaseh2b PE=2 SV=2null	0.904766	-1.0291
RAB6B_MOUSE	Ras-related protein Rab-6B OS=Mus musculus GN=Rab6b PE=2 SV=1null	0.699939	-1.02908
VATE1_MOUSE	V-type proton ATPase subunit E 1 OS=Mus musculus GN=Atp6v1e1 PE=1 SV=2null	0.835929	-1.02892
TRXR2_MOUSE	Thioredoxin reductase 2, mitochondrial OS=Mus musculus GN=Txnrd2 PE=1 SV=4null	0.888593	-1.02888
HGD_MOUSE	Homogentisate 1,2-dioxygenase OS=Mus musculus GN=Hgd PE=1 SV=1null	0.749383	-1.02883
ACINU_MOUSE	Apoptotic chromatin condensation inducer in the nucleus OS=Mus musculus GN=Acin1 PE=1 SV=2null	0.847119	-1.02877
SCN2B_MOUSE	Sodium channel subunit beta-2 OS=Mus musculus GN=Scn2b PE=1 SV=1null	0.82695	-1.02819
3HIDH_MOUSE	3-hydroxyisobutyrate dehydrogenase, mitochondrial OS=Mus musculus GN=Hibadh PE=2 SV=1null	0.688932	-1.02743
MTAP_MOUSE	S-methyl-5~-thioadenosine phosphorylase OS=Mus musculus GN=Mtap PE=2 SV=1null	0.903397	-1.02706
CLC4F_MOUSE	C-type lectin domain family 4 member F OS=Mus musculus GN=Clec4f PE=2 SV=1null	0.924978	-1.02704
PGBM_MOUSE	Basement membrane-specific heparan sulfate proteoglycan core protein OS=Mus musculus GN=Hspg2 PE=1 SV=1null	0.796082	-1.02626
NDRG1_MOUSE	Protein NDRG1 OS=Mus musculus GN=Ndrg1 PE=1 SV=1null	0.938426	-1.02596
NFM_MOUSE	Neurofilament medium polypeptide OS=Mus musculus GN=Nefm PE=1 SV=4null	0.882492	-1.02595
DHX15_MOUSE	Putative pre-mRNA-splicing factor ATP-dependent RNA helicase DHX15 OS=Mus musculus GN=Dhx15 PE=2 SV=2null	0.872316	-1.0255
GALK1_MOUSE	Galactokinase OS=Mus musculus GN=Galk1 PE=2 SV=1null	0.892413	-1.02514
HCD2_MOUSE	3-hydroxyacyl-CoA dehydrogenase type-2 OS=Mus musculus GN=Hsd17b10 PE=1 SV=4null	0.899388	-1.02491
S12A2_MOUSE	Solute carrier family 12 member 2 OS=Mus musculus GN=Slc12a2 PE=1 SV=1null	0.799805	-1.02458
CP341_MOUSE	Cytochrome P450 3A41 OS=Mus musculus GN=Cyp3a41a PE=2 SV=1null	0.938175	-1.02429
POF1B_MOUSE	Protein POF1B OS=Mus musculus GN=Pof1b PE=2 SV=2null	0.892954	-1.02428
KINH_MOUSE	Kinesin-1 heavy chain OS=Mus musculus GN=Kif5b PE=1 SV=2null	0.871632	-1.02392
TYY1_MOUSE	Transcriptional repressor protein YY1 OS=Mus musculus GN=Yy1 PE=2 SV=1null	0.946869	-1.02364
TYY2_MOUSE	Transcription factor YY2 OS=Mus musculus GN=Yy2 PE=2 SV=1null	0.946869	-1.02364
ZFP42_MOUSE	Zinc finger protein 42 OS=Mus musculus GN=Zfp42 PE=2 SV=1null	0.946869	-1.02364
AL1B1_MOUSE	Aldehyde dehydrogenase X, mitochondrial OS=Mus musculus GN=Aldh1b1 PE=2 SV=1null	0.878411	-1.02345
AL2SB_MOUSE	Amyotrophic lateral sclerosis 2 chromosomal region candidate gene 12 protein homolog OS=Mus musculus GN=Als2cr12 PE=2 SV=1null	0.898307	-1.02295
CASP1_MOUSE	Caspase-1 OS=Mus musculus GN=Casp1 PE=1 SV=1null	0.915517	-1.02282
RMD3_MOUSE	Regulator of microtubule dynamics protein 3 OS=Mus musculus GN=Fam82a2 PE=1 SV=2null	0.911056	-1.0222
ALBU_MOUSE	Serum albumin OS=Mus musculus GN=Alb PE=1 SV=3null	0.956806	-1.02208
STT3A_MOUSE	Dolichyl-diphosphooligosaccharide--protein glycosyltransferase subunit STT3A OS=Mus musculus GN=Stt3a PE=1 SV=1null	0.726046	-1.022
SYT1_MOUSE	Synaptotagmin-1 OS=Mus musculus GN=Syt1 PE=1 SV=1null	0.566298	-1.02196
TMM11_MOUSE	Transmembrane protein 11 OS=Mus musculus GN=Tmem11 PE=2 SV=1null	0.933942	-1.02166
HPLN1_MOUSE	Hyaluronan and proteoglycan link protein 1 OS=Mus musculus GN=Hapln1 PE=2 SV=1null	0.885198	-1.02159
MYH10_MOUSE	Myosin-10 OS=Mus musculus GN=Myh10 PE=1 SV=2null	0.831597	-1.02145
PSA1_MOUSE	Proteasome subunit alpha type-1 OS=Mus musculus GN=Psma1 PE=1 SV=1null	0.872304	-1.02145
RS24_MOUSE	40S ribosomal protein S24 OS=Mus musculus GN=Rps24 PE=1 SV=1null	0.93488	-1.02101
GYS2_MOUSE	Glycogen [starch] synthase, liver OS=Mus musculus GN=Gys2 PE=1 SV=1null	0.749823	-1.02082
SORT_MOUSE	Sortilin OS=Mus musculus GN=Sort1 PE=1 SV=1null	0.977522	-1.02068
SBP1_MOUSE	Selenium-binding protein 1 OS=Mus musculus GN=Selenbp1 PE=1 SV=2null	0.860684	-1.01922
NDUB5_MOUSE	NADH dehydrogenase [ubiquinone] 1 beta subcomplex subunit 5, mitochondrial OS=Mus musculus GN=Ndufb5 PE=1 SV=1null	0.733666	-1.01905
PTH2_MOUSE	Peptidyl-tRNA hydrolase 2, mitochondrial OS=Mus musculus GN=Ptrh2 PE=2 SV=1null	0.94871	-1.01848
NU5M_MOUSE	NADH-ubiquinone oxidoreductase chain 5 OS=Mus musculus GN=Mtnd5 PE=3 SV=2null	0.876306	-1.0184
TOM40_MOUSE	Mitochondrial import receptor subunit TOM40 homolog OS=Mus musculus GN=Tomm40 PE=1 SV=3null	0.953212	-1.01833
GFAP_MOUSE	Glial fibrillary acidic protein OS=Mus musculus GN=Gfap PE=1 SV=4null	0.891565	-1.01816
CTBP1_MOUSE	C-terminal-binding protein 1 OS=Mus musculus GN=Ctbp1 PE=1 SV=2null	0.74298	-1.01795
MYO5A_MOUSE	Myosin-Va OS=Mus musculus GN=Myo5a PE=1 SV=1null	0.905185	-1.01765
SAE1_MOUSE	SUMO-activating enzyme subunit 1 OS=Mus musculus GN=Sae1 PE=2 SV=1null	0.962453	-1.01742
SCG2_MOUSE	Secretogranin-2 OS=Mus musculus GN=Scg2 PE=1 SV=1null	0.940288	-1.01719
ACON_MOUSE	Aconitate hydratase, mitochondrial OS=Mus musculus GN=Aco2 PE=1 SV=1null	0.811073	-1.01707
H15_MOUSE	Histone H1.5 OS=Mus musculus GN=Hist1h1b PE=1 SV=2null	0.916817	-1.01632
NDUS2_MOUSE	NADH dehydrogenase [ubiquinone] iron-sulfur protein 2, mitochondrial OS=Mus musculus GN=Ndufs2 PE=1 SV=1null	0.908374	-1.01628
SRC8_MOUSE	Src substrate cortactin OS=Mus musculus GN=Cttn PE=1 SV=1null	0.852537	-1.01561
LIPA3_MOUSE	Liprin-alpha-3 OS=Mus musculus GN=Ppfia3 PE=1 SV=1null	0.937695	-1.01553
C1QBP_MOUSE	Complement component 1 Q subcomponent-binding protein, mitochondrial OS=Mus musculus GN=C1qbp PE=1 SV=1null	0.941843	-1.01538
CAND1_MOUSE	Cullin-associated NEDD8-dissociated protein 1 OS=Mus musculus GN=Cand1 PE=2 SV=2null	0.935889	-1.01533
PCCA_MOUSE	Propionyl-CoA carboxylase alpha chain, mitochondrial OS=Mus musculus GN=Pcca PE=2 SV=2null	0.927201	-1.01514
COQ9_MOUSE	Ubiquinone biosynthesis protein COQ9, mitochondrial OS=Mus musculus GN=Coq9 PE=1 SV=1null	0.947548	-1.01505
ACY2_MOUSE	Aspartoacylase OS=Mus musculus GN=Aspa PE=1 SV=2null	0.873525	-1.01502
HP1B3_MOUSE	Heterochromatin protein 1-binding protein 3 OS=Mus musculus GN=Hp1bp3 PE=1 SV=1null	0.905683	-1.01498
MOES_MOUSE	Moesin OS=Mus musculus GN=Msn PE=1 SV=3null	0.839959	-1.01449
SYN3_MOUSE	Synapsin-3 OS=Mus musculus GN=Syn3 PE=1 SV=1null	0.953195	-1.01448
MDHM_MOUSE	Malate dehydrogenase, mitochondrial OS=Mus musculus GN=Mdh2 PE=1 SV=3null	0.961148	-1.01381
CTND1_MOUSE	Catenin delta-1 OS=Mus musculus GN=Ctnnd1 PE=1 SV=2null	0.951005	-1.0138
S27A5_MOUSE	Bile acyl-CoA synthetase OS=Mus musculus GN=Slc27a5 PE=2 SV=2null	0.949203	-1.01351
AP2S1_MOUSE	AP-2 complex subunit sigma-1 OS=Mus musculus GN=Ap2s1 PE=1 SV=1null	0.902433	-1.01348
HUTU_MOUSE	Probable urocanate hydratase OS=Mus musculus GN=Uroc1 PE=2 SV=1null	0.880709	-1.0133
ACOT9_MOUSE	Acyl-coenzyme A thioesterase 9, mitochondrial OS=Mus musculus GN=Acot9 PE=1 SV=1null	0.934289	-1.01279
KAD1_MOUSE	Adenylate kinase isoenzyme 1 OS=Mus musculus GN=Ak1 PE=1 SV=1null	0.91226	-1.01207
NDUS7_MOUSE	NADH dehydrogenase [ubiquinone] iron-sulfur protein 7, mitochondrial OS=Mus musculus GN=Ndufs7 PE=1 SV=1null	0.948899	-1.01173
RS3A_MOUSE	40S ribosomal protein S3a OS=Mus musculus GN=Rps3a PE=1 SV=3null	0.912615	-1.01166
NFU1_MOUSE	NFU1 iron-sulfur cluster scaffold homolog, mitochondrial OS=Mus musculus GN=Nfu1 PE=1 SV=2null	0.963699	-1.01093
TPD54_MOUSE	Tumor protein D54 OS=Mus musculus GN=Tpd52l2 PE=1 SV=1null	0.968421	-1.01085
PSME1_MOUSE	Proteasome activator complex subunit 1 OS=Mus musculus GN=Psme1 PE=2 SV=2null	0.906933	-1.01026
ARHG7_MOUSE	Rho guanine nucleotide exchange factor 7 OS=Mus musculus GN=Arhgef7 PE=1 SV=2null	0.947387	-1.00976
XYLB_MOUSE	Xylulose kinase OS=Mus musculus GN=Xylb PE=2 SV=1null	0.966049	-1.00942
MAAI_MOUSE	Maleylacetoacetate isomerase OS=Mus musculus GN=Gstz1 PE=1 SV=1null	0.962903	-1.00917
CJ057_MOUSE	Transmembrane protein C10orf57 homolog OS=Mus musculus GN=D14Ertd449e PE=2 SV=1null	0.958736	-1.00912
GHC2_MOUSE	Mitochondrial glutamate carrier 2 OS=Mus musculus GN=Slc25a18 PE=2 SV=4null	0.977227	-1.00888
HVM17_MOUSE	Ig heavy chain V region MOPC 47A OS=Mus musculus PE=1 SV=1null	0.983529	-1.00874
KPCE_MOUSE	Protein kinase C epsilon type OS=Mus musculus GN=Prkce PE=1 SV=1null	0.934098	-1.00854
KBTBB_MOUSE	Kelch repeat and BTB domain-containing protein 11 OS=Mus musculus GN=Kbtbd11 PE=1 SV=2null	0.94263	-1.00843
IQGA2_MOUSE	Ras GTPase-activating-like protein IQGAP2 OS=Mus musculus GN=Iqgap2 PE=1 SV=2null	0.96673	-1.00837
DPOE1_MOUSE	DNA polymerase epsilon catalytic subunit A OS=Mus musculus GN=Pole PE=2 SV=2null	0.98196	-1.00811
CV028_MOUSE	UPF0027 protein C22orf28 homolog OS=Mus musculus GN=D10Wsu52e PE=2 SV=1null	0.922579	-1.00804
ST4A1_MOUSE	Sulfotransferase 4A1 OS=Mus musculus GN=Sult4a1 PE=2 SV=1null	0.960353	-1.00801
CG010_MOUSE	CaiB/baiF CoA-transferase family protein C7orf10 homolog OS=Mus musculus PE=2 SV=1null	0.986765	-1.00787
ODP2_MOUSE	Dihydrolipoyllysine-residue acetyltransferase component of pyruvate dehydrogenase complex, mitochondrial OS=Mus musculus GN=Dlat PE=1 SV=2null	0.948788	-1.00746
RS19_MOUSE	40S ribosomal protein S19 OS=Mus musculus GN=Rps19 PE=1 SV=3null	0.976576	-1.00711
CF174_MOUSE	Uncharacterized protein C6orf174 homolog OS=Mus musculus PE=2 SV=2null	0.98092	-1.00674
HNRPQ_MOUSE	Heterogeneous nuclear ribonucleoprotein Q OS=Mus musculus GN=Syncrip PE=1 SV=2null	0.937278	-1.00619
ACOT8_MOUSE	Acyl-coenzyme A thioesterase 8 OS=Mus musculus GN=Acot8 PE=1 SV=1null	0.984455	-1.00619
SEPT6_MOUSE	Septin-6 OS=Mus musculus GN=Sept6 PE=1 SV=4null	0.976279	-1.00617
HBA_MOUSE	Hemoglobin subunit alpha OS=Mus musculus GN=Hba PE=1 SV=2null	0.983479	-1.00611
HNRPG_MOUSE	Heterogeneous nuclear ribonucleoprotein G OS=Mus musculus GN=Rbmx PE=1 SV=1null	0.958314	-1.00567
VAMP8_MOUSE	Vesicle-associated membrane protein 8 OS=Mus musculus GN=Vamp8 PE=1 SV=1null	0.944217	-1.00556
CHP2_MOUSE	Calcineurin B homologous protein 2 OS=Mus musculus GN=Chp2 PE=2 SV=3null	0.987238	-1.00522
TXD12_MOUSE	Thioredoxin domain-containing protein 12 OS=Mus musculus GN=Txndc12 PE=2 SV=1null	0.965023	-1.00491
CN159_MOUSE	UPF0317 protein C14orf159 homolog, mitochondrial OS=Mus musculus PE=2 SV=1null	0.984717	-1.00487
CP013_MOUSE	UPF0585 protein C16orf13 homolog OS=Mus musculus PE=1 SV=1null	0.977217	-1.00483
SCAM1_MOUSE	Secretory carrier-associated membrane protein 1 OS=Mus musculus GN=Scamp1 PE=1 SV=1null	0.986319	-1.00471
DCXR_MOUSE	L-xylulose reductase OS=Mus musculus GN=Dcxr PE=2 SV=2null	0.968381	-1.00444
WASF2_MOUSE	Wiskott-Aldrich syndrome protein family member 2 OS=Mus musculus GN=Wasf2 PE=1 SV=1null	0.983914	-1.00419
GLRX3_MOUSE	Glutaredoxin-3 OS=Mus musculus GN=Glrx3 PE=1 SV=1null	0.983246	-1.00413
LMNB2_MOUSE	Lamin-B2 OS=Mus musculus GN=Lmnb2 PE=1 SV=2null	0.974227	-1.0041
IMPA1_MOUSE	Inositol monophosphatase OS=Mus musculus GN=Impa1 PE=2 SV=1null	0.981402	-1.00356
DHAK_MOUSE	Bifunctional ATP-dependent dihydroxyacetone kinase/FAD-AMP lyase (cyclizing) OS=Mus musculus GN=Dak PE=2 SV=1null	0.968608	-1.00336
SOAT2_MOUSE	Sterol O-acyltransferase 2 OS=Mus musculus GN=Soat2 PE=2 SV=1null	0.983762	-1.00299
PABP2_MOUSE	Polyadenylate-binding protein 2 OS=Mus musculus GN=Pabpn1 PE=2 SV=3null	0.989135	-1.00281
APOE_MOUSE	Apolipoprotein E OS=Mus musculus GN=Apoe PE=1 SV=2null	0.981269	-1.0028
ITPA_MOUSE	Inosine triphosphate pyrophosphatase OS=Mus musculus GN=Itpa PE=2 SV=2null	0.991684	-1.00267
HOME1_MOUSE	Homer protein homolog 1 OS=Mus musculus GN=Homer1 PE=1 SV=2null	0.994046	-1.00254
RL10_MOUSE	60S ribosomal protein L10 OS=Mus musculus GN=Rpl10 PE=2 SV=3null	0.993772	-1.00249
NDUA4_MOUSE	NADH dehydrogenase [ubiquinone] 1 alpha subcomplex subunit 4 OS=Mus musculus GN=Ndufa4 PE=1 SV=2null	0.991287	-1.00223
MARCS_MOUSE	Myristoylated alanine-rich C-kinase substrate OS=Mus musculus GN=Marcks PE=1 SV=2null	0.979222	-1.002
CC020_MOUSE	Uncharacterized protein C3orf20 homolog OS=Mus musculus PE=2 SV=1null	0.991368	-1.00175
D39U1_MOUSE	Epimerase family protein SDR39U1 OS=Mus musculus GN=Sdr39u1 PE=1 SV=1null	0.996653	-1.00105
MPI_MOUSE	Mannose-6-phosphate isomerase OS=Mus musculus GN=Mpi PE=2 SV=1null	0.997946	-1.00081
CP17A_MOUSE	Steroid 17-alpha-hydroxylase/17,20 lyase OS=Mus musculus GN=Cyp17a1 PE=2 SV=1null	0.996806	-1.00062
GRIA2_MOUSE	Glutamate receptor 2 OS=Mus musculus GN=Gria2 PE=1 SV=3null	0.997514	-1.00054
LGUL_MOUSE	Lactoylglutathione lyase OS=Mus musculus GN=Glo1 PE=1 SV=3null	0.998184	-1.00038
MAOM_MOUSE	NAD-dependent malic enzyme, mitochondrial OS=Mus musculus GN=Me2 PE=2 SV=1null	0.999117	-1.00019
PTMS_MOUSE	Parathymosin OS=Mus musculus GN=Ptms PE=2 SV=3null	0.999453	1.00019
GSTM1_MOUSE	Glutathione S-transferase Mu 1 OS=Mus musculus GN=Gstm1 PE=1 SV=2null	0.999362	1.00019
CALM_MOUSE	Calmodulin OS=Mus musculus GN=Calm1 PE=1 SV=2null	0.999339	1.00023
ASC_MOUSE	Apoptosis-associated speck-like protein containing a CARD OS=Mus musculus GN=Pycard PE=2 SV=1null	0.997734	1.00071
DAB2P_MOUSE	Disabled homolog 2-interacting protein OS=Mus musculus GN=Dab2ip PE=1 SV=1null	0.997188	1.00072
KIF2A_MOUSE	Kinesin-like protein KIF2A OS=Mus musculus GN=Kif2a PE=1 SV=2null	0.994676	1.00123
CP3AB_MOUSE	Cytochrome P450 3A11 OS=Mus musculus GN=Cyp3a11 PE=1 SV=1null	0.995605	1.00174
RET4_MOUSE	Retinol-binding protein 4 OS=Mus musculus GN=Rbp4 PE=2 SV=2null	0.989959	1.0019
LIFR_MOUSE	Leukemia inhibitory factor receptor OS=Mus musculus GN=Lifr PE=1 SV=1null	0.994412	1.00234
1433B_MOUSE	14-3-3 protein beta/alpha OS=Mus musculus GN=Ywhab PE=1 SV=3null	0.987141	1.00255
AKA12_MOUSE	A-kinase anchor protein 12 OS=Mus musculus GN=Akap12 PE=1 SV=1null	0.996746	1.00257
BIN1_MOUSE	Myc box-dependent-interacting protein 1 OS=Mus musculus GN=Bin1 PE=1 SV=1null	0.979342	1.00305
CE033_MOUSE	UPF0465 protein C5orf33 homolog OS=Mus musculus PE=1 SV=2null	0.978092	1.00317
GPM6B_MOUSE	Neuronal membrane glycoprotein M6-b OS=Mus musculus GN=Gpm6b PE=1 SV=2null	0.979685	1.00344
AP3M2_MOUSE	AP-3 complex subunit mu-2 OS=Mus musculus GN=Ap3m2 PE=2 SV=1null	0.991937	1.00383
ACOT1_MOUSE	Acyl-coenzyme A thioesterase 1 OS=Mus musculus GN=Acot1 PE=1 SV=1null	0.969562	1.00441
ACOT2_MOUSE	Acyl-coenzyme A thioesterase 2, mitochondrial OS=Mus musculus GN=Acot2 PE=1 SV=1null	0.969562	1.00441
RL35_MOUSE	60S ribosomal protein L35 OS=Mus musculus GN=Rpl35 PE=2 SV=1null	0.990018	1.00485
DYHC1_MOUSE	Cytoplasmic dynein 1 heavy chain 1 OS=Mus musculus GN=Dync1h1 PE=1 SV=1null	0.961405	1.00485
ENPL_MOUSE	Endoplasmin OS=Mus musculus GN=Hsp90b1 PE=1 SV=2null	0.978635	1.005
ACSL1_MOUSE	Long-chain-fatty-acid--CoA ligase 1 OS=Mus musculus GN=Acsl1 PE=1 SV=1null	0.959288	1.005
DIC_MOUSE	Mitochondrial dicarboxylate carrier OS=Mus musculus GN=Slc25a10 PE=2 SV=2null	0.96472	1.0054
VDAC3_MOUSE	Voltage-dependent anion-selective channel protein 3 OS=Mus musculus GN=Vdac3 PE=1 SV=1null	0.978367	1.00557
AP1G1_MOUSE	AP-1 complex subunit gamma-1 OS=Mus musculus GN=Ap1g1 PE=1 SV=3null	0.973066	1.00568
SYDC_MOUSE	Aspartyl-tRNA synthetase, cytoplasmic OS=Mus musculus GN=Dars PE=2 SV=1null	0.972428	1.00576
EHD4_MOUSE	EH domain-containing protein 4 OS=Mus musculus GN=Ehd4 PE=1 SV=1null	0.967456	1.00589
STAT3_MOUSE	Signal transducer and activator of transcription 3 OS=Mus musculus GN=Stat3 PE=1 SV=2null	0.986595	1.00608
IQGA1_MOUSE	Ras GTPase-activating-like protein IQGAP1 OS=Mus musculus GN=Iqgap1 PE=1 SV=1null	0.884876	1.00634
LICH_MOUSE	Lysosomal acid lipase/cholesteryl ester hydrolase OS=Mus musculus GN=Lipa PE=2 SV=1null	0.978322	1.00645
NSF1C_MOUSE	NSFL1 cofactor p47 OS=Mus musculus GN=Nsfl1c PE=1 SV=1null	0.966509	1.00673
CO8A_MOUSE	Complement component C8 alpha chain OS=Mus musculus GN=C8a PE=2 SV=1null	0.982999	1.0069
KCC4_MOUSE	Calcium/calmodulin-dependent protein kinase type IV OS=Mus musculus GN=Camk4 PE=1 SV=2null	0.967312	1.00733
PGCP_MOUSE	Plasma glutamate carboxypeptidase OS=Mus musculus GN=Pgcp PE=2 SV=1null	0.961093	1.00759
RL23_MOUSE	60S ribosomal protein L23 OS=Mus musculus GN=Rpl23 PE=2 SV=1null	0.973951	1.00783
NSF_MOUSE	Vesicle-fusing ATPase OS=Mus musculus GN=Nsf PE=1 SV=2null	0.915363	1.00826
ADSV_MOUSE	Adseverin OS=Mus musculus GN=Scin PE=1 SV=2null	0.949805	1.00828
RL24_MOUSE	60S ribosomal protein L24 OS=Mus musculus GN=Rpl24 PE=2 SV=2null	0.98555	1.00864
BAG5_MOUSE	BAG family molecular chaperone regulator 5 OS=Mus musculus GN=Bag5 PE=1 SV=1null	0.952254	1.00918
PEX3_MOUSE	Peroxisomal biogenesis factor 3 OS=Mus musculus GN=Pex3 PE=2 SV=1null	0.993071	1.00999
CAPR1_MOUSE	Caprin-1 OS=Mus musculus GN=Caprin1 PE=1 SV=2null	0.838025	1.01048
S4A4_MOUSE	Electrogenic sodium bicarbonate cotransporter 1 OS=Mus musculus GN=Slc4a4 PE=1 SV=2null	0.981298	1.01055
ARC1A_MOUSE	Actin-related protein 2/3 complex subunit 1A OS=Mus musculus GN=Arpc1a PE=1 SV=1null	0.985758	1.01104
CX6B1_MOUSE	Cytochrome c oxidase subunit 6B1 OS=Mus musculus GN=Cox6b1 PE=1 SV=2null	0.911269	1.01161
SPEE_MOUSE	Spermidine synthase OS=Mus musculus GN=Srm PE=2 SV=1null	0.95374	1.01178
AINX_MOUSE	Alpha-internexin OS=Mus musculus GN=Ina PE=1 SV=2null	0.92399	1.0118
BCS1_MOUSE	Mitochondrial chaperone BCS1 OS=Mus musculus GN=Bcs1l PE=1 SV=1null	0.927412	1.01203
DLG1_MOUSE	Disks large homolog 1 OS=Mus musculus GN=Dlg1 PE=1 SV=1null	0.953778	1.01209
1433T_MOUSE	14-3-3 protein theta OS=Mus musculus GN=Ywhaq PE=1 SV=1null	0.911265	1.01215
RS18_MOUSE	40S ribosomal protein S18 OS=Mus musculus GN=Rps18 PE=2 SV=3null	0.918471	1.01221
IDHP_MOUSE	Isocitrate dehydrogenase [NADP], mitochondrial OS=Mus musculus GN=Idh2 PE=1 SV=3null	0.936092	1.01227
ATP5I_MOUSE	ATP synthase subunit e, mitochondrial OS=Mus musculus GN=Atp5i PE=1 SV=2null	0.932188	1.01228
GPAA1_MOUSE	Glycosylphosphatidylinositol anchor attachment 1 protein OS=Mus musculus GN=Gpaa1 PE=1 SV=3null	0.984093	1.01263
SYNJ1_MOUSE	Synaptojanin-1 OS=Mus musculus GN=Synj1 PE=1 SV=3null	0.813974	1.01282
CP2DQ_MOUSE	Cytochrome P450 2D26 OS=Mus musculus GN=Cyp2d26 PE=1 SV=1null	0.939822	1.01293
NDUA2_MOUSE	NADH dehydrogenase [ubiquinone] 1 alpha subcomplex subunit 2 OS=Mus musculus GN=Ndufa2 PE=1 SV=3null	0.94542	1.013
RAP1A_MOUSE	Ras-related protein Rap-1A OS=Mus musculus GN=Rap1a PE=2 SV=1null	0.944181	1.01325
RAP1B_MOUSE	Ras-related protein Rap-1b OS=Mus musculus GN=Rap1b PE=2 SV=2null	0.944181	1.01325
TIA1_MOUSE	Nucleolysin TIA-1 OS=Mus musculus GN=Tia1 PE=1 SV=1null	0.978023	1.01363
TIAR_MOUSE	Nucleolysin TIAR OS=Mus musculus GN=Tial1 PE=2 SV=1null	0.978023	1.01363
APOC1_MOUSE	Apolipoprotein C-I OS=Mus musculus GN=Apoc1 PE=2 SV=1null	0.970773	1.01365
PYGB_MOUSE	Glycogen phosphorylase, brain form OS=Mus musculus GN=Pygb PE=1 SV=3null	0.954503	1.01369
TOM1_MOUSE	Target of Myb protein 1 OS=Mus musculus GN=Tom1 PE=1 SV=1null	0.922729	1.01372
ILF2_MOUSE	Interleukin enhancer-binding factor 2 OS=Mus musculus GN=Ilf2 PE=1 SV=1null	0.966787	1.01398
NDUA9_MOUSE	NADH dehydrogenase [ubiquinone] 1 alpha subcomplex subunit 9, mitochondrial OS=Mus musculus GN=Ndufa9 PE=1 SV=1null	0.928976	1.01413
SENP7_MOUSE	Sentrin-specific protease 7 OS=Mus musculus GN=Senp7 PE=2 SV=1null	0.949243	1.01416
RAB14_MOUSE	Ras-related protein Rab-14 OS=Mus musculus GN=Rab14 PE=1 SV=3null	0.919791	1.01423
UK114_MOUSE	Ribonuclease UK114 OS=Mus musculus GN=Hrsp12 PE=1 SV=3null	0.936476	1.01454
MYPT1_MOUSE	Protein phosphatase 1 regulatory subunit 12A OS=Mus musculus GN=Ppp1r12a PE=1 SV=1null	0.937239	1.01471
TAF6_MOUSE	Transcription initiation factor TFIID subunit 6 OS=Mus musculus GN=Taf6 PE=2 SV=1null	0.968862	1.01483
MYEF2_MOUSE	Myelin expression factor 2 OS=Mus musculus GN=Myef2 PE=1 SV=1null	0.9634	1.01488
SNIP_MOUSE	p130Cas-associated protein OS=Mus musculus GN=P140 PE=1 SV=2null	0.764631	1.01502
VIP1_MOUSE	Inositol hexakisphosphate and diphosphoinositol-pentakisphosphate kinase 1 OS=Mus musculus GN=Hisppd2a PE=2 SV=1null	0.974241	1.01528
K1045_MOUSE	Protein KIAA1045 OS=Mus musculus GN=Kiaa1045 PE=1 SV=2null	0.879515	1.01567
NFASC_MOUSE	Neurofascin OS=Mus musculus GN=Nfasc PE=1 SV=1null	0.868686	1.01582
ERF1_MOUSE	Eukaryotic peptide chain release factor subunit 1 OS=Mus musculus GN=Etf1 PE=2 SV=4null	0.952311	1.0161
COR1A_MOUSE	Coronin-1A OS=Mus musculus GN=Coro1a PE=1 SV=5null	0.897474	1.01663
NTRI_MOUSE	Neurotrimin OS=Mus musculus GN=Ntm PE=2 SV=2null	0.94365	1.01712
MOSC2_MOUSE	MOSC domain-containing protein 2, mitochondrial OS=Mus musculus GN=Mosc2 PE=1 SV=1null	0.905609	1.01716
SAR1B_MOUSE	GTP-binding protein SAR1b OS=Mus musculus GN=Sar1b PE=1 SV=1null	0.962703	1.01879
HKDC1_MOUSE	Putative hexokinase HKDC1 OS=Mus musculus GN=Hkdc1 PE=2 SV=1null	0.919182	1.01921
TMEDA_MOUSE	Transmembrane emp24 domain-containing protein 10 OS=Mus musculus GN=Tmed10 PE=2 SV=1null	0.94769	1.01927
DDX5_MOUSE	Probable ATP-dependent RNA helicase DDX5 OS=Mus musculus GN=Ddx5 PE=1 SV=1null	0.903414	1.01959
GBG7_MOUSE	Guanine nucleotide-binding protein G(I)/G(S)/G(O) subunit gamma-7 OS=Mus musculus GN=Gng7 PE=2 SV=2null	0.950767	1.01972
SNRPA_MOUSE	U1 small nuclear ribonucleoprotein A OS=Mus musculus GN=Snrpa PE=2 SV=3null	0.910872	1.01979
COF1_MOUSE	Cofilin-1 OS=Mus musculus GN=Cfl1 PE=1 SV=3null	0.960186	1.01982
APLP1_MOUSE	Amyloid-like protein 1 OS=Mus musculus GN=Aplp1 PE=1 SV=1null	0.939983	1.02
MIME_MOUSE	Mimecan OS=Mus musculus GN=Ogn PE=2 SV=1null	0.914438	1.02005
U2AF2_MOUSE	Splicing factor U2AF 65 kDa subunit OS=Mus musculus GN=U2af2 PE=1 SV=3null	0.954622	1.02032
FTCD_MOUSE	Formimidoyltransferase-cyclodeaminase OS=Mus musculus GN=Ftcd PE=1 SV=1null	0.894411	1.02071
ICAL_MOUSE	Calpastatin OS=Mus musculus GN=Cast PE=1 SV=2null	0.962198	1.02094
KCY_MOUSE	UMP-CMP kinase OS=Mus musculus GN=Cmpk1 PE=1 SV=1null	0.916374	1.02136
SEP11_MOUSE	Septin-11 OS=Mus musculus GN=Sept11 PE=1 SV=4null	0.912633	1.0214
DCE1_MOUSE	Glutamate decarboxylase 1 OS=Mus musculus GN=Gad1 PE=2 SV=2null	0.890086	1.02142
ARF5_MOUSE	ADP-ribosylation factor 5 OS=Mus musculus GN=Arf5 PE=2 SV=2null	0.933758	1.02212
FABP7_MOUSE	Fatty acid-binding protein, brain OS=Mus musculus GN=Fabp7 PE=1 SV=2null	0.950287	1.02236
DHRS4_MOUSE	Dehydrogenase/reductase SDR family member 4 OS=Mus musculus GN=Dhrs4 PE=2 SV=1null	0.633851	1.02237
PSA_MOUSE	Puromycin-sensitive aminopeptidase OS=Mus musculus GN=Npepps PE=1 SV=1null	0.826659	1.0225
HS12A_MOUSE	Heat shock 70 kDa protein 12A OS=Mus musculus GN=Hspa12a PE=1 SV=1null	0.816672	1.02276
COR1B_MOUSE	Coronin-1B OS=Mus musculus GN=Coro1b PE=1 SV=1null	0.911415	1.02307
ADDB_MOUSE	Beta-adducin OS=Mus musculus GN=Add2 PE=1 SV=4null	0.912001	1.02323
DDAH1_MOUSE	N(G),N(G)-dimethylarginine dimethylaminohydrolase 1 OS=Mus musculus GN=Ddah1 PE=1 SV=3null	0.953743	1.02335
SNAA_MOUSE	Alpha-soluble NSF attachment protein OS=Mus musculus GN=Napa PE=1 SV=1null	0.811078	1.02356
NIPS1_MOUSE	Protein NipSnap homolog 1 OS=Mus musculus GN=Nipsnap1 PE=1 SV=1null	0.916916	1.02364
DYR_MOUSE	Dihydrofolate reductase OS=Mus musculus GN=Dhfr PE=1 SV=3null	0.880424	1.02394
SPS2_MOUSE	Selenide, water dikinase 2 OS=Mus musculus GN=Sephs2 PE=1 SV=3null	0.876865	1.02413
CYFP2_MOUSE	Cytoplasmic FMR1-interacting protein 2 OS=Mus musculus GN=Cyfip2 PE=1 SV=2null	0.774814	1.02492
PSIP1_MOUSE	PC4 and SFRS1-interacting protein OS=Mus musculus GN=Psip1 PE=1 SV=1null	0.776567	1.02496
SRBS2_MOUSE	Sorbin and SH3 domain-containing protein 2 OS=Mus musculus GN=Sorbs2 PE=1 SV=2null	0.914115	1.02514
SNX3_MOUSE	Sorting nexin-3 OS=Mus musculus GN=Snx3 PE=2 SV=3null	0.860853	1.02521
PNPH_MOUSE	Purine nucleoside phosphorylase OS=Mus musculus GN=Np PE=1 SV=2null	0.888049	1.02642
CHCH3_MOUSE	Coiled-coil-helix-coiled-coil-helix domain-containing protein 3, mitochondrial OS=Mus musculus GN=Chchd3 PE=1 SV=1null	0.939189	1.02663
ATIF1_MOUSE	ATPase inhibitor, mitochondrial OS=Mus musculus GN=Atpif1 PE=2 SV=1null	0.965304	1.02667
NDUA6_MOUSE	NADH dehydrogenase [ubiquinone] 1 alpha subcomplex subunit 6 OS=Mus musculus GN=Ndufa6 PE=1 SV=1null	0.914908	1.02671
CLIP1_MOUSE	CAP-Gly domain-containing linker protein 1 OS=Mus musculus GN=Clip1 PE=1 SV=1null	0.95414	1.02674
MBL2_MOUSE	Mannose-binding protein C OS=Mus musculus GN=Mbl2 PE=2 SV=2null	0.96853	1.02691
CTNA2_MOUSE	Catenin alpha-2 OS=Mus musculus GN=Ctnna2 PE=1 SV=3null	0.908107	1.02704
PP2AA_MOUSE	Serine/threonine-protein phosphatase 2A catalytic subunit alpha isoform OS=Mus musculus GN=Ppp2ca PE=1 SV=1null	0.94485	1.02715
PP2AB_MOUSE	Serine/threonine-protein phosphatase 2A catalytic subunit beta isoform OS=Mus musculus GN=Ppp2cb PE=1 SV=1null	0.94485	1.02715
ITB4_MOUSE	Integrin beta-4 OS=Mus musculus GN=Itgb4 PE=1 SV=1null	0.944337	1.02741
EPMIP_MOUSE	EPM2A-interacting protein 1 OS=Mus musculus GN=Epm2aip1 PE=2 SV=1null	0.945094	1.02743
IYD1_MOUSE	Iodotyrosine dehalogenase 1 OS=Mus musculus GN=Iyd PE=1 SV=1null	0.912673	1.02758
LEG2_MOUSE	Galectin-2 OS=Mus musculus GN=Lgals2 PE=2 SV=1null	0.852785	1.02798
PDLI7_MOUSE	PDZ and LIM domain protein 7 OS=Mus musculus GN=Pdlim7 PE=2 SV=1null	0.921077	1.0281
NDRG2_MOUSE	Protein NDRG2 OS=Mus musculus GN=Ndrg2 PE=1 SV=1null	0.884356	1.02822
EAA1_MOUSE	Excitatory amino acid transporter 1 OS=Mus musculus GN=Slc1a3 PE=1 SV=2null	0.84031	1.02824
NAC1_MOUSE	Sodium/calcium exchanger 1 OS=Mus musculus GN=Slc8a1 PE=2 SV=1null	0.924056	1.02885
IF4E_MOUSE	Eukaryotic translation initiation factor 4E OS=Mus musculus GN=Eif4e PE=1 SV=1null	0.90773	1.02897
FKBP4_MOUSE	FK506-binding protein 4 OS=Mus musculus GN=Fkbp4 PE=1 SV=5null	0.835428	1.02913
NB5R3_MOUSE	NADH-cytochrome b5 reductase 3 OS=Mus musculus GN=Cyb5r3 PE=1 SV=3null	0.889077	1.02917
GSTA4_MOUSE	Glutathione S-transferase A4 OS=Mus musculus GN=Gsta4 PE=1 SV=3null	0.777339	1.02923
CJ058_MOUSE	Uncharacterized protein C10orf58 homolog OS=Mus musculus PE=1 SV=2null	0.938094	1.02931
TRXR1_MOUSE	Thioredoxin reductase 1, cytoplasmic OS=Mus musculus GN=Txnrd1 PE=1 SV=3null	0.880603	1.02951
SNG3_MOUSE	Synaptogyrin-3 OS=Mus musculus GN=Syngr3 PE=1 SV=1null	0.89414	1.02976
PGS2_MOUSE	Decorin OS=Mus musculus GN=Dcn PE=2 SV=1null	0.910161	1.03001
TOLIP_MOUSE	Toll-interacting protein OS=Mus musculus GN=Tollip PE=1 SV=1null	0.929022	1.03018
CEND_MOUSE	Cell cycle exit and neuronal differentiation protein 1 OS=Mus musculus GN=Cend1 PE=1 SV=1null	0.933237	1.03023
LYPA1_MOUSE	Acyl-protein thioesterase 1 OS=Mus musculus GN=Lypla1 PE=1 SV=1null	0.875548	1.03023
NMDZ1_MOUSE	Glutamate [NMDA] receptor subunit zeta-1 OS=Mus musculus GN=Grin1 PE=1 SV=1null	0.927072	1.03052
NFL_MOUSE	Neurofilament light polypeptide OS=Mus musculus GN=Nefl PE=1 SV=5null	0.753137	1.03062
ADDA_MOUSE	Alpha-adducin OS=Mus musculus GN=Add1 PE=1 SV=2null	0.783509	1.03074
LEGLA_MOUSE	Galectin-related protein A OS=Mus musculus GN=Grpa PE=2 SV=1null	0.895677	1.03075
RALA_MOUSE	Ras-related protein Ral-A OS=Mus musculus GN=Rala PE=1 SV=1null	0.939252	1.03096
AATM_MOUSE	Aspartate aminotransferase, mitochondrial OS=Mus musculus GN=Got2 PE=1 SV=1null	0.686704	1.03108
DPYL1_MOUSE	Dihydropyrimidinase-related protein 1 OS=Mus musculus GN=Crmp1 PE=1 SV=1null	0.710713	1.03112
UGGG1_MOUSE	UDP-glucose:glycoprotein glucosyltransferase 1 OS=Mus musculus GN=Ugcgl1 PE=1 SV=3null	0.803461	1.0313
LMOD1_MOUSE	Leiomodin-1 OS=Mus musculus GN=Lmod1 PE=2 SV=1null	0.886137	1.03191
SEPT8_MOUSE	Septin-8 OS=Mus musculus GN=Sept8 PE=1 SV=4null	0.844592	1.03213
HA1Q_MOUSE	H-2 class I histocompatibility antigen, K-Q alpha chain (Fragment) OS=Mus musculus GN=H2-K1 PE=2 SV=1null	0.930573	1.03214
HA1W_MOUSE	H-2 class I histocompatibility antigen, K-W28 alpha chain OS=Mus musculus GN=H2-K1 PE=2 SV=2null	0.930573	1.03214
UBE2K_MOUSE	Ubiquitin-conjugating enzyme E2 K OS=Mus musculus GN=Ube2k PE=2 SV=3null	0.876508	1.03238
RAB2A_MOUSE	Ras-related protein Rab-2A OS=Mus musculus GN=Rab2a PE=1 SV=1null	0.744623	1.03245
GPDM_MOUSE	Glycerol-3-phosphate dehydrogenase, mitochondrial OS=Mus musculus GN=Gpd2 PE=1 SV=2null	0.672905	1.03261
PGM2_MOUSE	Phosphoglucomutase-2 OS=Mus musculus GN=Pgm2 PE=1 SV=1null	0.850407	1.03328
COCA1_MOUSE	Collagen alpha-1(XII) chain OS=Mus musculus GN=Col12a1 PE=2 SV=3null	0.888396	1.03358
AHI1_MOUSE	Jouberin OS=Mus musculus GN=Ahi1 PE=2 SV=2null	0.743864	1.03376
DHRS1_MOUSE	Dehydrogenase/reductase SDR family member 1 OS=Mus musculus GN=Dhrs1 PE=2 SV=1null	0.908207	1.03435
GLPK_MOUSE	Glycerol kinase OS=Mus musculus GN=Gk PE=2 SV=2null	0.870266	1.03439
TCPH_MOUSE	T-complex protein 1 subunit eta OS=Mus musculus GN=Cct7 PE=1 SV=1null	0.961764	1.03537
SUCA_MOUSE	Succinyl-CoA ligase [GDP-forming] subunit alpha, mitochondrial OS=Mus musculus GN=Suclg1 PE=1 SV=4null	0.87001	1.0357
ACADM_MOUSE	Medium-chain specific acyl-CoA dehydrogenase, mitochondrial OS=Mus musculus GN=Acadm PE=1 SV=1null	0.813392	1.03575
MECP2_MOUSE	Methyl-CpG-binding protein 2 OS=Mus musculus GN=Mecp2 PE=1 SV=1null	0.892024	1.03594
CH10_MOUSE	10 kDa heat shock protein, mitochondrial OS=Mus musculus GN=Hspe1 PE=1 SV=2null	0.776742	1.03618
1433Z_MOUSE	14-3-3 protein zeta/delta OS=Mus musculus GN=Ywhaz PE=1 SV=1null	0.759276	1.03647
PSD12_MOUSE	26S proteasome non-ATPase regulatory subunit 12 OS=Mus musculus GN=Psmd12 PE=2 SV=3null	0.768151	1.0366
CXA1_MOUSE	Gap junction alpha-1 protein OS=Mus musculus GN=Gja1 PE=1 SV=2null	0.788899	1.03684
AGK_MOUSE	Acylglycerol kinase, mitochondrial OS=Mus musculus GN=Agk PE=1 SV=1null	0.832116	1.03685
GNPI1_MOUSE	Glucosamine-6-phosphate isomerase 1 OS=Mus musculus GN=Gnpda1 PE=2 SV=2null	0.749692	1.03701
EMIL1_MOUSE	EMILIN-1 OS=Mus musculus GN=Emilin1 PE=1 SV=1null	0.863911	1.03723
DAAM2_MOUSE	Disheveled-associated activator of morphogenesis 2 OS=Mus musculus GN=Daam2 PE=2 SV=3null	0.933458	1.03748
RL8_MOUSE	60S ribosomal protein L8 OS=Mus musculus GN=Rpl8 PE=2 SV=2null	0.752617	1.03762
PLST_MOUSE	Plastin-3 OS=Mus musculus GN=Pls3 PE=1 SV=3null	0.909449	1.03853
TCPG_MOUSE	T-complex protein 1 subunit gamma OS=Mus musculus GN=Cct3 PE=1 SV=1null	0.548773	1.03855
PON1_MOUSE	Serum paraoxonase/arylesterase 1 OS=Mus musculus GN=Pon1 PE=1 SV=2null	0.852722	1.03865
PSME3_MOUSE	Proteasome activator complex subunit 3 OS=Mus musculus GN=Psme3 PE=1 SV=1null	0.905075	1.03875
LRP1_MOUSE	Prolow-density lipoprotein receptor-related protein 1 OS=Mus musculus GN=Lrp1 PE=1 SV=1null	0.916045	1.03885
ST1A1_MOUSE	Sulfotransferase 1A1 OS=Mus musculus GN=Sult1a1 PE=2 SV=1null	0.76839	1.03908
HYES_MOUSE	Epoxide hydrolase 2 OS=Mus musculus GN=Ephx2 PE=1 SV=2null	0.63839	1.03937
CY250_MOUSE	Cytochrome P450 2C50 OS=Mus musculus GN=Cyp2c50 PE=1 SV=1null	0.731647	1.03951
GLCNE_MOUSE	Bifunctional UDP-N-acetylglucosamine 2-epimerase/N-acetylmannosamine kinase OS=Mus musculus GN=Gne PE=1 SV=1null	0.817869	1.03967
LRC38_MOUSE	Leucine-rich repeat-containing protein 38 OS=Mus musculus GN=Lrrc38 PE=2 SV=2null	0.808675	1.0397
AMPD2_MOUSE	AMP deaminase 2 OS=Mus musculus GN=Ampd2 PE=1 SV=1null	0.777174	1.03994
CMBL_MOUSE	Carboxymethylenebutenolidase homolog OS=Mus musculus GN=Cmbl PE=2 SV=1null	0.836827	1.03996
SEC63_MOUSE	Translocation protein SEC63 homolog OS=Mus musculus GN=Sec63 PE=1 SV=3null	0.845857	1.04004
KHK_MOUSE	Ketohexokinase OS=Mus musculus GN=Khk PE=1 SV=1null	0.77567	1.04021
MYCBP_MOUSE	C-Myc-binding protein OS=Mus musculus GN=Mycbp PE=2 SV=4null	0.867983	1.04032
UCHL1_MOUSE	Ubiquitin carboxyl-terminal hydrolase isozyme L1 OS=Mus musculus GN=Uchl1 PE=1 SV=1null	0.638468	1.04056
PGRC1_MOUSE	Membrane-associated progesterone receptor component 1 OS=Mus musculus GN=Pgrmc1 PE=1 SV=4null	0.642535	1.04089
SC6A5_MOUSE	Sodium- and chloride-dependent glycine transporter 2 OS=Mus musculus GN=Slc6a5 PE=2 SV=1null	0.911812	1.04103
MBP_MOUSE	Myelin basic protein OS=Mus musculus GN=Mbp PE=1 SV=2null	0.723203	1.04116
THIO_MOUSE	Thioredoxin OS=Mus musculus GN=Txn PE=1 SV=3null	0.835398	1.04133
SYN2_MOUSE	Synapsin-2 OS=Mus musculus GN=Syn2 PE=1 SV=2null	0.847825	1.04136
GIT1_MOUSE	ARF GTPase-activating protein GIT1 OS=Mus musculus GN=Git1 PE=1 SV=1null	0.729104	1.04171
HEM6_MOUSE	Coproporphyrinogen-III oxidase, mitochondrial OS=Mus musculus GN=Cpox PE=1 SV=2null	0.747871	1.04235
PACAP_MOUSE	Proapoptotic caspase adapter protein OS=Mus musculus GN=Pacap PE=2 SV=2null	0.803874	1.04267
MRCKA_MOUSE	Serine/threonine-protein kinase MRCK alpha OS=Mus musculus GN=Cdc42bpa PE=2 SV=2null	0.855	1.04303
PRS6B_MOUSE	26S protease regulatory subunit 6B OS=Mus musculus GN=Psmc4 PE=1 SV=1null	0.815267	1.04326
GRB2_MOUSE	Growth factor receptor-bound protein 2 OS=Mus musculus GN=Grb2 PE=1 SV=1null	0.803142	1.04356
EM55_MOUSE	55 kDa erythrocyte membrane protein OS=Mus musculus GN=Mpp1 PE=1 SV=1null	0.830212	1.04389
AHSA1_MOUSE	Activator of 90 kDa heat shock protein ATPase homolog 1 OS=Mus musculus GN=Ahsa1 PE=2 SV=2null	0.864699	1.044
ACADL_MOUSE	Long-chain specific acyl-CoA dehydrogenase, mitochondrial OS=Mus musculus GN=Acadl PE=2 SV=2null	0.799635	1.04409
LACTB_MOUSE	Serine beta-lactamase-like protein LACTB, mitochondrial OS=Mus musculus GN=Lactb PE=1 SV=1null	0.835385	1.04414
ATPA_MOUSE	ATP synthase subunit alpha, mitochondrial OS=Mus musculus GN=Atp5a1 PE=1 SV=1null	0.815123	1.04422
ERLN2_MOUSE	Erlin-2 OS=Mus musculus GN=Erlin2 PE=1 SV=1null	0.727566	1.04495
HB2A_MOUSE	H-2 class II histocompatibility antigen, A beta chain OS=Mus musculus GN=H2-Ab1 PE=1 SV=1null	0.911206	1.04501
HB2F_MOUSE	H-2 class II histocompatibility antigen, A-F beta chain (Fragment) OS=Mus musculus GN=H2-Ab1 PE=2 SV=1null	0.911206	1.04501
HB2S_MOUSE	H-2 class II histocompatibility antigen, A-S beta chain OS=Mus musculus GN=H2-Ab1 PE=2 SV=1null	0.911206	1.04501
HB2U_MOUSE	H-2 class II histocompatibility antigen, A-U beta chain OS=Mus musculus PE=1 SV=1null	0.911206	1.04501
SCAR3_MOUSE	Scavenger receptor class A member 3 OS=Mus musculus GN=Scara3 PE=2 SV=1null	0.901971	1.04547
CP237_MOUSE	Cytochrome P450 2C37 OS=Mus musculus GN=Cyp2c37 PE=2 SV=1null	0.672358	1.04584
P20D1_MOUSE	Probable carboxypeptidase PM20D1 OS=Mus musculus GN=Pm20d1 PE=2 SV=1null	0.744225	1.04605
EF1B_MOUSE	Elongation factor 1-beta OS=Mus musculus GN=Eef1b PE=1 SV=5null	0.634124	1.04623
CPNS1_MOUSE	Calpain small subunit 1 OS=Mus musculus GN=Capns1 PE=2 SV=1null	0.852372	1.04627
VP26A_MOUSE	Vacuolar protein sorting-associated protein 26A OS=Mus musculus GN=Vps26a PE=2 SV=1null	0.650908	1.04655
PPGB_MOUSE	Lysosomal protective protein OS=Mus musculus GN=Ctsa PE=1 SV=1null	0.876306	1.04665
COX41_MOUSE	Cytochrome c oxidase subunit 4 isoform 1, mitochondrial OS=Mus musculus GN=Cox4i1 PE=1 SV=2null	0.843768	1.04694
FKBP3_MOUSE	FK506-binding protein 3 OS=Mus musculus GN=Fkbp3 PE=1 SV=2null	0.549201	1.04712
INP4A_MOUSE	Type I inositol-3,4-bisphosphate 4-phosphatase OS=Mus musculus GN=Inpp4a PE=2 SV=1null	0.803794	1.04751
PUR9_MOUSE	Bifunctional purine biosynthesis protein PURH OS=Mus musculus GN=Atic PE=1 SV=2null	0.859693	1.04769
RL12_MOUSE	60S ribosomal protein L12 OS=Mus musculus GN=Rpl12 PE=1 SV=2null	0.805395	1.0477
GUAA_MOUSE	GMP synthase [glutamine-hydrolyzing] OS=Mus musculus GN=Gmps PE=1 SV=2null	0.865428	1.04784
ATP5J_MOUSE	ATP synthase-coupling factor 6, mitochondrial OS=Mus musculus GN=Atp5j PE=1 SV=1null	0.662022	1.04805
ST2A1_MOUSE	Bile salt sulfotransferase 1 OS=Mus musculus GN=Sult2a1 PE=2 SV=1null	0.772516	1.04815
SYT12_MOUSE	Synaptotagmin-12 OS=Mus musculus GN=Syt12 PE=2 SV=1null	0.953397	1.0483
U2D2B_MOUSE	Ubiquitin-conjugating enzyme E2 D2B OS=Mus musculus GN=Ube2d2b PE=2 SV=1null	0.679878	1.0484
UB2D2_MOUSE	Ubiquitin-conjugating enzyme E2 D2 OS=Mus musculus GN=Ube2d2 PE=1 SV=1null	0.679878	1.0484
UB2D3_MOUSE	Ubiquitin-conjugating enzyme E2 D3 OS=Mus musculus GN=Ube2d3 PE=2 SV=1null	0.679878	1.0484
UBXN1_MOUSE	UBX domain-containing protein 1 OS=Mus musculus GN=Ubxn1 PE=1 SV=1null	0.726907	1.04852
DECR_MOUSE	2,4-dienoyl-CoA reductase, mitochondrial OS=Mus musculus GN=Decr1 PE=1 SV=1null	0.835024	1.04865
CSKP_MOUSE	Peripheral plasma membrane protein CASK OS=Mus musculus GN=Cask PE=1 SV=2null	0.75887	1.04902
TAU_MOUSE	Microtubule-associated protein tau OS=Mus musculus GN=Mapt PE=1 SV=3null	0.666962	1.04907
PYC_MOUSE	Pyruvate carboxylase, mitochondrial OS=Mus musculus GN=Pc PE=1 SV=1null	0.687298	1.04933
MBOA5_MOUSE	Lysophospholipid acyltransferase 5 OS=Mus musculus GN=Lpcat3 PE=1 SV=1null	0.759844	1.05048
RL7_MOUSE	60S ribosomal protein L7 OS=Mus musculus GN=Rpl7 PE=1 SV=2null	0.71744	1.05057
SYWC_MOUSE	Tryptophanyl-tRNA synthetase, cytoplasmic OS=Mus musculus GN=Wars PE=1 SV=2null	0.728009	1.05112
MECR_MOUSE	Trans-2-enoyl-CoA reductase, mitochondrial OS=Mus musculus GN=Mecr PE=2 SV=2null	0.809633	1.05116
SYT7_MOUSE	Synaptotagmin-7 OS=Mus musculus GN=Syt7 PE=2 SV=1null	0.823066	1.05118
MAGT1_MOUSE	Magnesium transporter protein 1 OS=Mus musculus GN=Magt1 PE=2 SV=1null	0.825103	1.05207
2ABA_MOUSE	Serine/threonine-protein phosphatase 2A 55 kDa regulatory subunit B alpha isoform OS=Mus musculus GN=Ppp2r2a PE=1 SV=1null	0.800293	1.05226
GSHB_MOUSE	Glutathione synthetase OS=Mus musculus GN=Gss PE=2 SV=1null	0.579413	1.05239
LASS2_MOUSE	LAG1 longevity assurance homolog 2 OS=Mus musculus GN=Lass2 PE=1 SV=1null	0.737233	1.05251
PRPS1_MOUSE	Ribose-phosphate pyrophosphokinase 1 OS=Mus musculus GN=Prps1 PE=1 SV=3null	0.865566	1.05254
AMPL_MOUSE	Cytosol aminopeptidase OS=Mus musculus GN=Lap3 PE=1 SV=3null	0.846014	1.05273
MET7B_MOUSE	Methyltransferase-like protein 7B OS=Mus musculus GN=Mettl7b PE=2 SV=2null	0.645896	1.05283
RGS6_MOUSE	Regulator of G-protein signaling 6 OS=Mus musculus GN=Rgs6 PE=1 SV=2null	0.723958	1.0529
ENDD1_MOUSE	Endonuclease domain-containing 1 protein OS=Mus musculus GN=Endod1 PE=1 SV=2null	0.532544	1.05313
BCAS3_MOUSE	Breast carcinoma-amplified sequence 3 homolog OS=Mus musculus GN=Bcas3 PE=1 SV=2null	0.831857	1.05328
VATA_MOUSE	V-type proton ATPase catalytic subunit A OS=Mus musculus GN=Atp6v1a PE=1 SV=2null	0.484367	1.05336
PRAX_MOUSE	Periaxin OS=Mus musculus GN=Prx PE=2 SV=1null	0.71606	1.05338
AP3B2_MOUSE	AP-3 complex subunit beta-2 OS=Mus musculus GN=Ap3b2 PE=1 SV=2null	0.830076	1.05383
CATA_MOUSE	Catalase OS=Mus musculus GN=Cat PE=1 SV=3null	0.428873	1.05391
PCYOX_MOUSE	Prenylcysteine oxidase OS=Mus musculus GN=Pcyox1 PE=1 SV=1null	0.841329	1.05397
FABP5_MOUSE	Fatty acid-binding protein, epidermal OS=Mus musculus GN=Fabp5 PE=1 SV=3null	0.840888	1.05406
ATOX1_MOUSE	Copper transport protein ATOX1 OS=Mus musculus GN=Atox1 PE=2 SV=1null	0.90142	1.05433
CE047_MOUSE	Uncharacterized protein C5orf47 homolog OS=Mus musculus PE=2 SV=2null	0.72112	1.05529
CP2CT_MOUSE	Cytochrome P450 2C29 OS=Mus musculus GN=Cyp2c29 PE=1 SV=1null	0.33001	1.0554
I23OL_MOUSE	Indoleamine 2,3-dioxygenase-like protein 1 OS=Mus musculus GN=Indol1 PE=2 SV=1null	0.881783	1.05596
RIPL1_MOUSE	RILP-like protein 1 OS=Mus musculus GN=Rilpl1 PE=1 SV=1null	0.914838	1.05635
RASL1_MOUSE	RasGAP-activating-like protein 1 OS=Mus musculus GN=Rasal1 PE=2 SV=1null	0.821884	1.05693
ARP5L_MOUSE	Actin-related protein 2/3 complex subunit 5-like protein OS=Mus musculus GN=Arpc5l PE=1 SV=1null	0.674485	1.05699
OST48_MOUSE	Dolichyl-diphosphooligosaccharide--protein glycosyltransferase 48 kDa subunit OS=Mus musculus GN=Ddost PE=1 SV=1null	0.722614	1.05702
RTN1_MOUSE	Reticulon-1 OS=Mus musculus GN=Rtn1 PE=1 SV=1null	0.454724	1.05732
RAB18_MOUSE	Ras-related protein Rab-18 OS=Mus musculus GN=Rab18 PE=2 SV=2null	0.761683	1.05753
DHRS7_MOUSE	Dehydrogenase/reductase SDR family member 7 OS=Mus musculus GN=Dhrs7 PE=2 SV=2null	0.892733	1.05764
VIGLN_MOUSE	Vigilin OS=Mus musculus GN=Hdlbp PE=1 SV=1null	0.64223	1.05767
DSG4_MOUSE	Desmoglein-4 OS=Mus musculus GN=Dsg4 PE=1 SV=1null	0.801322	1.0579
LRC59_MOUSE	Leucine-rich repeat-containing protein 59 OS=Mus musculus GN=Lrrc59 PE=2 SV=1null	0.878605	1.05821
DLG2_MOUSE	Disks large homolog 2 OS=Mus musculus GN=Dlg2 PE=1 SV=1null	0.698127	1.05824
AT1A3_MOUSE	Sodium/potassium-transporting ATPase subunit alpha-3 OS=Mus musculus GN=Atp1a3 PE=1 SV=1null	0.378122	1.05838
PRP6_MOUSE	Pre-mRNA-processing factor 6 OS=Mus musculus GN=Prpf6 PE=2 SV=1null	0.899834	1.0584
M6PBP_MOUSE	Mannose-6-phosphate receptor-binding protein 1 OS=Mus musculus GN=M6prbp1 PE=1 SV=1null	0.88641	1.0588
CAH3_MOUSE	Carbonic anhydrase 3 OS=Mus musculus GN=Ca3 PE=1 SV=3null	0.765618	1.05902
LPP3_MOUSE	Lipid phosphate phosphohydrolase 3 OS=Mus musculus GN=Ppap2b PE=1 SV=1null	0.876813	1.05922
EF1G_MOUSE	Elongation factor 1-gamma OS=Mus musculus GN=Eef1g PE=1 SV=3null	0.762275	1.05933
HNRPC_MOUSE	Heterogeneous nuclear ribonucleoproteins C1/C2 OS=Mus musculus GN=Hnrnpc PE=1 SV=1null	0.722539	1.05935
RL27_MOUSE	60S ribosomal protein L27 OS=Mus musculus GN=Rpl27 PE=2 SV=2null	0.736547	1.06065
ATP5H_MOUSE	ATP synthase subunit d, mitochondrial OS=Mus musculus GN=Atp5h PE=1 SV=3null	0.54128	1.06081
DPYL2_MOUSE	Dihydropyrimidinase-related protein 2 OS=Mus musculus GN=Dpysl2 PE=1 SV=2null	0.504309	1.06101
CMC2_MOUSE	Calcium-binding mitochondrial carrier protein Aralar2 OS=Mus musculus GN=Slc25a13 PE=1 SV=1null	0.673054	1.06102
TRIO_MOUSE	Triple functional domain protein OS=Mus musculus GN=Trio PE=1 SV=2null	0.673731	1.06106
MDR3_MOUSE	Multidrug resistance protein 3 OS=Mus musculus GN=Abcb1a PE=1 SV=3null	0.829568	1.06138
TPPP3_MOUSE	Tubulin polymerization-promoting protein family member 3 OS=Mus musculus GN=Tppp3 PE=1 SV=1null	0.735122	1.06146
VATG1_MOUSE	V-type proton ATPase subunit G 1 OS=Mus musculus GN=Atp6v1g1 PE=2 SV=3null	0.711663	1.06157
MYH7_MOUSE	Myosin-7 OS=Mus musculus GN=Myh7 PE=1 SV=1null	0.852688	1.06159
VKGC_MOUSE	Vitamin K-dependent gamma-carboxylase OS=Mus musculus GN=Ggcx PE=2 SV=1null	0.609517	1.06225
ENPP6_MOUSE	Ectonucleotide pyrophosphatase/phosphodiesterase family member 6 OS=Mus musculus GN=Enpp6 PE=2 SV=1null	0.633975	1.06288
FKB1A_MOUSE	Peptidyl-prolyl cis-trans isomerase FKBP1A OS=Mus musculus GN=Fkbp1a PE=2 SV=2null	0.730807	1.06294
GLYAL_MOUSE	Glycine N-acyltransferase-like protein OS=Mus musculus PE=1 SV=2null	0.80697	1.06296
TCP4_MOUSE	Activated RNA polymerase II transcriptional coactivator p15 OS=Mus musculus GN=Sub1 PE=1 SV=3null	0.633741	1.06308
NARG1_MOUSE	NMDA receptor-regulated protein 1 OS=Mus musculus GN=Narg1 PE=1 SV=1null	0.683099	1.06319
NDUA7_MOUSE	NADH dehydrogenase [ubiquinone] 1 alpha subcomplex subunit 7 OS=Mus musculus GN=Ndufa7 PE=1 SV=3null	0.713021	1.06322
NLTP_MOUSE	Non-specific lipid-transfer protein OS=Mus musculus GN=Scp2 PE=1 SV=3null	0.290272	1.06348
CPPED_MOUSE	Calcineurin-like phosphoesterase domain-containing protein 1 OS=Mus musculus GN=Cpped1 PE=2 SV=1null	0.958558	1.06361
TWF1_MOUSE	Twinfilin-1 OS=Mus musculus GN=Twf1 PE=1 SV=2null	0.836162	1.06389
HUTI_MOUSE	Probable imidazolonepropionase OS=Mus musculus GN=Amdhd1 PE=2 SV=1null	0.526861	1.06461
S6A17_MOUSE	Orphan sodium- and chloride-dependent neurotransmitter transporter NTT4 OS=Mus musculus GN=Slc6a17 PE=1 SV=1null	0.648921	1.06467
PSMD3_MOUSE	26S proteasome non-ATPase regulatory subunit 3 OS=Mus musculus GN=Psmd3 PE=2 SV=2null	0.760038	1.06469
RINI_MOUSE	Ribonuclease inhibitor OS=Mus musculus GN=Rnh1 PE=2 SV=1null	0.776348	1.06477
NDEL1_MOUSE	Nuclear distribution protein nudE-like 1 OS=Mus musculus GN=Ndel1 PE=1 SV=2null	0.82696	1.06479
KLC2_MOUSE	Kinesin light chain 2 OS=Mus musculus GN=Klc2 PE=1 SV=1null	0.69617	1.06499
EGLN2_MOUSE	Egl nine homolog 2 OS=Mus musculus GN=Egln2 PE=2 SV=2null	0.94139	1.06549
ATP5E_MOUSE	ATP synthase subunit epsilon, mitochondrial OS=Mus musculus GN=Atp5e PE=2 SV=2null	0.690327	1.06576
GSTM2_MOUSE	Glutathione S-transferase Mu 2 OS=Mus musculus GN=Gstm2 PE=1 SV=2null	0.782435	1.06588
CISD2_MOUSE	CDGSH iron sulfur domain-containing protein 2 OS=Mus musculus GN=Cisd2 PE=2 SV=1null	0.8506	1.06594
KCRM_MOUSE	Creatine kinase M-type OS=Mus musculus GN=Ckm PE=1 SV=1null	0.670759	1.06614
CSAD_MOUSE	Cysteine sulfinic acid decarboxylase OS=Mus musculus GN=Csad PE=2 SV=1null	0.800012	1.06623
VIP_MOUSE	VIP peptides OS=Mus musculus GN=Vip PE=1 SV=1null	0.699642	1.0665
VATG2_MOUSE	V-type proton ATPase subunit G 2 OS=Mus musculus GN=Atp6v1g2 PE=2 SV=1null	0.833086	1.06658
MUP2_MOUSE	Major urinary protein 2 OS=Mus musculus GN=Mup2 PE=1 SV=1null	0.615605	1.06819
PCBP2_MOUSE	Poly(rC)-binding protein 2 OS=Mus musculus GN=Pcbp2 PE=1 SV=1null	0.838466	1.06824
DCLK1_MOUSE	Serine/threonine-protein kinase DCLK1 OS=Mus musculus GN=Dclk1 PE=1 SV=1null	0.704904	1.0683
PLCB1_MOUSE	1-phosphatidylinositol-4,5-bisphosphate phosphodiesterase beta-1 OS=Mus musculus GN=Plcb1 PE=1 SV=1null	0.518227	1.06831
HSP74_MOUSE	Heat shock 70 kDa protein 4 OS=Mus musculus GN=Hspa4 PE=1 SV=1null	0.406229	1.06835
LGI1_MOUSE	Leucine-rich glioma-inactivated protein 1 OS=Mus musculus GN=Lgi1 PE=1 SV=1null	0.775389	1.06864
F16P2_MOUSE	Fructose-1,6-bisphosphatase isozyme 2 OS=Mus musculus GN=Fbp2 PE=2 SV=2null	0.796332	1.06898
ACSL6_MOUSE	Long-chain-fatty-acid--CoA ligase 6 OS=Mus musculus GN=Acsl6 PE=2 SV=1null	0.676034	1.06913
VPS4A_MOUSE	Vacuolar protein sorting-associated protein 4A OS=Mus musculus GN=Vps4a PE=1 SV=1null	0.781839	1.0693
KPYM_MOUSE	Pyruvate kinase isozymes M1/M2 OS=Mus musculus GN=Pkm2 PE=1 SV=4null	0.493411	1.06941
TFR1_MOUSE	Transferrin receptor protein 1 OS=Mus musculus GN=Tfrc PE=1 SV=1null	0.390899	1.0698
TM205_MOUSE	Transmembrane protein 205 OS=Mus musculus GN=Tmem205 PE=1 SV=1null	0.778153	1.07017
K1881_MOUSE	Protein KIAA1881 OS=Mus musculus GN=Kiaa1881 PE=1 SV=1null	0.774165	1.07058
SFRS7_MOUSE	Splicing factor, arginine/serine-rich 7 OS=Mus musculus GN=Sfrs7 PE=1 SV=1null	0.6682	1.07066
NCLN_MOUSE	Nicalin OS=Mus musculus GN=Ncln PE=2 SV=2null	0.935108	1.07114
SARDH_MOUSE	Sarcosine dehydrogenase, mitochondrial OS=Mus musculus GN=Sardh PE=1 SV=1null	0.649625	1.07131
F162A_MOUSE	UPF0389 protein FAM162A OS=Mus musculus GN=Fam162a PE=2 SV=1null	0.82312	1.07185
RUFY3_MOUSE	Protein RUFY3 OS=Mus musculus GN=Rufy3 PE=1 SV=1null	0.606192	1.07188
RD23B_MOUSE	UV excision repair protein RAD23 homolog B OS=Mus musculus GN=Rad23b PE=1 SV=1null	0.882931	1.07233
OSCP1_MOUSE	Protein OSCP1 OS=Mus musculus GN=Oscp1 PE=2 SV=1null	0.539846	1.07258
PAK2_MOUSE	Serine/threonine-protein kinase PAK 2 OS=Mus musculus GN=Pak2 PE=1 SV=1null	0.801444	1.07259
ARF1_MOUSE	ADP-ribosylation factor 1 OS=Mus musculus GN=Arf1 PE=1 SV=2null	0.550011	1.07279
ARF3_MOUSE	ADP-ribosylation factor 3 OS=Mus musculus GN=Arf3 PE=2 SV=2null	0.550011	1.07279
LYRIC_MOUSE	Protein LYRIC OS=Mus musculus GN=Mtdh PE=1 SV=1null	0.599874	1.07362
4F2_MOUSE	4F2 cell-surface antigen heavy chain OS=Mus musculus GN=Slc3a2 PE=1 SV=1null	0.570799	1.07369
MP2K1_MOUSE	Dual specificity mitogen-activated protein kinase kinase 1 OS=Mus musculus GN=Map2k1 PE=1 SV=2null	0.440962	1.07375
PSA7_MOUSE	Proteasome subunit alpha type-7 OS=Mus musculus GN=Psma7 PE=1 SV=1null	0.687051	1.0739
EP15R_MOUSE	Epidermal growth factor receptor substrate 15-like 1 OS=Mus musculus GN=Eps15l1 PE=1 SV=2null	0.791614	1.07413
LAMC1_MOUSE	Laminin subunit gamma-1 OS=Mus musculus GN=Lamc1 PE=1 SV=2null	0.781269	1.07452
DEK_MOUSE	Protein DEK OS=Mus musculus GN=Dek PE=1 SV=1null	0.896027	1.07453
ASNS_MOUSE	Asparagine synthetase [glutamine-hydrolyzing] OS=Mus musculus GN=Asns PE=2 SV=3null	0.738934	1.07454
HSP72_MOUSE	Heat shock-related 70 kDa protein 2 OS=Mus musculus GN=Hspa2 PE=1 SV=1null	0.792646	1.07461
PDIA6_MOUSE	Protein disulfide-isomerase A6 OS=Mus musculus GN=Pdia6 PE=1 SV=3null	0.871828	1.07484
NUDC_MOUSE	Nuclear migration protein nudC OS=Mus musculus GN=Nudc PE=1 SV=1null	0.506793	1.07498
PSB6_MOUSE	Proteasome subunit beta type-6 OS=Mus musculus GN=Psmb6 PE=1 SV=3null	0.724006	1.07503
FNBP1_MOUSE	Formin-binding protein 1 OS=Mus musculus GN=Fnbp1 PE=1 SV=2null	0.748773	1.07511
VA0D1_MOUSE	V-type proton ATPase subunit d 1 OS=Mus musculus GN=Atp6v0d1 PE=1 SV=2null	0.507474	1.07549
DCTN2_MOUSE	Dynactin subunit 2 OS=Mus musculus GN=Dctn2 PE=1 SV=3null	0.194862	1.07557
MTP_MOUSE	Microsomal triglyceride transfer protein large subunit OS=Mus musculus GN=Mttp PE=2 SV=1null	0.722309	1.07583
DDX6_MOUSE	Probable ATP-dependent RNA helicase DDX6 OS=Mus musculus GN=Ddx6 PE=2 SV=1null	0.562888	1.07602
PXMP4_MOUSE	Peroxisomal membrane protein 4 OS=Mus musculus GN=Pxmp4 PE=2 SV=3null	0.876568	1.07609
CYB5_MOUSE	Cytochrome b5 OS=Mus musculus GN=Cyb5a PE=1 SV=2null	0.646677	1.07619
SFRS2_MOUSE	Splicing factor, arginine/serine-rich 2 OS=Mus musculus GN=Sfrs2 PE=1 SV=4null	0.56906	1.07663
UD2A1_MOUSE	UDP-glucuronosyltransferase 2A1 OS=Mus musculus GN=Ugt2a1 PE=2 SV=1null	0.75412	1.07766
UD2A2_MOUSE	UDP-glucuronosyltransferase 2A2 OS=Mus musculus GN=Ugt2a2 PE=2 SV=1null	0.75412	1.07766
F120A_MOUSE	Constitutive coactivator of PPAR-gamma-like protein 1 OS=Mus musculus GN=FAM120A PE=1 SV=2null	0.691529	1.07824
NAGAB_MOUSE	Alpha-N-acetylgalactosaminidase OS=Mus musculus GN=Naga PE=2 SV=2null	0.636906	1.07824
RL9_MOUSE	60S ribosomal protein L9 OS=Mus musculus GN=Rpl9 PE=2 SV=2null	0.839701	1.07866
CAN2_MOUSE	Calpain-2 catalytic subunit OS=Mus musculus GN=Capn2 PE=2 SV=4null	0.841615	1.07867
DNJC5_MOUSE	DnaJ homolog subfamily C member 5 OS=Mus musculus GN=Dnajc5 PE=1 SV=1null	0.0239131	1.07876
RL18A_MOUSE	60S ribosomal protein L18a OS=Mus musculus GN=Rpl18a PE=2 SV=1null	0.636372	1.07911
AOFA_MOUSE	Amine oxidase [flavin-containing] A OS=Mus musculus GN=Maoa PE=1 SV=2null	0.671647	1.07913
KCC2A_MOUSE	Calcium/calmodulin-dependent protein kinase type II alpha chain OS=Mus musculus GN=Camk2a PE=1 SV=2null	0.636257	1.07928
RUXE_MOUSE	Small nuclear ribonucleoprotein E OS=Mus musculus GN=Snrpe PE=2 SV=1null	0.643455	1.07932
SWP70_MOUSE	Switch-associated protein 70 OS=Mus musculus GN=Swap70 PE=1 SV=2null	0.892624	1.08045
GMFB_MOUSE	Glia maturation factor beta OS=Mus musculus GN=Gmfb PE=1 SV=3null	0.401303	1.08074
GAMT_MOUSE	Guanidinoacetate N-methyltransferase OS=Mus musculus GN=Gamt PE=1 SV=1null	0.790986	1.0812
PECI_MOUSE	Peroxisomal 3,2-trans-enoyl-CoA isomerase OS=Mus musculus GN=Peci PE=1 SV=1null	0.602933	1.08164
JPH3_MOUSE	Junctophilin-3 OS=Mus musculus GN=Jph3 PE=1 SV=1null	0.86553	1.08205
URIC_MOUSE	Uricase OS=Mus musculus GN=Uox PE=1 SV=2null	0.434927	1.08225
GSTP1_MOUSE	Glutathione S-transferase P 1 OS=Mus musculus GN=Gstp1 PE=1 SV=2null	0.797861	1.0823
NFH_MOUSE	Neurofilament heavy polypeptide OS=Mus musculus GN=Nefh PE=1 SV=3null	0.526604	1.08245
LANC2_MOUSE	LanC-like protein 2 OS=Mus musculus GN=Lancl2 PE=1 SV=1null	0.743295	1.08275
PCP2_MOUSE	Purkinje cell protein 2 OS=Mus musculus GN=Pcp2 PE=2 SV=2null	0.514308	1.08307
MUP3_MOUSE	Major urinary protein 3 OS=Mus musculus GN=Mup3 PE=1 SV=1null	0.625724	1.08339
RTN4_MOUSE	Reticulon-4 OS=Mus musculus GN=Rtn4 PE=1 SV=2null	0.525803	1.08385
ACOX1_MOUSE	Peroxisomal acyl-coenzyme A oxidase 1 OS=Mus musculus GN=Acox1 PE=1 SV=4null	0.567747	1.08431
DHB8_MOUSE	Estradiol 17-beta-dehydrogenase 8 OS=Mus musculus GN=Hsd17b8 PE=1 SV=1null	0.66841	1.08437
COPA_MOUSE	Coatomer subunit alpha OS=Mus musculus GN=Copa PE=1 SV=1null	0.219424	1.08442
CNTN1_MOUSE	Contactin-1 OS=Mus musculus GN=Cntn1 PE=1 SV=1null	0.587755	1.08457
TM214_MOUSE	Transmembrane protein 214 OS=Mus musculus GN=Tmem214 PE=2 SV=1null	0.698494	1.08465
TBB2B_MOUSE	Tubulin beta-2B chain OS=Mus musculus GN=Tubb2b PE=1 SV=1null	0.575256	1.08473
ERP29_MOUSE	Endoplasmic reticulum protein ERp29 OS=Mus musculus GN=Erp29 PE=1 SV=2null	0.824655	1.08481
FRAP_MOUSE	Serine/threonine-protein kinase mTOR OS=Mus musculus GN=Frap1 PE=1 SV=1null	0.64184	1.08503
RRAS_MOUSE	Ras-related protein R-Ras OS=Mus musculus GN=Rras PE=2 SV=1null	0.835623	1.08513
SYWM_MOUSE	Tryptophanyl-tRNA synthetase, mitochondrial OS=Mus musculus GN=Wars2 PE=2 SV=1null	0.790822	1.08523
AMYP_MOUSE	Pancreatic alpha-amylase OS=Mus musculus GN=Amy2 PE=1 SV=1null	0.853181	1.08537
PUF60_MOUSE	Poly(U)-binding-splicing factor PUF60 OS=Mus musculus GN=Puf60 PE=2 SV=2null	0.893071	1.08569
PRRT1_MOUSE	Proline-rich transmembrane protein 1 OS=Mus musculus GN=Prrt1 PE=2 SV=1null	0.765871	1.08623
CH60_MOUSE	60 kDa heat shock protein, mitochondrial OS=Mus musculus GN=Hspd1 PE=1 SV=1null	0.714599	1.08641
LXN_MOUSE	Latexin OS=Mus musculus GN=Lxn PE=1 SV=2null	0.426368	1.08646
DHB4_MOUSE	Peroxisomal multifunctional enzyme type 2 OS=Mus musculus GN=Hsd17b4 PE=1 SV=3null	0.481716	1.0872
DNJA1_MOUSE	DnaJ homolog subfamily A member 1 OS=Mus musculus GN=Dnaja1 PE=1 SV=1null	0.726754	1.08722
AP2B1_MOUSE	AP-2 complex subunit beta-1 OS=Mus musculus GN=Ap2b1 PE=1 SV=1null	0.450453	1.08827
CBR4_MOUSE	Carbonyl reductase 4 OS=Mus musculus GN=Cbr4 PE=2 SV=2null	0.758549	1.08839
YIPF4_MOUSE	Protein YIPF4 OS=Mus musculus GN=Yipf4 PE=2 SV=1null	0.760162	1.08872
TOM34_MOUSE	Mitochondrial import receptor subunit TOM34 OS=Mus musculus GN=Tomm34 PE=2 SV=1null	0.577301	1.08875
FRIL1_MOUSE	Ferritin light chain 1 OS=Mus musculus GN=Ftl1 PE=1 SV=2null	0.719358	1.08886
TRIM3_MOUSE	Tripartite motif-containing protein 3 OS=Mus musculus GN=Trim3 PE=1 SV=1null	0.755849	1.0889
HIBCH_MOUSE	3-hydroxyisobutyryl-CoA hydrolase, mitochondrial OS=Mus musculus GN=Hibch PE=1 SV=1null	0.239011	1.08928
EPN1_MOUSE	Epsin-1 OS=Mus musculus GN=Epn1 PE=1 SV=3null	0.566344	1.08961
CP4V3_MOUSE	Cytochrome P450 4V3 OS=Mus musculus GN=Cyp4v3 PE=1 SV=1null	0.64004	1.09043
AUHM_MOUSE	Methylglutaconyl-CoA hydratase, mitochondrial OS=Mus musculus GN=Auh PE=2 SV=1null	0.58906	1.09058
PGDH_MOUSE	15-hydroxyprostaglandin dehydrogenase [NAD+] OS=Mus musculus GN=Hpgd PE=2 SV=1null	0.818803	1.09094
ATP8_MOUSE	ATP synthase protein 8 OS=Mus musculus GN=Mtatp8 PE=1 SV=1null	0.585364	1.09094
DPYL3_MOUSE	Dihydropyrimidinase-related protein 3 OS=Mus musculus GN=Dpysl3 PE=1 SV=1null	0.76082	1.09101
LACB2_MOUSE	Beta-lactamase-like protein 2 OS=Mus musculus GN=Lactb2 PE=1 SV=1null	0.379443	1.09138
IRK10_MOUSE	ATP-sensitive inward rectifier potassium channel 10 OS=Mus musculus GN=Kcnj10 PE=1 SV=1null	0.884992	1.09168
PKP4_MOUSE	Plakophilin-4 OS=Mus musculus GN=Pkp4 PE=1 SV=1null	0.769068	1.09168
C1TM_MOUSE	Monofunctional C1-tetrahydrofolate synthase, mitochondrial OS=Mus musculus GN=Mthfd1l PE=1 SV=2null	0.733394	1.09179
SCAI_MOUSE	Protein SCAI OS=Mus musculus GN=Scai PE=1 SV=2null	0.649481	1.09194
CP7B1_MOUSE	25-hydroxycholesterol 7-alpha-hydroxylase OS=Mus musculus GN=Cyp7b1 PE=2 SV=1null	0.809588	1.09269
TTPA_MOUSE	Alpha-tocopherol transfer protein OS=Mus musculus GN=Ttpa PE=2 SV=1null	0.567073	1.0928
NIPS2_MOUSE	Protein NipSnap homolog 2 OS=Mus musculus GN=Gbas PE=2 SV=1null	0.779473	1.09296
NUDC1_MOUSE	NudC domain-containing protein 1 OS=Mus musculus GN=Nudcd1 PE=2 SV=2null	0.580552	1.09312
S27A2_MOUSE	Very long-chain acyl-CoA synthetase OS=Mus musculus GN=Slc27a2 PE=1 SV=1null	0.647872	1.09378
ACBG1_MOUSE	Long-chain-fatty-acid--CoA ligase ACSBG1 OS=Mus musculus GN=Acsbg1 PE=1 SV=1null	0.281687	1.09392
AT1A1_MOUSE	Sodium/potassium-transporting ATPase subunit alpha-1 OS=Mus musculus GN=Atp1a1 PE=1 SV=1null	0.578257	1.09457
K2C5_MOUSE	Keratin, type II cytoskeletal 5 OS=Mus musculus GN=Krt5 PE=1 SV=1null	0.791167	1.0948
K2C6A_MOUSE	Keratin, type II cytoskeletal 6A OS=Mus musculus GN=Krt6a PE=2 SV=3null	0.791167	1.0948
FABPH_MOUSE	Fatty acid-binding protein, heart OS=Mus musculus GN=Fabp3 PE=1 SV=5null	0.831629	1.09481
GALM_MOUSE	Aldose 1-epimerase OS=Mus musculus GN=Galm PE=2 SV=1null	0.64548	1.09503
GSTM4_MOUSE	Glutathione S-transferase Mu 3 OS=Mus musculus GN=Gstm3 PE=1 SV=2null	0.667408	1.09505
KBL_MOUSE	2-amino-3-ketobutyrate coenzyme A ligase, mitochondrial OS=Mus musculus GN=Gcat PE=1 SV=2null	0.752288	1.09515
PDLI1_MOUSE	PDZ and LIM domain protein 1 OS=Mus musculus GN=Pdlim1 PE=2 SV=4null	0.671694	1.09515
FBX6_MOUSE	F-box only protein 6 OS=Mus musculus GN=Fbxo6 PE=1 SV=1null	0.533469	1.09541
BCAT1_MOUSE	Branched-chain-amino-acid aminotransferase, cytosolic OS=Mus musculus GN=Bcat1 PE=2 SV=2null	0.652619	1.09556
KCC2B_MOUSE	Calcium/calmodulin-dependent protein kinase type II beta chain OS=Mus musculus GN=Camk2b PE=1 SV=2null	0.649167	1.09578
SRGP2_MOUSE	SLIT-ROBO Rho GTPase-activating protein 3 OS=Mus musculus GN=Srgap3 PE=1 SV=1null	0.772399	1.09592
MARK2_MOUSE	Serine/threonine-protein kinase MARK2 OS=Mus musculus GN=Mark2 PE=1 SV=3null	0.810996	1.09623
WDR47_MOUSE	WD repeat-containing protein 47 OS=Mus musculus GN=Wdr47 PE=2 SV=1null	0.625774	1.09729
CBPE_MOUSE	Carboxypeptidase E OS=Mus musculus GN=Cpe PE=1 SV=2null	0.873905	1.09737
MOSC1_MOUSE	MOSC domain-containing protein 1, mitochondrial OS=Mus musculus GN=Mosc1 PE=1 SV=2null	0.538259	1.09743
MPRD_MOUSE	Cation-dependent mannose-6-phosphate receptor OS=Mus musculus GN=M6pr PE=1 SV=1null	0.698784	1.0976
NCDN_MOUSE	Neurochondrin OS=Mus musculus GN=Ncdn PE=1 SV=1null	0.580233	1.09766
OPA1_MOUSE	Dynamin-like 120 kDa protein, mitochondrial OS=Mus musculus GN=Opa1 PE=1 SV=1null	0.176004	1.0977
AP3D1_MOUSE	AP-3 complex subunit delta-1 OS=Mus musculus GN=Ap3d1 PE=1 SV=1null	0.656054	1.09776
SHPK_MOUSE	Sedoheptulokinase OS=Mus musculus GN=Shpk PE=2 SV=1null	0.715632	1.09822
BPNT1_MOUSE	3~(2~),5~-bisphosphate nucleotidase 1 OS=Mus musculus GN=Bpnt1 PE=1 SV=2null	0.735867	1.09836
NEB2_MOUSE	Neurabin-2 OS=Mus musculus GN=Ppp1r9b PE=1 SV=1null	0.75382	1.09909
PRS8_MOUSE	26S protease regulatory subunit 8 OS=Mus musculus GN=Psmc5 PE=1 SV=1null	0.505625	1.09951
PHIPL_MOUSE	Phytanoyl-CoA hydroxylase-interacting protein-like OS=Mus musculus GN=Phyhipl PE=2 SV=1null	0.772696	1.09976
KAD2_MOUSE	Adenylate kinase 2, mitochondrial OS=Mus musculus GN=Ak2 PE=1 SV=5null	0.398625	1.09989
GLO2_MOUSE	Hydroxyacylglutathione hydrolase OS=Mus musculus GN=Hagh PE=2 SV=1null	0.815637	1.10001
ELAV4_MOUSE	ELAV-like protein 4 OS=Mus musculus GN=Elavl4 PE=1 SV=1null	0.617774	1.10028
CD166_MOUSE	CD166 antigen OS=Mus musculus GN=Alcam PE=2 SV=3null	0.601122	1.10046
PGM1_MOUSE	Phosphoglucomutase-1 OS=Mus musculus GN=Pgm1 PE=1 SV=3null	0.590564	1.10065
IQEC1_MOUSE	IQ motif and SEC7 domain-containing protein 1 OS=Mus musculus GN=Iqsec1 PE=1 SV=2null	0.467804	1.10087
ATPD_MOUSE	ATP synthase subunit delta, mitochondrial OS=Mus musculus GN=Atp5d PE=1 SV=1null	0.64907	1.10116
TCPQ_MOUSE	T-complex protein 1 subunit theta OS=Mus musculus GN=Cct8 PE=1 SV=3null	0.109048	1.10179
DERL1_MOUSE	Derlin-1 OS=Mus musculus GN=Derl1 PE=2 SV=1null	0.693289	1.1026
ASGL1_MOUSE	L-asparaginase OS=Mus musculus GN=Asrgl1 PE=1 SV=1null	0.573235	1.10273
CHM2B_MOUSE	Charged multivesicular body protein 2b OS=Mus musculus GN=Chmp2b PE=2 SV=1null	0.44204	1.103
CA2D1_MOUSE	Voltage-dependent calcium channel subunit alpha-2/delta-1 OS=Mus musculus GN=Cacna2d1 PE=2 SV=1null	0.47607	1.10335
GRTP1_MOUSE	Growth hormone-regulated TBC protein 1 OS=Mus musculus GN=Grtp1 PE=2 SV=1null	0.751697	1.10347
ITL1A_MOUSE	Intelectin-1a OS=Mus musculus GN=Itln1 PE=1 SV=1null	0.803891	1.10356
PPM1H_MOUSE	Protein phosphatase 1H OS=Mus musculus GN=Ppm1h PE=1 SV=1null	0.820509	1.10365
SL9A8_MOUSE	Sodium/hydrogen exchanger 8 OS=Mus musculus GN=Slc9a8 PE=2 SV=1null	0.734018	1.10377
MLEC_MOUSE	Malectin OS=Mus musculus GN=Mlec PE=2 SV=2null	0.666744	1.10391
DYN1_MOUSE	Dynamin-1 OS=Mus musculus GN=Dnm1 PE=1 SV=2null	0.164419	1.10417
PCSK1_MOUSE	ProSAAS OS=Mus musculus GN=Pcsk1n PE=1 SV=2null	0.327451	1.10424
CAH1_MOUSE	Carbonic anhydrase 1 OS=Mus musculus GN=Ca1 PE=2 SV=3null	0.634707	1.10441
NPCL1_MOUSE	Niemann-Pick C1-like protein 1 OS=Mus musculus GN=Npc1l1 PE=2 SV=1null	0.694221	1.10444
TMM33_MOUSE	Transmembrane protein 33 OS=Mus musculus GN=Tmem33 PE=2 SV=1null	0.857897	1.10503
PMM2_MOUSE	Phosphomannomutase 2 OS=Mus musculus GN=Pmm2 PE=2 SV=1null	0.715612	1.10533
PLCB3_MOUSE	1-phosphatidylinositol-4,5-bisphosphate phosphodiesterase beta-3 OS=Mus musculus GN=Plcb3 PE=2 SV=1null	0.634433	1.10617
RTN3_MOUSE	Reticulon-3 OS=Mus musculus GN=Rtn3 PE=1 SV=2null	0.324951	1.10688
TLN2_MOUSE	Talin-2 OS=Mus musculus GN=Tln2 PE=1 SV=2null	0.733109	1.10696
CNPY2_MOUSE	Protein canopy homolog 2 OS=Mus musculus GN=Cnpy2 PE=2 SV=1null	0.44874	1.10702
NCAN_MOUSE	Neurocan core protein OS=Mus musculus GN=Ncan PE=2 SV=1null	0.308621	1.10717
NUDT3_MOUSE	Diphosphoinositol polyphosphate phosphohydrolase 1 OS=Mus musculus GN=Nudt3 PE=1 SV=1null	0.610847	1.10728
ENOPH_MOUSE	Enolase-phosphatase E1 OS=Mus musculus GN=Enoph1 PE=2 SV=1null	0.805525	1.10728
UBE2N_MOUSE	Ubiquitin-conjugating enzyme E2 N OS=Mus musculus GN=Ube2n PE=1 SV=1null	0.691156	1.1077
PPM1B_MOUSE	Protein phosphatase 1B OS=Mus musculus GN=Ppm1b PE=2 SV=1null	0.848773	1.10795
PLBL2_MOUSE	Putative phospholipase B-like 2 OS=Mus musculus GN=Plbd2 PE=1 SV=2null	0.710068	1.10818
PSA4_MOUSE	Proteasome subunit alpha type-4 OS=Mus musculus GN=Psma4 PE=1 SV=1null	0.406009	1.10846
LCLT1_MOUSE	Lysocardiolipin acyltransferase 1 OS=Mus musculus GN=Lclat1 PE=2 SV=2null	0.72427	1.10859
KCC2G_MOUSE	Calcium/calmodulin-dependent protein kinase type II gamma chain OS=Mus musculus GN=Camk2g PE=1 SV=1null	0.558763	1.10866
HNRL2_MOUSE	Heterogeneous nuclear ribonucleoprotein U-like protein 2 OS=Mus musculus GN=Hnrnpul2 PE=1 SV=1null	0.67034	1.10921
AASS_MOUSE	Alpha-aminoadipic semialdehyde synthase, mitochondrial OS=Mus musculus GN=Aass PE=2 SV=1null	0.590096	1.10942
MAL2_MOUSE	Protein MAL2 OS=Mus musculus GN=Mal2 PE=1 SV=1null	0.776106	1.10982
PDXD1_MOUSE	Pyridoxal-dependent decarboxylase domain-containing protein 1 OS=Mus musculus GN=Pdxdc1 PE=1 SV=2null	0.496628	1.1099
TTLL5_MOUSE	Tubulin polyglutamylase TTLL5 OS=Mus musculus GN=Ttll5 PE=2 SV=3null	0.599748	1.11078
TBA4A_MOUSE	Tubulin alpha-4A chain OS=Mus musculus GN=Tuba4a PE=1 SV=1null	0.640852	1.11095
NSBP1_MOUSE	Nucleosome-binding protein 1 OS=Mus musculus GN=Nsbp1 PE=1 SV=2null	0.546061	1.11101
CPSF5_MOUSE	Cleavage and polyadenylation specificity factor subunit 5 OS=Mus musculus GN=Nudt21 PE=2 SV=1null	0.341898	1.1111
HMGB1_MOUSE	High mobility group protein B1 OS=Mus musculus GN=Hmgb1 PE=1 SV=2null	0.722822	1.11145
DDC_MOUSE	Aromatic-L-amino-acid decarboxylase OS=Mus musculus GN=Ddc PE=2 SV=1null	0.589194	1.11256
ZO1_MOUSE	Tight junction protein ZO-1 OS=Mus musculus GN=Tjp1 PE=1 SV=1null	0.800197	1.11268
SCRB1_MOUSE	Scavenger receptor class B member 1 OS=Mus musculus GN=Scarb1 PE=2 SV=1null	0.303042	1.11308
MAD3_MOUSE	Max-interacting transcriptional repressor MAD3 OS=Mus musculus GN=Mxd3 PE=1 SV=1null	0.700356	1.11319
GSTM5_MOUSE	Glutathione S-transferase Mu 5 OS=Mus musculus GN=Gstm5 PE=1 SV=1null	0.463291	1.11325
QOR_MOUSE	Quinone oxidoreductase OS=Mus musculus GN=Cryz PE=2 SV=1null	0.69143	1.11349
NASP_MOUSE	Nuclear autoantigenic sperm protein OS=Mus musculus GN=Nasp PE=1 SV=2null	0.55978	1.11361
FUS_MOUSE	RNA-binding protein FUS OS=Mus musculus GN=Fus PE=2 SV=1null	0.545411	1.11392
FAHD1_MOUSE	Fumarylacetoacetate hydrolase domain-containing protein 1 OS=Mus musculus GN=Fahd1 PE=2 SV=1null	0.540823	1.11459
NCAM1_MOUSE	Neural cell adhesion molecule 1 OS=Mus musculus GN=Ncam1 PE=1 SV=3null	0.228547	1.11461
MCCA_MOUSE	Methylcrotonoyl-CoA carboxylase subunit alpha, mitochondrial OS=Mus musculus GN=Mccc1 PE=2 SV=2null	0.571949	1.11519
HEBP1_MOUSE	Heme-binding protein 1 OS=Mus musculus GN=Hebp1 PE=1 SV=1null	0.67059	1.11537
ITB7_MOUSE	Integrin beta-7 OS=Mus musculus GN=Itgb7 PE=1 SV=2null	0.694578	1.11565
MAP6_MOUSE	Microtubule-associated protein 6 OS=Mus musculus GN=Map6 PE=1 SV=2null	0.518812	1.11585
PP2BB_MOUSE	Serine/threonine-protein phosphatase 2B catalytic subunit beta isoform OS=Mus musculus GN=Ppp3cb PE=2 SV=2null	0.673428	1.11593
68MP_MOUSE	6.8 kDa mitochondrial proteolipid OS=Mus musculus GN=Mp68 PE=2 SV=1null	0.79813	1.11624
SPA3K_MOUSE	Serine protease inhibitor A3K OS=Mus musculus GN=Serpina3k PE=1 SV=2null	0.39468	1.1172
PEF1_MOUSE	Peflin OS=Mus musculus GN=Pef1 PE=2 SV=1null	0.617566	1.11736
PGTB2_MOUSE	Geranylgeranyl transferase type-2 subunit beta OS=Mus musculus GN=Rabggtb PE=2 SV=1null	0.65084	1.1178
EIF3K_MOUSE	Eukaryotic translation initiation factor 3 subunit K OS=Mus musculus GN=Eif3k PE=1 SV=1null	0.718778	1.11787
HEM2_MOUSE	Delta-aminolevulinic acid dehydratase OS=Mus musculus GN=Alad PE=1 SV=1null	0.577199	1.11791
CSPG2_MOUSE	Versican core protein OS=Mus musculus GN=Vcan PE=1 SV=2null	0.907929	1.118
PSMD4_MOUSE	26S proteasome non-ATPase regulatory subunit 4 OS=Mus musculus GN=Psmd4 PE=1 SV=1null	0.519411	1.11847
TCEA3_MOUSE	Transcription elongation factor A protein 3 OS=Mus musculus GN=Tcea3 PE=1 SV=3null	0.585524	1.1185
SEPT3_MOUSE	Neuronal-specific septin-3 OS=Mus musculus GN=Sept3 PE=1 SV=2null	0.57965	1.11851
BSN_MOUSE	Protein bassoon OS=Mus musculus GN=Bsn PE=1 SV=3null	0.522886	1.11881
GMPPB_MOUSE	Mannose-1-phosphate guanyltransferase beta OS=Mus musculus GN=Gmppb PE=2 SV=1null	0.3936	1.11896
TIM13_MOUSE	Mitochondrial import inner membrane translocase subunit Tim13 OS=Mus musculus GN=Timm13 PE=1 SV=1null	0.573089	1.11927
RAB7A_MOUSE	Ras-related protein Rab-7a OS=Mus musculus GN=Rab7a PE=1 SV=2null	0.266863	1.11986
GBLP_MOUSE	Guanine nucleotide-binding protein subunit beta-2-like 1 OS=Mus musculus GN=Gnb2l1 PE=1 SV=3null	0.328392	1.11992
IAH1_MOUSE	Isoamyl acetate-hydrolyzing esterase 1 homolog OS=Mus musculus GN=Iah1 PE=2 SV=1null	0.602077	1.12009
BPHL_MOUSE	Valacyclovir hydrolase OS=Mus musculus GN=Bphl PE=2 SV=1null	0.317174	1.12074
CSN8_MOUSE	COP9 signalosome complex subunit 8 OS=Mus musculus GN=Cops8 PE=1 SV=1null	0.841936	1.12109
PROD_MOUSE	Proline dehydrogenase, mitochondrial OS=Mus musculus GN=Prodh PE=2 SV=1null	0.679844	1.12177
GNPI2_MOUSE	Glucosamine-6-phosphate isomerase 2 OS=Mus musculus GN=Gnpda2 PE=2 SV=1null	0.913361	1.12177
RLA2_MOUSE	60S acidic ribosomal protein P2 OS=Mus musculus GN=Rplp2 PE=1 SV=3null	0.36961	1.12218
OTUB1_MOUSE	Ubiquitin thioesterase OTUB1 OS=Mus musculus GN=Otub1 PE=1 SV=2null	0.452487	1.12225
GSH0_MOUSE	Glutamate--cysteine ligase regulatory subunit OS=Mus musculus GN=Gclm PE=2 SV=1null	0.416147	1.12279
KCC1D_MOUSE	Calcium/calmodulin-dependent protein kinase type 1D OS=Mus musculus GN=Camk1d PE=2 SV=2null	0.521853	1.12345
SPN90_MOUSE	NCK-interacting protein with SH3 domain OS=Mus musculus GN=Nckipsd PE=2 SV=2null	0.527926	1.12353
S27A1_MOUSE	Long-chain fatty acid transport protein 1 OS=Mus musculus GN=Slc27a1 PE=1 SV=1null	0.555158	1.12369
CO4A2_MOUSE	Collagen alpha-2(IV) chain OS=Mus musculus GN=Col4a2 PE=2 SV=4null	0.173896	1.12407
PIN4_MOUSE	Peptidyl-prolyl cis-trans isomerase NIMA-interacting 4 OS=Mus musculus GN=Pin4 PE=2 SV=1null	0.369644	1.12412
GALT_MOUSE	Galactose-1-phosphate uridylyltransferase OS=Mus musculus GN=Galt PE=2 SV=3null	0.644626	1.12422
PDXK_MOUSE	Pyridoxal kinase OS=Mus musculus GN=Pdxk PE=1 SV=1null	0.711435	1.1246
RU17_MOUSE	U1 small nuclear ribonucleoprotein 70 kDa OS=Mus musculus GN=Snrnp70 PE=1 SV=2null	0.40162	1.12469
MYO5B_MOUSE	Myosin-Vb OS=Mus musculus GN=Myo5b PE=2 SV=2null	0.72951	1.12472
BACH_MOUSE	Cytosolic acyl coenzyme A thioester hydrolase OS=Mus musculus GN=Acot7 PE=1 SV=2null	0.645557	1.12546
BTBDH_MOUSE	BTB/POZ domain-containing protein 17 OS=Mus musculus GN=Btbd17 PE=2 SV=1null	0.56854	1.12552
SAR1A_MOUSE	GTP-binding protein SAR1a OS=Mus musculus GN=Sar1a PE=2 SV=1null	0.782974	1.12597
ESTD_MOUSE	S-formylglutathione hydrolase OS=Mus musculus GN=Esd PE=2 SV=1null	0.613745	1.12599
PUR4_MOUSE	Phosphoribosylformylglycinamidine synthase OS=Mus musculus GN=Pfas PE=2 SV=1null	0.49082	1.126
AMPH_MOUSE	Amphiphysin OS=Mus musculus GN=Amph PE=1 SV=1null	0.323684	1.1261
FBRL_MOUSE	rRNA 2~-O-methyltransferase fibrillarin OS=Mus musculus GN=Fbl PE=2 SV=2null	0.682471	1.12618
CKAP5_MOUSE	Cytoskeleton-associated protein 5 OS=Mus musculus GN=Ckap5 PE=2 SV=1null	0.626776	1.12643
K2C1_MOUSE	Keratin, type II cytoskeletal 1 OS=Mus musculus GN=Krt1 PE=1 SV=4null	0.66179	1.12643
DEST_MOUSE	Destrin OS=Mus musculus GN=Dstn PE=1 SV=3null	0.754739	1.12657
ARGI2_MOUSE	Arginase-2, mitochondrial OS=Mus musculus GN=Arg2 PE=1 SV=1null	0.509745	1.12667
TRFE_MOUSE	Serotransferrin OS=Mus musculus GN=Tf PE=1 SV=1null	0.315968	1.12672
S2535_MOUSE	Solute carrier family 25 member 35 OS=Mus musculus GN=Slc25a35 PE=2 SV=2null	0.74346	1.12672
ERC2_MOUSE	ERC protein 2 OS=Mus musculus GN=Erc2 PE=1 SV=2null	0.432364	1.12776
NEUA_MOUSE	N-acylneuraminate cytidylyltransferase OS=Mus musculus GN=Cmas PE=1 SV=2null	0.706356	1.12797
COR2B_MOUSE	Coronin-2B OS=Mus musculus GN=Coro2b PE=2 SV=1null	0.676047	1.12849
SDHL_MOUSE	L-serine dehydratase OS=Mus musculus GN=Sds PE=1 SV=3null	0.661247	1.12888
GPD1L_MOUSE	Glycerol-3-phosphate dehydrogenase 1-like protein OS=Mus musculus GN=Gpd1l PE=1 SV=2null	0.273946	1.12922
TTHY_MOUSE	Transthyretin OS=Mus musculus GN=Ttr PE=1 SV=1null	0.54195	1.13001
OPLA_MOUSE	5-oxoprolinase OS=Mus musculus GN=Oplah PE=2 SV=1null	0.624525	1.13025
SEPT7_MOUSE	Septin-7 OS=Mus musculus GN=Sept7 PE=1 SV=1null	0.51481	1.13025
HMCS2_MOUSE	Hydroxymethylglutaryl-CoA synthase, mitochondrial OS=Mus musculus GN=Hmgcs2 PE=1 SV=2null	0.480548	1.13028
TPPP_MOUSE	Tubulin polymerization-promoting protein OS=Mus musculus GN=Tppp PE=1 SV=1null	0.493373	1.13051
CNTP2_MOUSE	Contactin-associated protein-like 2 OS=Mus musculus GN=Cntnap2 PE=1 SV=2null	0.633355	1.13078
ADHX_MOUSE	Alcohol dehydrogenase class-3 OS=Mus musculus GN=Adh5 PE=1 SV=3null	0.607396	1.13095
MINK1_MOUSE	Misshapen-like kinase 1 OS=Mus musculus GN=Mink1 PE=1 SV=2null	0.436759	1.1319
AGT2_MOUSE	Alanine--glyoxylate aminotransferase 2, mitochondrial OS=Mus musculus GN=Agxt2 PE=2 SV=1null	0.0969878	1.13194
S10AA_MOUSE	Protein S100-A10 OS=Mus musculus GN=S100a10 PE=2 SV=2null	0.419509	1.13301
H14_MOUSE	Histone H1.4 OS=Mus musculus GN=Hist1h1e PE=1 SV=2null	0.719651	1.13323
LKHA4_MOUSE	Leukotriene A-4 hydrolase OS=Mus musculus GN=Lta4h PE=1 SV=3null	0.286172	1.13385
WDR19_MOUSE	WD repeat-containing protein 19 OS=Mus musculus GN=Wdr19 PE=2 SV=1null	0.831064	1.13399
NDUAD_MOUSE	NADH dehydrogenase [ubiquinone] 1 alpha subcomplex subunit 13 OS=Mus musculus GN=Ndufa13 PE=1 SV=3null	0.315249	1.13415
OMP_MOUSE	Olfactory marker protein OS=Mus musculus GN=Omp PE=1 SV=3null	0.39243	1.13491
IPO7_MOUSE	Importin-7 OS=Mus musculus GN=Ipo7 PE=1 SV=2null	0.600216	1.13536
SNP25_MOUSE	Synaptosomal-associated protein 25 OS=Mus musculus GN=Snap25 PE=1 SV=1null	0.111479	1.13567
GRM2_MOUSE	Metabotropic glutamate receptor 2 OS=Mus musculus GN=Grm2 PE=2 SV=2null	0.579792	1.13589
SNAG_MOUSE	Gamma-soluble NSF attachment protein OS=Mus musculus GN=Napg PE=1 SV=1null	0.75823	1.13593
H2AW_MOUSE	Core histone macro-H2A.2 OS=Mus musculus GN=H2afy2 PE=1 SV=3null	0.609113	1.13628
PROSC_MOUSE	Proline synthetase co-transcribed bacterial homolog protein OS=Mus musculus GN=Prosc PE=1 SV=1null	0.282147	1.13656
GNAI2_MOUSE	Guanine nucleotide-binding protein G(i), alpha-2 subunit OS=Mus musculus GN=Gnai2 PE=1 SV=4null	0.098454	1.13701
S61A1_MOUSE	Protein transport protein Sec61 subunit alpha isoform 1 OS=Mus musculus GN=Sec61a1 PE=2 SV=2null	0.913655	1.13717
TENC1_MOUSE	Tensin-like C1 domain-containing phosphatase OS=Mus musculus GN=Tenc1 PE=1 SV=1null	0.638624	1.13723
XPO2_MOUSE	Exportin-2 OS=Mus musculus GN=Cse1l PE=2 SV=1null	0.18482	1.13729
AT8A1_MOUSE	Probable phospholipid-transporting ATPase IA OS=Mus musculus GN=Atp8a1 PE=1 SV=1null	0.614429	1.13732
ACBP_MOUSE	Acyl-CoA-binding protein OS=Mus musculus GN=Dbi PE=1 SV=2null	0.385887	1.13786
STXB6_MOUSE	Syntaxin-binding protein 6 OS=Mus musculus GN=Stxbp6 PE=2 SV=1null	0.446114	1.13813
CD44_MOUSE	CD44 antigen OS=Mus musculus GN=Cd44 PE=1 SV=3null	0.549706	1.13824
MLP3B_MOUSE	Microtubule-associated proteins 1A/1B light chain 3B OS=Mus musculus GN=Map1lc3b PE=1 SV=3null	0.495648	1.14024
CSDE1_MOUSE	Cold shock domain-containing protein E1 OS=Mus musculus GN=Csde1 PE=2 SV=1null	0.540305	1.14027
TMC5_MOUSE	Transmembrane channel-like protein 5 OS=Mus musculus GN=Tmc5 PE=2 SV=1null	0.0968638	1.14054
SYT2_MOUSE	Synaptotagmin-2 OS=Mus musculus GN=Syt2 PE=1 SV=1null	0.479459	1.14069
IGHM_MOUSE	Ig mu chain C region secreted form OS=Mus musculus GN=Igh-6 PE=1 SV=2null	0.329833	1.14101
MUCM_MOUSE	Ig mu chain C region membrane-bound form OS=Mus musculus GN=Igh-6 PE=2 SV=3null	0.329833	1.14101
RS16_MOUSE	40S ribosomal protein S16 OS=Mus musculus GN=Rps16 PE=2 SV=4null	0.383362	1.14117
ANM1_MOUSE	Protein arginine N-methyltransferase 1 OS=Mus musculus GN=Prmt1 PE=1 SV=1null	0.676301	1.14127
CN37_MOUSE	2~,3~-cyclic-nucleotide 3~-phosphodiesterase OS=Mus musculus GN=Cnp PE=1 SV=3null	0.353082	1.14133
RS21_MOUSE	40S ribosomal protein S21 OS=Mus musculus GN=Rps21 PE=2 SV=1null	0.606722	1.14185
ES31L_MOUSE	Liver carboxylesterase 31-like OS=Mus musculus PE=2 SV=1null	0.617322	1.14212
CP4AA_MOUSE	Cytochrome P450 4A10 OS=Mus musculus GN=Cyp4a10 PE=2 SV=1null	0.516597	1.14219
AL1A1_MOUSE	Retinal dehydrogenase 1 OS=Mus musculus GN=Aldh1a1 PE=1 SV=5null	0.426861	1.14297
CP2F2_MOUSE	Cytochrome P450 2F2 OS=Mus musculus GN=Cyp2f2 PE=2 SV=1null	0.29292	1.14299
SPYA_MOUSE	Serine--pyruvate aminotransferase, mitochondrial OS=Mus musculus GN=Agxt PE=2 SV=2null	0.566876	1.14355
HPPD_MOUSE	4-hydroxyphenylpyruvate dioxygenase OS=Mus musculus GN=Hpd PE=1 SV=3null	0.531532	1.14497
TMLH_MOUSE	Trimethyllysine dioxygenase, mitochondrial OS=Mus musculus GN=Tmlhe PE=2 SV=2null	0.64168	1.14501
GSTT2_MOUSE	Glutathione S-transferase theta-2 OS=Mus musculus GN=Gstt2 PE=2 SV=3null	0.328706	1.14602
SSRA_MOUSE	Translocon-associated protein subunit alpha OS=Mus musculus GN=Ssr1 PE=1 SV=1null	0.637909	1.14648
MTMR2_MOUSE	Myotubularin-related protein 2 OS=Mus musculus GN=Mtmr2 PE=1 SV=2null	0.432443	1.14674
CA2D2_MOUSE	Voltage-dependent calcium channel subunit alpha-2/delta-2 OS=Mus musculus GN=Cacna2d2 PE=1 SV=1null	0.489581	1.14676
ZN574_MOUSE	Zinc finger protein 574 OS=Mus musculus GN=Znf574 PE=2 SV=1null	0.611041	1.14695
HGS_MOUSE	Hepatocyte growth factor-regulated tyrosine kinase substrate OS=Mus musculus GN=Hgs PE=1 SV=2null	0.217544	1.14714
PFD3_MOUSE	Prefoldin subunit 3 OS=Mus musculus GN=Vbp1 PE=2 SV=2null	0.635406	1.14723
PNPO_MOUSE	Pyridoxine-5~-phosphate oxidase OS=Mus musculus GN=Pnpo PE=1 SV=1null	0.18305	1.14749
C1TC_MOUSE	C-1-tetrahydrofolate synthase, cytoplasmic OS=Mus musculus GN=Mthfd1 PE=1 SV=3null	0.557805	1.14843
NHRF1_MOUSE	Na(+)/H(+) exchange regulatory cofactor NHE-RF1 OS=Mus musculus GN=Slc9a3r1 PE=1 SV=3null	0.0686684	1.14872
AATC_MOUSE	Aspartate aminotransferase, cytoplasmic OS=Mus musculus GN=Got1 PE=1 SV=2null	0.729711	1.14892
DPP10_MOUSE	Inactive dipeptidyl peptidase 10 OS=Mus musculus GN=Dpp10 PE=2 SV=1null	0.746144	1.14909
DPYL4_MOUSE	Dihydropyrimidinase-related protein 4 OS=Mus musculus GN=Dpysl4 PE=1 SV=1null	0.288477	1.15003
AL1A2_MOUSE	Retinal dehydrogenase 2 OS=Mus musculus GN=Aldh1a2 PE=1 SV=2null	0.581607	1.15104
DC1L1_MOUSE	Cytoplasmic dynein 1 light intermediate chain 1 OS=Mus musculus GN=Dync1li1 PE=1 SV=1null	0.680686	1.15109
CES3_MOUSE	Carboxylesterase 3 OS=Mus musculus GN=Ces3 PE=1 SV=1null	0.566383	1.15111
LGAT1_MOUSE	Acyl-CoA:lysophosphatidylglycerol acyltransferase 1 OS=Mus musculus GN=Lpgat1 PE=2 SV=1null	0.62768	1.15117
TCPZ_MOUSE	T-complex protein 1 subunit zeta OS=Mus musculus GN=Cct6a PE=1 SV=3null	0.522411	1.15141
EIF3F_MOUSE	Eukaryotic translation initiation factor 3 subunit F OS=Mus musculus GN=Eif3f PE=1 SV=1null	0.67527	1.15167
BPA1_MOUSE	Bullous pemphigoid antigen 1, isoforms 1/2/3/4 OS=Mus musculus GN=Dst PE=1 SV=1null	0.837	1.15215
GABT_MOUSE	4-aminobutyrate aminotransferase, mitochondrial OS=Mus musculus GN=Abat PE=1 SV=1null	0.552798	1.15219
SNF5_MOUSE	SWI/SNF-related matrix-associated actin-dependent regulator of chromatin subfamily B member 1 OS=Mus musculus GN=Smarcb1 PE=1 SV=1null	0.64006	1.15237
CD82_MOUSE	CD82 antigen OS=Mus musculus GN=Cd82 PE=2 SV=1null	0.0319886	1.15284
ENOG_MOUSE	Gamma-enolase OS=Mus musculus GN=Eno2 PE=1 SV=2null	0.101771	1.15347
AP2A2_MOUSE	AP-2 complex subunit alpha-2 OS=Mus musculus GN=Ap2a2 PE=1 SV=1null	0.262435	1.15349
RAB5C_MOUSE	Ras-related protein Rab-5C OS=Mus musculus GN=Rab5c PE=1 SV=2null	0.297168	1.15364
AIFM1_MOUSE	Apoptosis-inducing factor 1, mitochondrial OS=Mus musculus GN=Aifm1 PE=1 SV=1null	0.645433	1.15386
CUL3_MOUSE	Cullin-3 OS=Mus musculus GN=Cul3 PE=1 SV=1null	0.735267	1.15405
STX1A_MOUSE	Syntaxin-1A OS=Mus musculus GN=Stx1a PE=1 SV=3null	0.545374	1.15472
NDRG4_MOUSE	Protein NDRG4 OS=Mus musculus GN=Ndrg4 PE=1 SV=1null	0.55943	1.15486
ACY1_MOUSE	Aminoacylase-1 OS=Mus musculus GN=Acy1 PE=1 SV=1null	0.55832	1.15543
CMC1_MOUSE	Calcium-binding mitochondrial carrier protein Aralar1 OS=Mus musculus GN=Slc25a12 PE=1 SV=1null	0.0877464	1.15554
AT1B2_MOUSE	Sodium/potassium-transporting ATPase subunit beta-2 OS=Mus musculus GN=Atp1b2 PE=1 SV=2null	0.589448	1.15564
THTR_MOUSE	Thiosulfate sulfurtransferase OS=Mus musculus GN=Tst PE=1 SV=3null	0.536444	1.15584
DHB2_MOUSE	Estradiol 17-beta-dehydrogenase 2 OS=Mus musculus GN=Hsd17b2 PE=2 SV=2null	0.228705	1.15625
AT11C_MOUSE	Probable phospholipid-transporting ATPase 11C OS=Mus musculus GN=Atp11c PE=1 SV=2null	0.271851	1.15747
VILI_MOUSE	Villin-1 OS=Mus musculus GN=Vil1 PE=2 SV=2null	0.56795	1.15809
BAT5_MOUSE	Protein BAT5 OS=Mus musculus GN=Bat5 PE=1 SV=3null	0.569001	1.15812
NECP1_MOUSE	Adaptin ear-binding coat-associated protein 1 OS=Mus musculus GN=Necap1 PE=1 SV=2null	0.140644	1.15911
SO1A1_MOUSE	Solute carrier organic anion transporter family member 1A1 OS=Mus musculus GN=Slco1a1 PE=2 SV=1null	0.375459	1.15956
SO1A5_MOUSE	Solute carrier organic anion transporter family member 1A5 OS=Mus musculus GN=Slco1a5 PE=2 SV=1null	0.375459	1.15956
SO1A6_MOUSE	Solute carrier organic anion transporter family member 1A6 OS=Mus musculus GN=Slco1a6 PE=2 SV=1null	0.375459	1.15956
ODPX_MOUSE	Pyruvate dehydrogenase protein X component, mitochondrial OS=Mus musculus GN=Pdhx PE=2 SV=1null	0.732957	1.15964
GPX2_MOUSE	Glutathione peroxidase 2 OS=Mus musculus GN=Gpx2 PE=2 SV=3null	0.442225	1.15981
GUAD_MOUSE	Guanine deaminase OS=Mus musculus GN=Gda PE=1 SV=1null	0.35161	1.1599
NRCAM_MOUSE	Neuronal cell adhesion molecule OS=Mus musculus GN=Nrcam PE=1 SV=2null	0.236	1.16037
NBEA_MOUSE	Neurobeachin OS=Mus musculus GN=Nbea PE=1 SV=1null	0.241395	1.16066
GLU2B_MOUSE	Glucosidase 2 subunit beta OS=Mus musculus GN=Prkcsh PE=1 SV=1null	0.35696	1.16145
RL7A_MOUSE	60S ribosomal protein L7a OS=Mus musculus GN=Rpl7a PE=2 SV=2null	0.726005	1.1616
SYNPO_MOUSE	Synaptopodin OS=Mus musculus GN=Synpo PE=1 SV=2null	0.483812	1.16194
HPCA_MOUSE	Neuron-specific calcium-binding protein hippocalcin OS=Mus musculus GN=Hpca PE=1 SV=2null	0.0463804	1.16487
TMM35_MOUSE	Transmembrane protein 35 OS=Mus musculus GN=Tmem35 PE=2 SV=1null	0.440698	1.16494
A16A1_MOUSE	Aldehyde dehydrogenase family 16 member A1 OS=Mus musculus GN=Aldh16a1 PE=2 SV=2null	0.696414	1.16502
CEP68_MOUSE	Centrosomal protein of 68 kDa OS=Mus musculus GN=Cep68 PE=2 SV=2null	0.385238	1.16504
CAZA1_MOUSE	F-actin-capping protein subunit alpha-1 OS=Mus musculus GN=Capza1 PE=1 SV=4null	0.659585	1.16535
SO1B2_MOUSE	Solute carrier organic anion transporter family member 1B2 OS=Mus musculus GN=Slco1b2 PE=1 SV=1null	0.486143	1.16587
GTR1_MOUSE	Solute carrier family 2, facilitated glucose transporter member 1 OS=Mus musculus GN=Slc2a1 PE=1 SV=3null	0.260706	1.16609
ARCH_MOUSE	Protein archease OS=Mus musculus GN=Zbtb8os PE=2 SV=2null	0.550498	1.16618
[truncated: 837 more rows]
